# Supplementary material for: Correlates of disease severity in bluetongue as a model of acute arbovirus infection
Source: PLoS Pathog. 2024 Aug 16;20(8):e1012466. doi: 10.1371/journal.ppat.1012466 (PMC11357116; doi:10.1371/journal.ppat.1012466)
Supplement: S2 Table — (XLSX) [file ppat.1012466.s005.xlsx]

## Sheet: all_RF.data_clin
Table S2. Values of the parameters used in this study (obtained at 7 days post-infection).
animal number	group	Phosphor	iron	Calcemia	Magnesium	Albumine	Proteine.Total	Glucose	Azotemia.BUN.	alkaline phosphatase ALP.	Creatine.kinase.CK.	LDH lactate dehydrogenase	GPT.ALT.alanine.amino.transferase	Gamma.GT	GOT.AST.	Triglicerids	Cholesterol	white blood cells.WBC.	red blood cells.RBC.	Haemoglobin..HGB.	Haematocrit..HCT.	Mean corpulcular volume.MCV.	Platelet count.PLT.	Mean platelet volume.MPV.	Neutrophils	Lymphocytes	Monocytes	Eosinophils	Basophils	Bilirubine.totale	Amylase	Uric acid	IFN_y	IL.1alpha	IL.1_beta	IL.4	IL.6	IL.10	IL.17_A	MIP.1_alpha	IL.36_AK	IP.10	MCP.1	MIP.1beta	TNF.alpha	VEGF.A	rectal..temperature	number.of.follicles.mean.per.prescapular.ln	percentpositivenucleiFOXP3cortexnofollicles
SMC-56	G2-control	7	166	11.9	2.54	3.9	7.3	67	15	94	72	886	15	66.2	100	12	99	NA	NA	NA	NA	NA	NA	NA	NA	NA	NA	NA	NA	0.1	13	0.1	1.36	5.54	0	84.03	0	70.53	1.46	299.87	27.21	667.56	103.18	22.19	735.11	213.6	39.3	76	9.14
SMC-55	G2-control	5.9	159	12	3.43	4.2	8	64	33	139	129	1138	22	87.2	145	14	96	NA	NA	NA	NA	NA	NA	NA	NA	NA	NA	NA	NA	0	179	0.1	1.33	21.03	0	100.5	164.92	118.96	4.18	409.54	73.93	526.15	247.77	47.22	2920.27	174.42	39.2	51	9.97
SMC-54	G2-control	6.2	164	11	2.47	3.7	7.2	189	25	115	146	939	20	73.4	105	24	89	NA	NA	NA	NA	NA	NA	NA	NA	NA	NA	NA	NA	0	23	0.1	1.56	6.08	0	157.12	107.79	56.95	0	334.32	34.03	417.66	91.86	0	539.41	116.26	39.2	55.5	12.11
SMC-53	G2-control	4.5	85	6.5	1.77	2	5.3	112	13	64	59	654	13	50.7	113	14	67	NA	NA	NA	NA	NA	NA	NA	NA	NA	NA	NA	NA	0	20	0.1	6.42	49.87	17.7	142.28	458.11	292.78	9.29	770	95.97	3262.48	353.3	0	4944.33	136.58	38.8	55.5	5.69
SMC-52	G2-control	5	136	10.4	2.13	3.8	8.2	90	21	100	124	890	23	61.4	119	14	112	NA	NA	NA	NA	NA	NA	NA	NA	NA	NA	NA	NA	0	10	0.1	1.26	8.72	0	159.31	56.3	68.08	0	413	41.55	871.19	151.02	0	858.87	169.42	38.5	41.33	5.4
SMC-51	G2-control	5.1	254	12.1	2.77	4.2	7.9	60	22	159	91	1389	16	89.7	128	15	117	NA	NA	NA	NA	NA	NA	NA	NA	NA	NA	NA	NA	0	24	0.1	1.36	14.39	0	0	46.85	97.05	0	488.92	58.28	466.51	189.35	0	1397.62	144.26	39	68	9.96
SMC-50	G2-control	6.8	153	9.3	2.92	3.8	7.4	100	21	81	106	1135	17	79.4	174	13	97	NA	NA	NA	NA	NA	NA	NA	NA	NA	NA	NA	NA	0.1	22	0.1	2.5	11.23	0	186.07	18.95	92.17	0	417.29	46.1	440.55	161.31	0	1080.21	152.65	39.8	52.5	8.74
SLC-36	G1-control	6.4	121	9.6	2.66	3.3	6.1	51	16	68	122	878	20	70.6	121	14	21	6.29	8.7	8.8	25.7	29.6	716	11.4	38.3	50	2.9	6.7	1.1	0.1	17	0.1	1.59	65.13	22.54	177.37	44.55	358.15	73.1	809.25	138.91	455.93	738.14	0	5546.36	240.26	39.2	34.25	8.78
SLC-37	G1-control	5.9	168	9.5	2.96	3.2	6.3	57	18	186	138	933	18	84.1	121	10	22	8.58	11.19	11.7	33.3	29.7	797	7	40.1	48.4	6.1	3.7	1	0.1	100	0.1	1.32	5.72	14.23	121.54	64.05	65.19	9.65	357.85	39.03	547.69	197.84	26.84	543.81	70.24	39.3	59.5	5.57
SLC-38	G1-control	5.1	126	9.9	2.52	3.4	6.2	53	16	64	101	912	12	67.7	67	18	33	9.47	11.23	11.4	33.4	29.8	675	6.4	52.2	37.1	3.7	4.7	1	0.1	89	0.1	1	19.18	42.66	140.52	141.36	142.59	4.16	436.24	66.45	319.09	333.16	0	1422.13	199.22	39.8	98.5	9.66
SLC-39	G1-control	4.2	105	9.6	2.48	3.4	5.8	51	19	113	114	1161	18	82.3	191	15	20	6.13	10.2	11.3	33.6	33	791	10.9	32.1	51.3	5.1	10	1.3	0.1	89	0.1	0.56	14.69	0	64.93	45.33	79.21	0	365.53	43.86	256.74	148.31	0	1072.51	165.72	39.7	23	7.29
SLC-40	G1-control	6.6	84	8.8	2.73	3.4	6.3	47	21	107	103	1020	19	100.2	90	15	25	12.79	9.94	10.1	31.7	31.9	693	8.8	56.9	32.3	1.5	5.9	1.1	0.1	74	0.1	1.45	104.38	0	0	290.22	358.38	3.19	670.69	151.94	411.14	575.15	0	7664.68	216.47	39.4	108	6.54
SLC-41	G1-control	3	114	10.1	2.73	3.5	6.2	44	16	101	106	931	17	89	106	15	23	11.52	9.9	10.4	31.2	31.5	999	14.1	45	46.1	2.2	4.3	1.2	0.1	23	0.1	2.82	36.75	50.52	165.02	138.13	288.33	14.26	540.94	115.08	377.37	556.09	16.99	3532.87	323.46	39	45.5	9.54
SLC-42	G1-control	5.8	82	9.1	2.74	3.2	6.2	59	17	149	127	908	17	67.1	107	12	24	9.37	9.76	10.6	31.7	32.5	772	7.3	35.3	53	1.6	7.2	1	0.1	360	0.1	1.94	26.72	15.11	90.71	94.08	139.85	3.81	405.45	95.09	344.24	262.81	0	1961.19	169.12	39.2	59	8.48
SMI6-127	G2-BTV-1-2006	6.1	160	8.8	2.16	2.8	5.9	115	19	47	86	946	11	101.6	126	33	57	NA	NA	NA	NA	NA	NA	NA	NA	NA	NA	NA	NA	0.1	9	0.1	15	37.6	0	65.13	257.9	462.26	0	767.74	98.08	3992.85	642.19	3.12	4115.02	190.53	39.8	14.5	3.1
SMI8-298	G2-BTV-8	5.3	123	10.1	2.4	3.2	7	49	16	112	154	814	16	51.2	95	14	83	NA	NA	NA	NA	NA	NA	NA	NA	NA	NA	NA	NA	0.1	9	0.1	4.59	12.35	0	80.95	0	167.39	4.72	341.83	57.01	1376.91	202.15	6.68	1845.16	319.94	39.4	58.5	6.49
SMI8-297	G2-BTV-8	4.4	137	10	2.34	3.4	6.8	81	18	32	88	928	17	71.6	106	6	108	NA	NA	NA	NA	NA	NA	NA	NA	NA	NA	NA	NA	0.2	10	0.1	0.57	28.72	0	182	0	324.59	2.91	628.92	61.7	851.63	358.65	14.91	3432.87	206.94	39.3	27	6.84
SMI8-296	G2-BTV-8	6.2	105	9.7	2	3.4	7.1	99	12	35	139	974	15	49	96	11	124	NA	NA	NA	NA	NA	NA	NA	NA	NA	NA	NA	NA	0.3	13	0.1	2.55	15.57	0	128.27	78.22	141.43	1.46	438.01	72.74	508.3	221.09	0	1678.99	233.26	39.1	76.5	5.54
SMI8-294	G2-BTV-8	6.8	152	8.7	2	3	7	27	18	81	123	788	21	60.1	124	16	93	NA	NA	NA	NA	NA	NA	NA	NA	NA	NA	NA	NA	0.2	12	0.1	1.09	11.97	64.58	83.26	101.96	79.24	0	257.01	82.6	749.43	168.03	0	1031.37	417.58	39.6	52	3.67
SMI8-293	G2-BTV-8	10.6	105	8	3.34	3.9	7.7	68	24	76	111	832	11	59.7	83	15	139	NA	NA	NA	NA	NA	NA	NA	NA	NA	NA	NA	NA	0.4	15	0.1	1.79	203.54	32.61	26.03	203.65	1356.56	2.73	1927	329.1	8500	1613.21	23.98	20496.2	346.71	40.8	31.5	4.08
SMI8-292	G2-BTV-8	6.8	103	12.5	3.45	4.6	9.8	60	26	107	136	962	18	77.6	146	9	134	NA	NA	NA	NA	NA	NA	NA	NA	NA	NA	NA	NA	0.3	14	0.1	5.12	35.93	0	93.84	178.98	316.13	2.36	701.68	78.87	2133.89	380.83	39.06	3173.05	115.98	40.6	41	7.74
SMI6-130	G2-BTV-1-2006	10.3	145	8.7	3.1	3.1	6.2	56	18	61	131	814	14	68.2	74	11	68	NA	NA	NA	NA	NA	NA	NA	NA	NA	NA	NA	NA	0.3	13	0.1	25.69	80.21	88.14	155.36	242.99	385.79	5.27	1105.91	113.08	2145.07	569.09	7.81	7100.79	332.63	39.6	25	3.08
SMI8-295	G2-BTV-8	6.7	41	9	2.44	3.2	7.1	93	19	91	171	931	12	51.3	78	14	79	NA	NA	NA	NA	NA	NA	NA	NA	NA	NA	NA	NA	0.2	15	0.1	0.57	20.48	0	0	548.86	237.6	2.55	736.48	355.81	530.14	237.88	0	1438.63	92.34	39.1	92	7.2
SMI6-135	G2-BTV-1-2006	5	168	9	1.56	2.6	5.6	90	19	75	96	835	13	43.6	67	29	92	NA	NA	NA	NA	NA	NA	NA	NA	NA	NA	NA	NA	0.1	4	0.1	5.12	40.1	12.18	133.1	348.3	586.54	2	561.1	159.68	3385.4	771.75	11.69	4472.15	326.09	41.3	81	2.96
SMI6-134	G2-BTV-1-2006	3.9	199	8.8	1.98	2.8	5.9	100	10	27	63	728	10	52	64	28	56	NA	NA	NA	NA	NA	NA	NA	NA	NA	NA	NA	NA	0.1	4	0.1	0.36	54.3	14.82	179.45	328.16	588.77	6.36	840.77	115.71	2145.39	812.56	36.63	5340.04	154.06	40.1	11	3.66
SMI6-128	G2-BTV-1-2006	3.8	147	9.5	2.08	3	5.9	66	21	38	113	942	12	51.3	95	23	106	NA	NA	NA	NA	NA	NA	NA	NA	NA	NA	NA	NA	0.2	9	0.1	10.21	96.05	0	74.72	174.31	782.58	1.09	1118.83	245.8	8500	1208.97	1.86	9374.37	282.25	40.1	89.5	2.77
SMI13-291	G2-BTV-1-2013	7.5	101	7.8	4.01	3.6	8.5	100	27	87	97	933	17	67.7	132	33	96	NA	NA	NA	NA	NA	NA	NA	NA	NA	NA	NA	NA	0.1	15	0.1	16.38	8.17	0	220.66	548.86	279.89	0	308.21	43.35	2958.52	536.67	1.86	1059.11	135.67	41	69.5	2.73
SMI13-290	G2-BTV-1-2013	10.4	147	9.8	3.84	3.6	7.6	112	20	58	445	963	17	73.3	95	17	59	NA	NA	NA	NA	NA	NA	NA	NA	NA	NA	NA	NA	0	36	0.1	9.18	28.29	0	141.29	382.5	248.5	2.91	258.67	55.16	1897.31	447.42	0	342.74	122.07	41	59	6.2
SMI13-289	G2-BTV-1-2013	6.6	150	13.7	3.63	4.7	9.4	103	18	117	55	871	14	119.6	100	18	68	NA	NA	NA	NA	NA	NA	NA	NA	NA	NA	NA	NA	0.1	27	0.1	19.33	66.41	14.82	78.63	248.96	400.89	0	838.59	133.76	1712.03	549.97	10.59	7479.75	225	40.6	75	3.77
SMI13-288	G2-BTV-1-2013	6.1	188	12	3.32	3.8	8	94	30	70	80	2009	17	104.3	232	26	82	NA	NA	NA	NA	NA	NA	NA	NA	NA	NA	NA	NA	0.2	9	0.1	8.66	49.96	178.13	483.21	166.49	463.93	50.27	863.97	114.02	8500	1107.32	63.15	5848.75	514.53	40.8	35.5	5.61
SMI13-287	G2-BTV-1-2013	8.5	81	10.3	3.21	4	8.3	103	33	120	249	812	15	85.2	105	12	70	NA	NA	NA	NA	NA	NA	NA	NA	NA	NA	NA	NA	0.2	10	0.1	16.32	5.4	0	150.7	395.23	137.21	4	282.38	34.86	2150.23	317.01	0	1597.69	195.81	40.8	39.5	7.07
SMI13-286	G2-BTV-1-2013	7.3	93	10.3	2.99	4	7.8	113	22	92	113	932	18	83	119	23	84	NA	NA	NA	NA	NA	NA	NA	NA	NA	NA	NA	NA	0.3	14	0.1	29.84	31.67	0	117.78	358.31	361.14	4.36	598.34	81.33	4203.33	664.54	0	3325.06	256.83	40.6	42.5	2.57
SMI6-136	G2-BTV-1-2006	6.5	96	8.9	1.81	2.6	5.5	58	20	88	422	878	14	73.5	86	42	49	NA	NA	NA	NA	NA	NA	NA	NA	NA	NA	NA	NA	0.1	7	0.1	3.7	12.48	0	70.76	759.7	366.46	1.46	385.46	109.88	1756.97	634.42	7.25	1641.58	176.68	41.2	43	2.71
SLI13-34	G1-BTV-1-2013	5.5	70	8.7	1.9	2.8	5.8	73	23	193	585	1296	16	64.5	121	42	35	7.48	9.54	10.3	30.8	32.3	155	24.9	40.1	50.6	3.1	2.6	1.4	0.1	16	0.1	5.03	56.82	0	91.87	62.48	529.59	0	641.4	97.83	8500	1105.27	0	5797.76	125.47	41.1	NA	NA
SMI13-285	G2-BTV-1-2013	4.1	102	9.6	2.23	3.2	6.5	82	21	53	1820	1222	19	62.3	183	27	77	NA	NA	NA	NA	NA	NA	NA	NA	NA	NA	NA	NA	0.2	8	0.1	21.25	20.42	0	49.2	788.52	227.23	2.18	556.57	69.35	1510.75	775.62	4.04	2343.32	164.82	41.6	44	4.23
SLI13-29	G1-BTV-1-2013	4.1	99	8.8	2.02	2.8	5.4	62	23	67	155	896	13	62.8	114	20	28	7.03	10.77	11.6	35.1	32.6	300	13.2	39.6	50.4	5.1	1.4	2	0.1	41	0.1	12.83	19.68	27.14	63.53	168.06	152.52	0	379.03	100.34	8500	754.5	0	882.11	90.83	40.7	NA	NA
SLI13-31	G1-BTV-1-2013	5.2	96	8.1	1.97	3.1	5.3	80	18	48	659	1248	26	71	201	38	39	6.15	10.2	10.8	32.5	31.8	307	22.8	52.2	34.4	7	4.1	0.7	0	6	0	9.76	6.33	0	0	226.8	107.64	0	594.63	61.75	1375.12	1027.74	14.37	911.15	100.68	41.1	NA	NA
SLI13-32	G1-BTV-1-2013	4.8	39	8.4	2.02	2.9	5.3	69	19	68	111	919	11	79.4	106	24	34	9.21	8.55	9.3	27.8	32.5	485	9.3	47.6	38.6	7.7	3.3	1.5	0.1	11	0.1	11.08	30.25	0	0	166.44	285.7	0	505.02	140.79	8500	683.97	0	2347.25	201.16	40.9	NA	NA
SLI13-35	G1-BTV-1-2013	6.7	58	7.9	1.83	2.9	5.7	74	26	61	541	1022	15	57.5	176	26	27	7.02	8.02	8.9	26.1	32.6	364	23.5	42.7	43.8	7.6	3	0.7	0	17	0	16.47	4.43	0	0	145.39	207.57	0	317.96	65.45	1756.86	570.8	0	446.75	81.94	42	NA	NA
SMI6-129	G2-BTV-1-2006	4.6	164	9.3	1.98	3	6.2	80	13	99	353	829	14	57	137	15	77	NA	NA	NA	NA	NA	NA	NA	NA	NA	NA	NA	NA	0.2	5	0.1	7.92	13.56	0	0	424.76	238.75	2.18	438.01	49.88	929.27	537.1	19.88	1936.05	137.25	40.9	48	3.13
SLI13-30	G1-BTV-1-2013	4.3	72	8.5	1.84	2.8	5.4	41	26	80	913	1272	24	59.5	171	31	30	9.03	9.14	9.7	28.7	31.4	293	20.1	74.5	20.8	1.7	1.2	0.6	0.1	18	0.1	40.62	13.49	0	87.21	496.57	160.14	0	420.32	104.6	8500	976.43	36.06	1393.43	134.84	41.3	NA	NA
SLI6-27	G1-BTV-1-2006	4.7	50	8.3	2.1	2.7	4.9	60	30	78	657	966	14	76.7	127	29	36	5.66	8.15	9.4	27.5	33.8	574	14.2	50.2	40.7	6	0.5	1.5	0.1	5	0	19.61	13.09	0	187.73	473.84	215.32	0	414.18	107.72	8500	965.96	32.75	1187.96	179.72	40.7	22	3.57
SLI6-28	G1-BTV-1-2006	7.1	119	8.1	2.04	3.2	5.7	72	33	48	434	1010	17	56.2	136	25	31	4.89	10.4	10.1	29	27.9	143	12.3	51.4	31.7	8.3	2.1	1.1	0.1	10	0.1	13.95	51.42	0	91.87	382.48	538.65	0	478.73	110.6	8500	1117.11	27.1	2545.94	149.3	41.7	5.33	3.55
SLI13-33	G1-BTV-1-2013	5.7	51	6.8	1.89	2.1	4	92	26	62	2744	1171	27	61.3	172	32	25	2.35	9.72	9.6	27.4	28.1	49	21.7	32.2	59.4	4.4	0.8	1.5	0.2	4	0.1	13.64	16.98	0	0	933.22	278.27	0	375.73	51.94	1557.5	511.38	0	1602.25	115.23	41.5	NA	NA
SLI6-23	G1-BTV-1-2006	6.3	78	7.1	2.05	2.5	4.5	92	29	135	6983	2478	39	73	229	29	46	4.78	10.6	12	33.7	31.7	100	20.4	67.1	25.3	1.9	2.1	1.1	0.2	12	0.1	13.78	20.72	0	106.2	684.73	354.83	0	407.41	147.65	8500	1072.98	0	1454.92	99.75	41.1	23.33	2.5
SLI6-25	G1-BTV-1-2006	4.5	49	8.7	1.98	2.9	4.6	63	23	47	4667	1816	51	93.8	374	52	31	6.23	11	11.2	31.8	28.9	350	23.8	72.4	22.3	2	0.7	1	0.1	5	0	18.05	32.32	16.83	61.41	1018.62	363.92	0	534.72	158.86	8500	1275.32	15.26	1965.26	219.89	41.4	6.5	3.96
SLI6-22	G1-BTV-1-2006	5.3	93	8.5	1.99	3	4.8	74	29	133	1559	1087	13	75.7	132	24	35	4.88	8.99	9.9	29.3	32.6	659	26.2	62.5	29.5	3.3	1.1	0.7	NA	NA	NA	NA	NA	NA	NA	NA	NA	NA	NA	NA	NA	NA	NA	NA	NA	40.4	91	1.55
SLI6-24	G1-BTV-1-2006	5.8	122	8	2.16	2.5	5.3	64	27	78	703	1088	31	64.7	275	21	24	7.15	8.07	9	27.4	34	219	28.5	53.9	40.8	3	0.7	0.2	NA	NA	NA	NA	NA	NA	NA	NA	NA	NA	NA	NA	NA	NA	NA	NA	NA	NA	9.67	2.71
SLI6-26	G1-BTV-1-2006	5.7	49	7	1.76	2.3	4	62	36	53	10794	2457	62	55.1	480	55	36	6.12	11.13	11.8	34.3	30.8	26	17.3	71.4	19.8	4.7	1.3	0.8	0.3	6	0.1	36.89	8.72	0	62.83	2993.17	283.51	0	354.83	248.38	8500	1041.5	0	1018.8	119.08	41	9.5	5.62
[truncated: 298 more columns]
