# Supplementary material for: Correlates of disease severity in bluetongue as a model of acute arbovirus infection
Source: PLoS Pathog. 2024 Aug 16;20(8):e1012466. doi: 10.1371/journal.ppat.1012466 (PMC11357116; doi:10.1371/journal.ppat.1012466)
Supplement: S6 Table — (XLSX) [file ppat.1012466.s009.xlsx]

## Sheet: A-4 states confir Boruta
	4 states confirmed Boruta
	Number	Parameter - Boruta
	1	Calcaemia
	2	Magnesium
	3	Total protein			highlighted in yellow the parameters identified with the Boruta method and the random forest
	4	Triglycerids			17 out of 17 parameters have been detected correctly comparing the random forest and the Boruta method
	5	Total Bilirubin
	6	Amylase
	7	IFN-y
	8	IL-6
	9	IP-10
	10	MCP-1
	11	Percentage of Foxp3 positive nuclei in the cortex_lymph node_without follicles_IHC
	12	Percentage of Foxp3 positive nuclei in the whole lymph node_IHC
	13	Viraemia_RTqPCR_blood
	14	NS2 positive cells in the lung_IHC
	15	NS2 positive cells in the dermis of infected skin_IHC
	16	BTM.extracellular.matrix..II...M2.1.
	17	BTM.mitotic.cell.cycle.in.stimulated.CD4.T.cells..M4.11.
	18	BTM.enriched.in.NK.cells..I...M7.2.
	19	BTM.T.cell.activation..II...M7.3.
	20	BTM.combine..T.cell.activation..III...M7.4..T.cell.differentiation.via.ITK.and.PKC..M18...
	21	BTM.B.cell.development..M9.
	22	BTM.combine..innate.activation.by.cytosolic.D..sensing..M13..chemokines.and.inflammatory.molecules.in.myeloid.cells..M86.0...
	23	BTM.T.cell.differentiation..M14.
	24	BTM.T.cell.differentiation..Th2...M19.
	25	BTM.mismatch.repair..II...M22.1.
	26	BTM.TLR8.BAFF.network..M25.
	27	BTM.integrin.mediated.leukocyte.migration..M39.
	28	BTM.myeloid..dendritic.cell.activation.via.NFkB..I...M43.0.
	29	BTM.combine..myeloid..dendritic.cell.activation.via.NFkB..II...M43.1..inflammasome.receptors.and.signaling..M53...
	30	BTM.enriched.in.B.cells..IV...M47.3.
	31	BTM.enriched.in.B.cells..V...M47.4.
	32	BTM.transcription.regulation.in.cell.development..M49.
	33	BTM.TBA..M66.
	34	BTM.activated.dendritic.cells..M67.
	35	BTM.combine..RIG.1.like.receptor.signaling..M68..viral.sensing...immunity..IRF2.targets.network..II...M111.1..type.I.interferon.response..M127..innate.antiviral.response..M150..Activated..LPS..dendritic.cell.surface.signature..S11..antiviral.IFN.signature..M75..TBA..M131..enriched.in.activated.dendritic.cells..II...M165...
	36	BTM.TBA..M72.1.
	37	BTM.D..repair..M76.
	38	BTM.platelet.activation.and.degranulation..M85.
	39	BTM.proinflammatory.dendritic.cell..myeloid.cell.response..M86.1.
	40	BTM.TBA..M93.
	41	BTM.phosphatidylinositol.signaling.system..M101.
	42	BTM.complement.activation..I...M112.0.
	43	BTM.combine..golgi.membrane..I...M113..enriched.in.monocytes..surface...M118.1...
	44	BTM.cytokines...recepters.cluster..M115.
	45	BTM.TBA..M121.
	46	BTM.enriched.in.membrane.proteins..M124.
	47	BTM.inositol.phosphate.metabolism..M129.
	48	BTM.TBA..M148.
	49	BTM.enriched.in.neutrophils..II...M163.
	50	BTM.TBA..M186.
	51	BTM.TBA..M201.
	52	BTM.TBA..M203.
	53	BTM.TBA..M205.
	54	BTM.proteasome..M226.
	55	BTM.TBA..M241.
	56	BTM.TBA..M242.
	57	BTM.enriched.in.nuclear.pore.complex.interacting.proteins..M247.
	58	BTM.DC.surface.signature..S5.
	59	BTM.CD4.T.cell.surface.signature.Th2.stimulated..S7.
	60	BTM.Naive.B.cell.surface.signature..S8.

## Sheet: B-4 states tentat Boruta 
		4 states tentative Boruta
		Number	Parameter
		1	NS2 positive cells in the tongue_IHC
		2	BTM.TBA..M48.
		3	BTM.nuclear.pore.complex..M106.0.
		4	BTM.enriched.for.promoter.motif..TCACGTGAY..putative.SREBF1.targets...M178.
