# Supplementary material for: Correlates of disease severity in bluetongue as a model of acute arbovirus infection
Source: PLoS Pathog. 2024 Aug 16;20(8):e1012466. doi: 10.1371/journal.ppat.1012466 (PMC11357116; doi:10.1371/journal.ppat.1012466)
Supplement: S7 Table — (XLSX) [file ppat.1012466.s010.xlsx]

## Sheet: C-6 states confir Boruta
		6 states confirmed Boruta
		Number	Parameter			highlighted in yellow the parameters identified with the Boruta method and the random forest
		1	Magnesium			50 out of 50 parameters have been detected correctly comparing the random forest and the Boruta method
		2	total protein
		3	Glucose
		4	Creatine Kinase CK
		5	Triglicerids
		6	Colesterol
		7	Amylase
		8	IFN-y
		9	IL-6
		10	IP-10
		11	MCP-1
		12	percentpositivenucleiFOXP3cortexnofollicles
		13	viral RNA PCR viraemia
		14	NS2 protein in the lung IHC
		15	infected_skin_deep_dermis_pos_cells NS2 protein
		16	BTM.combine..extracellular.matrix..I...M2.0..extracellular.matrix..III...M2.2...
		17	BTM.extracellular.matrix..II...M2.1.
		18	BTM.combine..combine..regulation.of.signal.transduction..M3..enriched.in.monocytes..II...M11.0..cell.cycle.and.transcription..M4.0..immune.activation...generic.cluster..M37.0....combine..myeloid.cell.enriched.receptors.and.transporters..M4.3..formyl.peptide.receptor.mediated.neutrophil.response..M11.2..Resting.dendritic.cell.surface.signature..S10.....
		19	BTM.cell.cycle..I...M4.1.
		20	BTM.cell.division.in.stimulated.CD4.T.cells..M4.6.
		21	BTM.mitotic.cell.cycle.in.stimulated.CD4.T.cells..M4.9.
		22	BTM.mitotic.cell.cycle.in.stimulated.CD4.T.cells..M4.11.
		23	BTM.combine..T.cell.activation.and.signaling..M5.1..T.cell.activation..IV...M52..cell.adhesion..GO...M117...
		24	BTM.enriched.in.NK.cells..I...M7.2.
		25	BTM.T.cell.activation..II...M7.3.
		26	BTM.combine..T.cell.activation..III...M7.4..T.cell.differentiation.via.ITK.and.PKC..M18...
		27	BTM.E2F1.targets..Q3...M10.0.
		28	BTM.blood.coagulation..M11.1.
		29	BTM.combine..innate.activation.by.cytosolic.D..sensing..M13..chemokines.and.inflammatory.molecules.in.myeloid.cells..M86.0...
		30	BTM.T.cell.differentiation..M14.
		31	BTM.mismatch.repair..II...M22.1.
		32	BTM.RA..WNT..CSF.receptors.network..monocyte...M23.
		33	BTM.chemokine.cluster..II...M27.1.
		34	BTM.platelet.activation..I...M32.0.
		35	BTM.combine..CORO1A.DEF6.network..I...M32.2..TBA..M32.7..TBA..M32.5...
		36	BTM.combine..KLF12.targets.network..M32.3..CORO1A.DEF6.network..II...M32.4...
		37	BTM.combine..cytoskeletal.remodeling..M32.8..TBA..M192...
		38	BTM.integrin.mediated.leukocyte.migration..M39.
		39	BTM.combine..myeloid..dendritic.cell.activation.via.NFkB..II...M43.1..inflammasome.receptors.and.signaling..M53...
		40	BTM.enriched.in.B.cells..IV...M47.3.
		41	BTM.enriched.in.B.cells..V...M47.4.
		42	BTM.transcription.regulation.in.cell.development..M49.
		43	BTM.cell.adhesion..M51.
		44	BTM.TBA..M55.
		45	BTM.combine..T...B.cell.development..activation..M62.0..T.cell.surface.signature..S0...
		46	BTM.TBA..M66.
		47	BTM.activated.dendritic.cells..M67.
		48	BTM.combine..RIG.1.like.receptor.signaling..M68..viral.sensing...immunity..IRF2.targets.network..II...M111.1..type.I.interferon.response..M127..innate.antiviral.response..M150..Activated..LPS..dendritic.cell.surface.signature..S11..antiviral.IFN.signature..M75..TBA..M131..enriched.in.activated.dendritic.cells..II...M165...
		49	BTM.TBA..M72.0.
		50	BTM.TBA..M72.1.
		51	BTM.TBA..M72.2.
		52	BTM.enriched.in.myeloid.cells.and.monocytes..M81.
		53	BTM.proinflammatory.dendritic.cell..myeloid.cell.response..M86.1.
		54	BTM.transmembrane.transport..I...M87.
		55	BTM.putative.targets.of.PAX3..M89.0.
		56	BTM.TBA..M93.
		57	BTM.growth.factor.induced..enriched.in.nuclear.receptor.subfamily.4..M94.
		58	BTM.phosphatidylinositol.signaling.system..M101.
		59	BTM.cell.cycle..III...M103.
		60	BTM.nuclear.pore.complex..M106.0.
		61	BTM.complement.activation..I...M112.0.
		62	BTM.combine..golgi.membrane..I...M113..enriched.in.monocytes..surface...M118.1...
		63	BTM.cytokines...recepters.cluster..M115.
		64	BTM.enriched.in.monocytes..IV...M118.0.
		65	BTM.TBA..M121.
		66	BTM.enriched.in.membrane.proteins..M124.
		67	BTM.TBA..M128.
		68	BTM.inositol.phosphate.metabolism..M129.
		69	BTM.combine..TBA..M137..TBA..M180...
		70	BTM.cell.cycle..ATP.binding..M144.
		71	BTM.intracellular.transport..M147.
		72	BTM.TBA..M148.
		73	BTM.TBA..M161.
		74	BTM.enriched.in.neutrophils..II...M163.
		75	BTM.mitosis..TF.motif.CCAATNNSNNNGCG...M169.
		76	BTM.heme.biosynthesis..I...M171.
		77	BTM.TBA..M174.
		78	BTM.TBA..M185.
		79	BTM.TBA..M186.
		80	BTM.platelet.activation...actin.binding..M196.
		81	BTM.TBA..M201.
		82	BTM.TBA..M203.
		83	BTM.TBA..M205.
		84	BTM.TBA..M211.
		85	BTM.proteasome..M226.
		86	BTM.TBA..M242.
		87	BTM.translation.initiation.factor.3.complex..M245.
		88	BTM.enriched.in.nuclear.pore.complex.interacting.proteins..M247.
		89	BTM.TBA..M248.
		90	BTM.B.cell.surface.signature..S2.
		91	BTM.DC.surface.signature..S5.
		92	BTM.CD4.T.cell.surface.signature.Th2.stimulated..S7.
		93	BTM.Naive.B.cell.surface.signature..S8.

## Sheet: D-6 states tentat Boruta 
		6 states tentative Boruta
		Number	Parameter
		1	BTM.adhesion.and.migration..chemotaxis..M91.
