# Supplementary material for: Correlates of disease severity in bluetongue as a model of acute arbovirus infection
Source: PLoS Pathog. 2024 Aug 16;20(8):e1012466. doi: 10.1371/journal.ppat.1012466 (PMC11357116; doi:10.1371/journal.ppat.1012466)
Supplement: S8 Table — (XLSX) [file ppat.1012466.s011.xlsx]

## Sheet: E-clinica states confir Boruta
	Clinical states confirmed Boruta
	Number	Parameter			highlighted in yellow the parameters identified with the Boruta and the random forest
	1	Total Protein			39 out of 100 parameters have been detected correctly comparing the random forest and the Boruta method
	2	Creatine-Kinase-CK
	3	Triglicerids
	4	Colesterol
	5	Total bilirubin
	6	Amylase
	7	IFN-y
	8	IL-6
	9	IP-10
	10	Percentage of Foxp3 positive nuclei in the cortex_lymph node_without follicles_IHC
	11	Viraemia_RTqPCR_blood
	12	BTM.mitotic.cell.cycle.in.stimulated.CD4.T.cells..M4.11.
	13	BTM.enriched.in.NK.cells..I...M7.2.
	14	BTM.T.cell.activation..II...M7.3.
	15	BTM.blood.coagulation..M11.1.
	16	BTM.combine..innate.activation.by.cytosolic.D..sensing..M13..chemokines.and.inflammatory.molecules.in.myeloid.cells..M86.0...
	17	BTM.T.cell.differentiation..M14.
	18	BTM.T.cell.differentiation..Th2...M19.
	19	BTM.AP.1.transcription.factor.network..M20.
	20	BTM.platelet.activation..I...M32.0.
	21	BTM.combine..KLF12.targets.network..M32.3..CORO1A.DEF6.network..II...M32.4...
	22	BTM.combine..cytoskeletal.remodeling..M32.8..TBA..M192...
	23	BTM.integrin.mediated.leukocyte.migration..M39.
	24	BTM.combine..myeloid..dendritic.cell.activation.via.NFkB..II...M43.1..inflammasome.receptors.and.signaling..M53...
	25	BTM.leukocyte.activation.and.migration..M45.
	26	BTM.enriched.in.B.cells..IV...M47.3.
	27	BTM.enriched.in.activated.dendritic.cells.monocytes..M64.
	28	BTM.TBA..M66.
	29	BTM.activated.dendritic.cells..M67.
	30	BTM.combine..RIG.1.like.receptor.signaling..M68..viral.sensing...immunity..IRF2.targets.network..II...M111.1..type.I.interferon.response..M127..innate.antiviral.response..M150..Activated..LPS..dendritic.cell.surface.signature..S11..antiviral.IFN.signature..M75..TBA..M131..enriched.in.activated.dendritic.cells..II...M165...
	31	BTM.TBA..M72.1.
	32	BTM.D..repair..M76.
	33	BTM.enriched.in.myeloid.cells.and.monocytes..M81.
	34	BTM.integrins.and.cell.adhesion..M84.
	35	BTM.proinflammatory.dendritic.cell..myeloid.cell.response..M86.1.
	36	BTM.transmembrane.transport..I...M87.
	37	BTM.putative.targets.of.PAX3..M89.0.
	38	BTM.TBA..M93.
	39	BTM.growth.factor.induced..enriched.in.nuclear.receptor.subfamily.4..M94.
	40	BTM.phosphatidylinositol.signaling.system..M101.
	41	BTM.complement.activation..I...M112.0.
	42	BTM.complement.activation..II...M112.1.
	43	BTM.combine..golgi.membrane..I...M113..enriched.in.monocytes..surface...M118.1...
	44	BTM.cytokines...recepters.cluster..M115.
	45	BTM.enriched.in.monocytes..IV...M118.0.
	46	BTM.TBA..M121.
	47	BTM.enriched.in.membrane.proteins..M124.
	48	BTM.cell.cycle..ATP.binding..M144.
	49	BTM.TBA..M148.
	50	BTM.enriched.in.neutrophils..II...M163.
	51	BTM.TBA..M186.
	52	BTM.TBA..M201.
	53	BTM.TBA..M203.
	54	BTM.combine..chaperonin.mediated.protein.folding..I...M204.0..chaperonin.mediated.protein.folding..II...M204.1...
	55	BTM.TBA..M214.
	56	BTM.TBA..M242.
	57	BTM.translation.initiation.factor.3.complex..M245.
	58	BTM.enriched.in.nuclear.pore.complex.interacting.proteins..M247.
	59	BTM.TBA..M248.
	60	BTM.B.cell.surface.signature..S2.
	61	BTM.DC.surface.signature..S5.
	62	BTM.CD4.T.cell.surface.signature.Th2.stimulated..S7.
	63	BTM.Naive.B.cell.surface.signature..S8.
	64	BTM.Memory.B.cell.surface.signature..S9.

## Sheet: F-clinic states tentat Boruta 
		Clinical states tentative Boruta
		Number	Parameter
		1	BTM.enriched.in.monocytes..I...M4.15.
		2	BTM.combine..T...B.cell.development..activation..M62.0..T.cell.surface.signature..S0...
