# Supplementary material for: Correlates of disease severity in bluetongue as a model of acute arbovirus infection
Source: PLoS Pathog. 2024 Aug 16;20(8):e1012466. doi: 10.1371/journal.ppat.1012466 (PMC11357116; doi:10.1371/journal.ppat.1012466)
Supplement: S9 Table — (XLSX) [file ppat.1012466.s012.xlsx]

## Sheet: in
Table S9: Shuffled data on 6 states of infection.
	G2-control	G2-BTV-1-2013	G2-BTV-1-2006	G2-BTV-8	G1-control	G1-BTV-1-2006
G2-control	133	163	178	174	177	175
G2-BTV-1-2013	161	165	194	160	168	152
G2-BTV-1-2006	173	164	160	179	157	167
G2-BTV-8	149	181	159	153	170	188
G1-control	163	170	162	151	179	175
G1-BTV-1-2006	173	173	134	175	170	175
