# Supplementary material for: Correlates of disease severity in bluetongue as a model of acute arbovirus infection
Source: PLoS Pathog. 2024 Aug 16;20(8):e1012466. doi: 10.1371/journal.ppat.1012466 (PMC11357116; doi:10.1371/journal.ppat.1012466)
Supplement: S10 Table — (XLSX) [file ppat.1012466.s013.xlsx]

## Sheet: in
Table S10: Shuffled data on 4 states of infection.
	G1-/G2-control	G2-BTV-1-2013	G1-/G2-BTV-1-2006	G2-BTV-8
G1-/G2-control	328	160	327	185
G2-BTV-1-2013	351	167	305	177
G1-/G2-BTV-1-2006	334	147	334	185
G2-BTV-8	343	180	327	150
