# Supplementary material for: Correlates of disease severity in bluetongue as a model of acute arbovirus infection
Source: PLoS Pathog. 2024 Aug 16;20(8):e1012466. doi: 10.1371/journal.ppat.1012466 (PMC11357116; doi:10.1371/journal.ppat.1012466)
Supplement: S11 Table — (XLSX) [file ppat.1012466.s014.xlsx]

## Sheet: in
Table S11: Shuffled data on clinical states of infection.
	control	inf clin_score 0-2	inf clin_score 3-5	inf clin_score 6-8
control	394	254	164	188
inf clin_score 0-2	409	231	147	213
inf clin_score 3-5	410	250	170	170
inf clin_score 6-8	404	263	152	181
