# Supplementary material for: Correlates of disease severity in bluetongue as a model of acute arbovirus infection
Source: PLoS Pathog. 2024 Aug 16;20(8):e1012466. doi: 10.1371/journal.ppat.1012466 (PMC11357116; doi:10.1371/journal.ppat.1012466)
Supplement: S13 Table — (XLSX) [file ppat.1012466.s016.xlsx]

## Sheet: DEGs
G2-BTV-8	G2-BTV-1-2013	G2-BTV-1-2006	G1-BTV-1-2006
MX2	IDO1	MX2	MX2
OAS2	ISG20	ISG15	IFI6
PLSCR1	MX2	IFI6	DDX58
ISG20	RTP4	ISG20	ISG15
IFI6	ISG15	DMXL2	GBP1
RTP4	IFI6	PLSCR1	IDO1
IFIT3	CD274	IDO1	DMXL2
IRF7	GBP6	RTP4	IFIT1
SEC61G	OAS1	OAS2	OAS2
RNF213	GBP1	DDX58	CLEC4E
DMXL2	S100A8	DRAM1	OAS1
TRANK1	S100A9	IRF7	PTX3
HERC6	IL15RA	COX7A1	IRF7
XAF1	TCN1	CD274	ISG20
EPSTI1	XAF1	XAF1	TCN1
EIF2AK2	GZMA	IFIT1	PLSCR1
E2F6	SERPINI1	GBP6	SERPINB3
OAS1	IRF7	HERC6	APOBEC3G
IFI44L	GZMB	OAS1	CD274
DTX3L	OAS2	GBP1	IFIT3
MX1	ASF1A	IFI44	HERC6
ZCCHC2	EMP1	EPSTI1	RTP4
IFI44	LAP3	RNF213	C1QA
CMPK2	SNRPG	IFIT5	DRAM1
PARP9	IFI44L	EIF2AK2	MX1
ATL3	PLSCR1	IFI44L	IFIT5
PYHIN1	OSGEPL1	TRANK1	XAF1
DHX58	CMPK2	IFIT3	C1QC
HACD2	IFI44	CDKN2AIP	S100A9
PLAC8	DNAJA1	APOBEC3G	IFI44
SCLT1	PCNA	MX1	TRANK1
PNPT1	B2M	ELL3	EIF2AK2
STAT4	BCL2L15	PARP9	HSPB1
PSMF1	S100A12	HBM	IFI44L
ZNFX1	POLR1H	ATRNL1	TNFSF13B
IFIT2	DDX58	CBLN3	RSAD2
PARP14	GNB2	S100A9	GBP5
NMI	NFKB2	GBP2	IRF1
IFIH1	UQCRB	TRIM5	TRIM5
SAMD9	DHX58	DHX58	GZMB
IL7R	MIR21	ZNFX1	HSPH1
TIPRL	XRCC2	BCL2L15	CLEC4A
SP100	NDUFA5	CMPK2	RASGEF1B
NABP1	CLEC4E	HSPE1	FOS
SP110	HSPH1	MCM4	NAMPT
CASP4	PGK1	PLAC8	NOD1
XRN2	AQP11	NAIP	WARS1
FYB1	MED21	ALPK1	VMP1
	EIF2AK2	HEPACAM2	EPSTI1
	MRPL22	PARM1	LAP3
	ZNF706	PSMF1	GBP6
	CD69	LY6G6D	CLEC4D
	EPSTI1	ADAR	RETN
	GIMAP4	RNASEL	TTN
	CLEC4A	HERC5	NAIP
	RPP38	GZMB	PLA2G4A
	MX1	GCLM	ALPK1
	STAT3	TCN1	ELL3
	HNRNPL	OST4	RNF213
	HERC6	GBP5	COX7A1
	DLGAP4	LSAMP	DHX58
	USP5	PYHIN1	WLS
	FCGR3A	RETN	PDE5A
	ACTG1	TNFSF10	MYOF
	NAA50	AQP11	DYSF
	ZNFX1	COPS4	OGFRL1
	PBK	LRRC69	LTF
	DRAM1	IL15RA	P2RY13
	MANF	S100A8	CCL4L2
	H2BC21	PLIN2	SLC8A1
	ATAD1	MRGBP	SKAP2
	STAT4	NUP35	DTX3L
	CTLA4	ZCCHC2	MICA
	ALPK1	TREX1	CLEC6A
	ZNHIT3	KLHL3	SGK1
	TMEM50A	RSAD2	PARM1
	TAP1	BANF1	CGAS
	RBM18	LRRN3	ADAR
	PLAC8	WWTR1	FKBP5
	WWTR1	SERPINB3	IFIH1
	SAP30	FOXS1	IL1R2
	CSK	EMG1	PARP9
	CDKN2AIPNL	TSPAN17	NLRP3
	STEAP4	H2AC12	ZNFX1
	PSME2	APOL4	IL15RA
	RETN	CISD1	STEAP4
	PSMF1	GZMA	GK5
	SLC38A4	CPB2	TFEC
	ZSCAN21	SLC26A8	TDRD7
	RNF213	TMEM144	CDKN1A
	AC010132.3	DTX3L	S100A8
	UBA7	NAMPT	DNAJC13
	BCL2A1	LAP3	GZMA
	SSBP1	SEC61G	CMPK2
	LY96	UBA7	HERC5
	MNS1	RSL24D1	STIP1
	GBP5	TIFA	NEXN
	AL669918.1	GM2A	SLC35F5
	PPAN	RASGRF1	LMNA
	CARS1	GBP2	MCTP2
	SGK1	SEPHS2	HEPACAM2
	UBA5	MEIS1	ZCCHC2
	AC087632.2	MZT2A	BCL2L15
	RBM17	SNORD89	CTLA4
	ADAR	PNPT1	TRIM34
	TAF1A	PDXK	PDK4
	AP003108.2	WLS	PDCD1LG2
	ETNK1	TIMM17B	SLC26A8
	ZNF639	COMMD7	TNFSF10
	MMADHC	DENND5B	CDKN2AIP
	GCH1	EXOSC4	H1-3
	BLVRB	MED6	TNFAIP3
	CTSH	H1-3	PGLYRP1
	ZFP36	NDUFAF3	HSPD1
	CDKN2AIP	PTX3	FZD4
	IFIT1	DIAPH3	TMED5
	ANXA3	PREP	SNX16
	CASP7	SLC25A26	CCDC117
	TRIP13	NMI	ATP13A3
	RASGRF1	SKA3	IFIT2
	RNASEL	AC087632.2	GOLGA7
	APOL4	APOO	TLR2
	CD47	STX11	KYNU
	VPS29	CS	PTGES3
	HAX1	TRIM38	OLR1
	PSMA3	NGRN	NUPR1
	CAB39L	ATP5ME	PRR13
	GBP2	TRIM59	CD36
	NADK	FAM199X	TIFA
	MTX2	B2M	CLU
	NDUFB1	CBLB	MAPK14
	FUNDC1	IRF9	CASP4
	DDX59	MPP6	MAPKAPK2
	YAE1	ZC3H12C	ANK3
	DDX39B	DGAT1	NACC2
	EMC6	HLA-DQA1	ATF3
	FBXO22	AIP	MCM4
	SHMT2	NETO2	JUN
	CASP8	TAF4B	BTG3
	SPC24	TSPAN6	STAT3
	SAMD9	RPF2	SAMSN1
	PSMB10	MCTP2	RABGEF1
	SEC11C	TLR3	TLR4
	MPI	POLR1G	KIF4A
	HACD3	IFIT2	DYRK3
	ESD	IFITM1	CBLN3
	AC018523.2	BTG3	TPM4
	HSPB1	S100A12	SLC11A1
	MITD1	RPS15A	S100A12
	MCUR1	C1QA	EMILIN2
	GTF2H2	IFIH1	RBBP8
	MRPL35	C3orf38	IFI35
	PARP8	BTBD9	GNB4
	NEXN	RNU7-182P	KIAA0513
	NCAPG	PMEPA1	DOCK4
	IRF9	CRELD2	EMP1
	MRPS14	MIEN1	PTGS2
	PGAM5	NECTIN2	GTF2E1
	MPP6	TDRD7	FAM98A
	ABCF3	SLC39A12	CLEC5A
	TDRD7	VMP1	CLEC1B
	GFUS	CYP2J2	NMI
	SRSF7	CREM	RNF19B
	ZNF277	SNORA79B	ZC3H12C
	IDH3A	PARP14	NDEL1
	TMEM69	AKAP7	RNASEL
	TIAL1	FDXACB1	LAG3
	LRRN3	FCGR3A	MITF
	RPIA	RPS27	TREX1
	TRIM38	CGAS	PARP14
	RRM2	AC018755.2	PLEK
	C1GALT1C1	RNU6-946P	UBA7
	AP1S3	ABCB10	GM2A
	CELF1	JMJD4	CAPG
	MDM1	TLR2	CNTLN
	DTWD1	ANKRD28	CARD18
	FAHD2A	PRKAG1	GBP2
	TDP2	CMTR2	YWHAG
	UBALD2	PIN1	DNAJA1
	CLEC1A	CXorf58	SP110
	TTK	PSEN1	MGAM
	DNAJB4	C1GALT1C1	FAH
	UBE2J1	PWWP2B	EMC3
	MRPL32	REPS2	PPP1R15A
	DNAAF4	ATP5MG	NFKBIZ
	CTSC	ZDHHC17	CREB3
	NLRP3	KCNK1	RAB21
	KIAA1841	IRAG1	HSPA5
	ZNF330	WDCP	CHMP5
	RAD23B	SELENOI	LAYN
	HSPD1	FUNDC1	HDLBP
	CXorf21	VAPA	VEGFA
	TMEM126A	RNU1-70P	SAMD9
	CASP4	CLCN4	MORC3
	NAF1	ATXN3L	IL1RAP
	BRIX1	PHPT1	F5
	ATG12	H2AC13	FCGR3A
	CD164	EIF4E2	ITSN1
	IFRD1	KYNU	ATXN3L
	SNRPD3	PPP4C	SARS1
	TMEM59	ASF1A	NFKBIA
	PSME1	ENTPD1	TBC1D2B
	WDR12	PPP1R15B	PSMF1
	VCPIP1	CXorf56	TRIM38
	CD1D	UBD	SHFL
	CLN5	FHL1	POLR1G
	LTV1	KPNA6	ARPC4
	SHFL	AP4B1	NF1
	IFITM1	HSPB1	OTUD4
	NFKBIA	CLEC4D	CHI3L1
	SLC11A1	NSL1	RAB3IP
	AC078927.1	RNF13	TMEM65
	ATP5PF	TRAPPC1	FBXO7
	REX1BD	U3	ITPRID2
	TRA2B	KDM6A	SLFN12
	GNL3	PRPF4	GPR88
	THG1L	RIC1	TMBIM1
	KAT2A	TBL3	JAK2
	PSMB3	CYBRD1	SPART
	IFITM1	CLP1	TARS1
	FCN1	RAB33A	AUH
	MRPS18C	NSDHL	USP25
	SRA1	DNAJC13	COA8
	PYHIN1	POLE3	TCF7L2
	TMBIM6	GARRE1	GADD45B
	KCTD1	CST3	SHISA5
	STOML2	HACD2	ANLN
	PSMA5	INHBA	AAMP
	GRAMD1C	TRIM23	MTSS1
	FCF1	STIL	DNAJA4
	HACD2	PDCD1LG2	ANXA3
	MRPS30	LAG3	RRBP1
	RHBDD1	ATMIN	CACYBP
	DNAJC2	M6PR	PWWP2B
	BYSL	SNRPD2	MXD1
	KRTCAP2	MRPL2	ATP8B4
	ERP44	CEP43	NCF1
	CDT1	ITGA1	LZIC
	CARD18	FAM8A1	UROD
	TIPRL	JMJD6	RAB1A
	MAPKAPK5	PRPSAP1	TAPBPL
	LARP7	ZCCHC2	NUMB
	HYPK	POLR2E	AIDA
	BAG2	SPTAN1	HACD3
	MCTS1	TMED1	IL4R
	MGARP	ERVW-1	ARHGAP26
	SP100	SLA	C3orf38
	HNRNPA3	C2orf42	DDX54
	FH	STAT4	RAB10
	SLC17A9	IFITM1	PYHIN1
	CMYA5	SERTAD1	CORO1C
	MPHOSPH10	USP25	CCT6A
	C12orf29	TGFB2	ERVW-1
	GALK1	SMYD3	FTSJ3
	REXO2	MAIP1	XRN2
	CHI3L1	NDUFA4	SAP30
	MRPL24	CORO1B	SCPEP1
	FAS	DEPDC1B	CDCA2
	C1orf50	ZBTB20	DNAJB1
	NUP133	EEF1E1	ERP29
	IGSF6	CCDC14	ETS2
	HYOU1	RC3H1	PPM1H
	RSL1D1	SPIRE1	CMYA5
	SNRPB2	GGPS1	CDK17
	NOL8	FOSL2	NUFIP2
	PSMB8	CBWD5	AFF4
	ALG10	DGKH	NMNAT1
	LSM4	KIAA0825	RAP2C
	PARP14	PPP2CB	GAK
	XRN2	KDM5C	UBE2H
	CYB5B	PSMB10	HNRNPF
	EXOSC8	DOCK7	STX11
	FCHSD1	LRIG2	MBTD1
	TMEM258	CNBP	CASP7
	PSMB9	QRSL1	ERCC8
	IRF3	SLC39A3	ENTPD1
	NMI	EMP1	TEX2
	CIAO2B	MSRB2	C15orf65
	UNC50	C2CD5	CCNL1
	ERAP2	HSPH1	WDFY3
	TRIM26	HOMEZ	RASA2
	PSTPIP2	TTC4	RRN3
	HERC5	SLC18A1	AKAP7
	NDUFB2	CCNT1	KIF15
	IFIH1	SNRPC	RICTOR
	VBP1	CTSA	VCPIP1
	TMA16	BIN3	PLIN2
	RMC1	CARD18	ATF6
	MRPS22	ABHD18	PRDM1
	RBBP4	FCHSD2	THNSL1
	KPNA2	CDC27	CALU
	MRPS24	CACYBP	ATP6V1H
	CETN3	PHF19	ANKS1A
	PCNX4	AOAH	CKAP2
	CD19	SHISA5	CELF2
	TAPT1	PCGF1	TRIM25
	POLR1C	FAS	NIN
	KRR1	ANP32D	MVP
	FASTKD2	RICTOR	GCLM
	MVB12A	DDIT3	PSG6
	PPIE	AC010132.3	FCHSD2
	IFIT2	MYC	U2AF1
	GCLC	CMYA5	PLOD3
	FAM114A2	SAMD9	CEP55
	CNPY2	MT1A	P2RX4
	CAND1	GTF2H3	H2BC5
	BEX2	ASCC3	BLVRB
	AHSA1	YWHAQ	CENPW
	LAMP2	METTL17	PECAM1
	HSDL2	STEAP4	CDC6
	LGALS1	SP110	AC018523.2
	SLFN14	IL18RAP	ARL5B
	ERGIC2	GTF2A2	MED6
	ARG2	FKBP14	NUDT8
	F2R	MAP3K7	HAVCR2
	XPOT	PSME2	CLEC2B
	PSMA4	MRI1	TYW3
	NOC2L	RPL26L1	WDR75
	HNRNPH3	CADM3	CBWD5
	MRPL21	CYP51A1	FAM217B
	CD53	ATF2	CHORDC1
	DCAF13	CASP4	TTK
	NDUFB6	TRIP13	ENAH
	ZDHHC13	F5	LONRF3
	RNASEH2B	SGK1	KCNK1
	PMPCA	TFB2M	LCOR
	CALHM6	CMTR1	CDKL2
	MTIF3	USP14	EIF4H
	UBE2B	TRPC1	CXCL16
	HSP90AB1	C5orf24	SPATS2L
	PEX3	RPAP2	SAFB
	PSMA6	MT-ND2	PSMD12
	SP110	NCAPH2	DYNC1H1
	AC087721.2	NDUFB2	TRIM37
	RARS1	NUP160	HSPA4
	RUSC1	GEMIN4	VASP
	ATP5MC3	MED13	UCHL3
	MRC1	SLFN12	B3GNT2
	BOLA1	NPAT	ARHGEF12
	MRPS31	PSME1	RNF8
	UBA1	TRAPPC6B	MFN1
	UHRF1	MON2	RSL24D1
	DAZAP1	POLDIP2	PPP1R15B
	ADGRG5	CYB5B	COX7A2
	CALCOCO2	ATR	HSDL2
	TCP1	PSMA6	PNPT1
	PSMD14	ABCB7	FOXN2
	FBXO28	ATF7IP	RBKS
	RPF1	NAA25	EIF4E2
	MCM2	XRN2	CPT1A
	TARDBP	AREG	CTSC
	DRG1	WHAMM	B3GNT5
	GSTO1	SNORA84	OLA1
	GOSR1	CHI3L1	PHF11
	CNIH4	TRIM25	CELF1
	RBM43	PDE3B	PSTPIP2
	SLC35B1	METTL15	WHAMM
	ADH5	TBCK	NEDD4L
	NUDT21	BIRC3	CACNB2
	SERF2	SENP1	XIAP
	TARS1	WDR36	GATAD1
	CCT8	DRG1	DDIT3
	PAAF1	PSMB9	AC092017.2
	SRP72	PET100	BIRC5
	UTP3	TMEM126A	MIR21
	EIF5AL1	STX8	GTF2H1
	BRD7	OCIAD1	MYD88
	PWP1	UBR1	PHF21A
	NOP58	DYNLT3	ADAM9
	RBM8A	RPP30	AC010132.3
	NDUFV2	NIFK	YBX1
	AC010323.1	LSM4	FAS
	ISG20L2	CASP7	ZNHIT1
	RTRAF	PDE12	UBR1
	PSMB2	SLC25A17	EPG5
	SSR3	RAB10	ASRGL1
	ATF4	MBNL3	HSP90AB1
	PAK1IP1	ABCC4	LAMTOR2
	EIF2A	BRAF	STRADB
	TRMT6	ATP2C1	SLC46A3
	MRPS23	TMBIM6	ATE1
	RAB12	VCPIP1	AREG
	CSNK1D	TIMP1	LPCAT2
	C11orf58	PSMB5	SRCAP
	TUBA1B	UBA52	KIAA0232
	POLR1D	HACD3	SLFN11
	ST13	SP100	SYNPO2
	DNPEP	TRIM26	RB1
	SF3B4	ARID5B	SP100
	SDHB	ZNF689	CAPZB
	KLHL8	NFAT5	STX17
	CCT3	MYCBP2	ENDOD1
	RBM45	HYPK	STK3
	TRAFD1	REL	MOV10
	GRPEL1	ERAP2	SNRNP27
	ARL14EP	SETX	RASSF4
	SDF2	UBC	VAV3
	DAP3	BANK1	STXBP2
	ARHGAP15	PSMB8	HIPK2
	LMNB1	DDX6	PPP1R2B
	GOLPH3	RALGPS2	TMTC4
	WDR18	SPCS2	KDM1B
	RBBP7	AC078927.1	PIAS1
	RANBP1	PIAS1	CFAP298-TCP10L
	PRPF19	DENND4C	MARCHF7
	IL2RG	RAB8A	SLC15A3
	TMCO1	AL669918.1	DONSON
	DDOST	CCNT2	HNRNPH1
	PSMD11	DYNLT1	ARHGAP18
	CD180	P2RX4	SPTLC1
	MCL1	UBD	TANK
	SELENOS	GOSR1	CAP1
	GRINA	CHORDC1	SEC31A
	SRP19	LRRK2	HBS1L
	CISD2	MAT2B	PPID
	RPAP3	RBM43	ABRAXAS2
	PSMA7	SP140	MRPL19
	PDE12	USP3	ATP6V0A1
	HSPA9	MGARP	UHRF1
	SRI	SERF2	TOR1AIP1
	NME1-NME2	RTN4	HSBP1
	MTCH2	TFDP2	RYBP
	SNX6	DAAM1	DNAJB4
	UGCG	AHI1	IFITM1
	BIRC3	TAPBP	MFAP1
	TRNT1	NDUFV2	AGPAT3
	EIF2B3	NUB1	PKM
	HELLS	CIAO2B	CFP
	ATP5F1B	RNPC3	FGD4
	ARHGDIB	WASHC4	UBC
	BZW1	BLZF1	NCOA4
	NUP85	SARS1	TOR1AIP2
	PHF14	TOP1	LTN1
	CHORDC1	TMOD3	SLC30A5
	CAPN7	ZC3HAV1	PITPNB
	MAT2A	DDX18	WDR48
	TOP1	CPEB4	MDM4
	UFM1	SON	STAU1
	NUB1	CFLAR	SIRPA
	TAPBP	AGFG1	PDIA3
	DDX24	PPP3CA	METTL1
	UPF2		PSMD10
	TOPORS		UBALD2
	PHF6		STAM2
	LRRK2		DARS1
	U2SURP		NCAPG
	GPBP1		NPM1
	TRMT1L		VDAC1
	CANX		DDX3X
	ERLEC1		RAP1B
	HSP90B1		WDR26
	DHX9		ARID5B
	AMDHD2		FCHO2
	EPS15		TMEM97
	RBM10		LGALS1
	ATP6V0A2		SAT1
	BAZ1A		PHAX
	PIK3AP1		MSL1
	MTREX		TFDP2
	NKAP		IRF3
	SARS1		ABCE1
	SRP54		PSME2
	HNRNPM		PLAC8
			TRIP13
			OPA1
			TENT5A
			HNRNPA2B1
			CYBB
			UBE2D1
			SNAP23
			RNF24
			FNIP1
			GALK1
			MAK16
			NEK9
			CCNK
			ADGRE5
			ACTR3
			SRRM2
			HACD2
			PSMB10
			CDC40
			XPO1
			RHOA
			QKI
			PTPN1
			GSAP
			CALR
			BTBD7
			STAT4
			CALM2
			LY96
			KLF10
			WTAP
			RAB8A
			TET2
			ANP32A
			PRDX5
			ANO6
			CDC27
			CDK12
			AGTPBP1
			SKP1
			PTPN2
			TNIP1
			SLC28A3
			IFITM1
			FUBP1
			WAC
			SLC25A20
			CALCOCO2
			GRB2
			RSPRY1
			MIER3
			MCM10
			NCL
			HSP90B1
			KMT2D
			GSPT1
			PDE3B
			IFI30
			TIPRL
			TXNL1
			CD69
			GADD45GIP1
			BCL2L12
			USO1
			NUBP1
			HSPA9
			RAB18
			CAPZA2
			EZR
			ZWILCH
			GLOD4
			FUCA2
			CCT4
			IL18R1
			HNRNPR
			LCP2
			NFKB1
			VPS4B
			ELK4
			ATAD1
			AL669918.1
			CD47
			PSMB8
			NFE2L2
			CCPG1
			KNOP1
			LCP1
			SRP19
			HSPD1
			TTC37
			PHACTR1
			LRRK2
			CDADC1
			RIOK3
			APRT
			HNRNPU
			N4BP1
			CSF2RA
			RIC1
			KDM2A
			TBC1D15
			FNBP4
			AKIRIN2
			EDRF1
			CHMP4B
			SH3GLB1
			RAB8B
			TMEM131
			TOP1
			UTP20
			CYLD
			IRF2
			SETX
			ZRSR2
			NUB1
			ARCN1
			SCYL2
			MYNN
			SLC16A1
			PARK7
			SP140
			SNX6
			TLK2
			REXO2
			USP47
			TOP1
			MAFG
			ATG3
			BRWD3
			PIK3AP1
			GARS1
			MAT2B
			GPBP1L1
			ECPAS
			HUWE1
			NOLC1
			CCT3
			TPX2
			PXK
			TOPORS
			EIF4G1
			TRIP11
			PTK2B
			PPP4R2
			ERAP2
			QSER1
			MEF2A
			FXR1
			NFAT5
			SLC4A1AP
			PSME1
			NMT1
			FAM32A
			TXNIP
			VPS13B
			PRPF3
			PIK3CG
			CLTA
			AHSA1
			IRAK4
			SUCO
			SMCR8
			RANBP1
			WIPF1
			TNPO1
			U3
			UBE4A
			ZFC3H1
			ERAP1
			ZFYVE16
			DNAJC7
			AFTPH
			MAP3K2
			PSMB2
			WAPL
			SKIL
			BAZ1A
			SUDS3
			WASF2
			WASHC4
			HYPK
			TAOK1
			SOS1
			SELENOS
			NDUFS8
			GOSR1
			RBM5
			MRE11
			ZNF638
			NOL9
			ALCAM
			CTSS
			CPEB4
			NOP14
			SBDS
			MED13
			NUP153
			AZI2
			SMG1
			GRIPAP1
			SLAIN2
			FNDC3A
			ATF4
			SVIL
			PDE4B
			PAFAH1B1
			ACIN1
			EIF4G3
			COPB1
			EPRS1
			CAPRIN1
			USP48
			SDE2
			CREBRF
			TUT7
			BIRC3
			SNX3
			FMR1
			PDE12
			PSMB9
			KTN1
			SSB
			PPP2R2A
			WDR33
			SAFB
			NSA2
			PSMD2
			EVI5
			TMF1
			CCDC174
			ASH1L
			COPS2
			DDX52
			SAMHD1
			REL
			ADRM1
			ZC3H7A
			KPNA2
			LMNB1
			AC091959.1
			PSMA7
			HNRNPC
			UBR3
			TENT4A
			ARPC5L
			EIF4G2
			SPAG9
			SLMAP
			CFLAR
			DCP2
			CCT8
			SMARCA5
			TIPARP
			NDUFV2
			KPNA4
			PAPOLA
			CDC5L
			MYCBP2
			AGFG1
			UCHL5
			SERF2
			AMDHD2
			EP300
			UBB
			PSMA6
			SFPQ
			USP34
			TPM3
			RNPC3
			DDX5

## Sheet: GO TOP 25 pathways_UP
GO	Description	G2-BTV-8 (LogP)	G2-BTV-1-2013 (LogP)	G2-BTV-1-2006 (LogP)	G1-BTV-1-2006 (LogP)
R-HSA-1280215	Cytokine Signaling in Immune system	-12.1449	-30.2225	-29.0314	-50.4299
GO:0045087	innate immune response	-19.036	-24.0972	-32.9814	-48.5717
R-HSA-913531	Interferon Signaling	-14.0061	-22.8217	-31.4284	-34.2048
R-HSA-2262752	Cellular responses to stress	0	-10.4388	-5.31175	-27.5406
R-HSA-8953854	Metabolism of RNA	0	-32.3357	-9.94978	-22.5161
GO:0071345	cellular response to cytokine stimulus	-6.71759	-11.5295	-9.78689	-20.8453
GO:0032479	regulation of type I interferon production	-8.98322	-9.20943	-12.684	-18.8839
R-HSA-9824446	Viral Infection Pathways	-3.71296	-13.4569	-12.3117	-18.6063
GO:0030162	regulation of proteolysis	0	-11.5991	-8.42397	-18.0029
GO:0002757	immune response-activating signaling pathway	-4.9974	-7.82991	-8.22208	-17.9822
GO:0001775	cell activation	0	-7.20895	-8.28357	-15.6285
GO:0033365	protein localization to organelle	0	-7.92215	-5.89236	-15.5696
R-HSA-168928	DDX58/IFIH1-mediated induction of interferon-alpha/beta	-3.51883	-10.6873	-8.70038	-14.3653
R-HSA-877300	Interferon gamma signaling	-4.78099	-8.67387	-12.3003	-14.0258
GO:1903555	regulation of tumor necrosis factor superfamily cytokine production	-2.44142	-8.16819	-5.32903	-13.578
WP4197	Immune response to tuberculosis	-5.24956	-7.64262	-9.37396	-12.1322
GO:0051604	protein maturation	0	-17.4153	-3.5858	-11.359
hsa05160	Hepatitis C	-6.72725	-7.74714	-11.8483	-11.348
WP4705	Pathways of nucleic acid metabolism and innate immune sensing	0	-8.78223	-8.93874	-10.6278
hsa04210	Apoptosis	0	-7.72021	-3.11936	-9.17665
GO:0034976	response to endoplasmic reticulum stress	0	-8.72257	-2.78704	-8.86648
GO:0140374	antiviral innate immune response	-11.8223	-7.29036	-10.0147	-8.78205
GO:0006403	RNA localization	0	-7.0869	0	-6.55697
GO:0022613	ribonucleoprotein complex biogenesis	0	-20.6398	-9.16128	-5.93723
GO:0006518	peptide metabolic process	0	-11.4742	-4.23513	-4.26189

## Sheet: DisGeNET TOP 25 pathways_UP
GO	Category	Description	G2-BTV-8 (LogP)	G2-BTV-1-2013 (LogP)	G2-BTV-1-2006 (LogP)	G1-BTV-1-2006 (LogP)
C3714514	DisGeNET	Infection	-6	-19	-18	-36
C2363741	DisGeNET	HIV-1 infection	-3.1	-11	-9.9	-31
C0011311	DisGeNET	Dengue Fever	-3.6	-8.1	-10	-27
C0019348	DisGeNET	Herpes Simplex Infections	-2.5	-7.8	-8.3	-26
C0004623	DisGeNET	Bacterial Infections	-2.5	-7.7	-7.1	-24
C0524910	DisGeNET	Hepatitis C, Chronic	-7.7	-14	-15	-24
C2062441	DisGeNET	Influenza A	-4.6	-11	-14	-22
C4048329	DisGeNET	Immunosuppression	0	-8	-7.9	-21
C1332201	DisGeNET	Adult Diffuse Large B-Cell Lymphoma	-2.1	-3.2	-6.5	-21
C0021368	DisGeNET	Inflammation	0	-5	-6.5	-20
C0409974	DisGeNET	Lupus Erythematosus	-2.7	-7.5	-7.4	-20
C1290884	DisGeNET	Inflammatory disorder	0	-11	-10	-19
C0024138	DisGeNET	Lupus Erythematosus, Discoid	-3.6	-7	-6.9	-18
C0151744	DisGeNET	Myocardial Ischemia	0	-7.8	-4	-18
C1527336	DisGeNET	Sjogren's Syndrome	-3	-5.9	-6.9	-18
C0024131	DisGeNET	Lupus Vulgaris	-2.8	-7.4	-7.3	-18
C1333064	DisGeNET	Classical Hodgkin's Lymphoma	0	-5.8	-3.1	-18
C0038013	DisGeNET	Ankylosing spondylitis	-2.3	-5.9	-8.5	-18
C1519680	DisGeNET	Tumor Immunity	0	-7.3	-5.1	-18
C0023465	DisGeNET	Acute monocytic leukemia	-2.5	-5.9	-5.8	-18
C2347747	DisGeNET	Adult Classical Hodgkin Lymphoma	0	-6.3	-2.7	-17
C0375023	DisGeNET	Respiratory syncytial virus (RSV) infection in conditions classified elsewhere and of unspecified site	-4	-12	-9.7	-17
C0003872	DisGeNET	Arthritis, Psoriatic	-2.3	-7.6	-6.2	-17
C3495559	DisGeNET	Juvenile arthritis	0	-6.4	-8.7	-17
C0042373	DisGeNET	Vascular Diseases	0	-3.5	-6.1	-17
GO	Category	Description	G2-BTV-8 (LogP)	G2-BTV-1-2013 (LogP)	G2-BTV-1-2006 (LogP)	G1-BTV-1-2006 (LogP)
C4048329	DisGeNET	Immunosuppression	0	-8	-7.9	-21
C0021368	DisGeNET	Inflammation	0	-5	-6.5	-20
C0042373	DisGeNET	Vascular Diseases	0	-3.5	-6.1	-17

## Sheet: Selected DisGeNET pathway DEGs
Immunosuppression_C4048329	G2-BTV-8 (log2 CPM)	G2-BTV-1-2013 (log2 CPM)	G2-BTV-1-2006 (log2 CPM)	G1-BTV-1-2006 (log2 CPM)		Inflammation_C0021368	G2-BTV-8 (log2 CPM)	G2-BTV-1-2013 (log2 CPM)	G2-BTV-1-2006 (log2 CPM)	G1-BTV-1-2006 (log2 CPM)		Vascular diseases_C0042373	G2-BTV-8 (log2 CPM)	G2-BTV-1-2013 (log2 CPM)	G2-BTV-1-2006 (log2 CPM)	G1-BTV-1-2006 (log2 CPM)
IFIT2	10.4755	10.1558	10.8993	11.4457		TXNIP	12.2064	12.0741	12.2699	12.6948		BIRC3	12.0898	12.3859	12.9135	12.719
CD274	9.72637	10.7315	10.7324	11.0385		S100A8	9.68845	10.8809	10.53	11.7587		TXNIP	12.2064	12.0741	12.2699	12.6948
IFIH1	9.95963	9.37736	10.0039	10.669		S100A12	9.95459	10.6899	10.503	11.7237		CTSS	11.6568	11.8367	11.8538	12.461
ATF4	10.0276	10.6239	10.2111	10.4802		IDO1	7.68786	9.79633	8.87085	9.77162		S100A8	9.68845	10.8809	10.53	11.7587
HSP90B1	9.21085	9.41357	8.90023	10.0183		NFE2L2	8.4338	8.38452	8.83552	9.53778		CD274	9.72637	10.7315	10.7324	11.0385
IDO1	7.68786	9.79633	8.87085	9.77162		CHI3L1	7.62497	8.31175	8.40864	9.48114		IFIH1	9.95963	9.37736	10.0039	10.669
CFLAR	9.18547	9.15658	9.43304	9.6172		HSPA4	8.12064	8.20072	8.12864	9.13241		RNF213	9.98642	9.42204	10.1124	10.5488
NFE2L2	8.4338	8.38452	8.83552	9.53778		FAS	8.03832	8.24127	8.62033	8.45291		SAMHD1	9.4786	9.26694	9.64426	10.3744
AHSA1	8.68735	9.44731	8.80358	9.18615		S100A9	6.70488	6.48581	7.05873	8.38033		NFE2L2	8.4338	8.38452	8.83552	9.53778
HSPA4	8.12064	8.20072	8.12864	9.13241		TNFSF10	7.90174	7.16048	8.83043	8.3162		SGK1	7.16257	7.87249	7.64068	9.22622
LGALS1	6.81366	7.64707	7.91778	8.95382		CLU	4.57151	6.15177	6.46743	8.24686		HSPA4	8.12064	8.20072	8.12864	9.13241
GZMB	7.77746	8.94016	7.86131	8.83124		CD47	7.91453	8.53279	7.76394	8.18857		GZMB	7.77746	8.94016	7.86131	8.83124
CFP	7.33032	7.72207	7.44896	8.76792		PTPN1	6.99341	6.32015	6.34459	8.10367		CFP	7.33032	7.72207	7.44896	8.76792
PAFAH1B1	8.18371	7.62807	7.92153	8.68385		JAK2	7.30049	6.34627	7.27786	7.8932		PAFAH1B1	8.18371	7.62807	7.92153	8.68385
FKBP5	6.76396	6.61968	6.6394	8.59518		FCGR3A	7.07848	7.48068	7.47307	7.5762		S100A9	6.70488	6.48581	7.05873	8.38033
EMP1	6.3604	8.20531	6.90466	8.57838		NLRP3	5.43523	6.29931	6.2402	7.56334		CCL4L2	6.44394	7.01393	7.06227	8.31781
FAS	8.03832	8.24127	8.62033	8.45291		PRDX5	6.34103	6.64042	7.13726	7.30981		CLU	4.57151	6.15177	6.46743	8.24686
S100A9	6.70488	6.48581	7.05873	8.38033		PECAM1	6.61318	6.05107	5.95338	7.14993		PTK2B	6.87749	7.72466	7.36772	8.2166
TNFSF10	7.90174	7.16048	8.83043	8.3162		SLC28A3	6.38562	6.19528	5.84702	7.1131		CD47	7.91453	8.53279	7.76394	8.18857
IL18R1	8.1459	7.77296	7.36453	8.19311		NAMPT	5.95907	5.59892	6.6476	7.08346		PTPN1	6.99341	6.32015	6.34459	8.10367
CD47	7.91453	8.53279	7.76394	8.18857		NFKB1	6.45977	5.47593	6.21701	7.05609		FMR1	7.8925	7.49747	7.6958	8.05901
IL15RA	6.89647	8.15126	7.88776	8.17343		RETN	5.11095	5.27065	5.79619	7.04297		JUN	5.68453	5.15541	5.70463	7.9712
ADRM1	7.4894	8.19998	7.6114	8.10281		STAT3	5.0208	6.42763	5.85515	6.72748		CYBB	7.06516	7.40825	7.37055	7.94346
MFAP1	7.11278	7.03054	7.16848	8.02348		IRF7	5.80184	6.04872	6.79128	6.72661		OLR1	5.75655	6.13951	5.63777	7.90862
CYBB	7.06516	7.40825	7.37055	7.94346		ADAR	4.84254	4.99906	5.71372	6.53713		HSPB1	5.2397	5.74521	6.32937	7.80863
JAK2	7.30049	6.34627	7.27786	7.8932		CXCL16	5.40865	5.44116	5.74458	6.52		GBP1	6.50524	6.97248	7.05758	7.59108
AREG	6.94435	6.27474	7.25436	7.76113		MAPK14	4.74311	4.71407	5.29083	6.4575		FCGR3A	7.07848	7.48068	7.47307	7.5762
ISG20	6.73906	7.19597	7.70909	7.70916		TNFSF13B	4.78967	3.86655	5.00276	6.30732		NLRP3	5.43523	6.29931	6.2402	7.56334
CD69	8.26263	8.97555	7.72051	7.63328		HSPD1	5.44415	6.37495	5.37678	6.30181		P2RX4	6.88543	6.75471	6.95098	7.53398
NLRP3	5.43523	6.29931	6.2402	7.56334		PTX3	0	2.33922	3.17275	6.18225		F5	6.36962	5.84488	6.57368	7.38101
CLEC5A	5.48006	5.86146	5.96981	7.51651		SERPINB3	2.72446	1.22017	-6.64386	5.89115		CALR	5.97926	6.61094	6.19808	7.36956
SLC16A1	6.26706	6.63307	6.86418	7.51102		PLA2G4A	3.05828	2.96373	3.81072	5.83014		NAMPT	5.95907	5.59892	6.6476	7.08346
TET2	6.51729	5.85146	6.65077	7.07509		PDE5A	1.17892	3.6609	3.78129	5.785		TET2	6.51729	5.85146	6.65077	7.07509
STAT3	5.0208	6.42763	5.85515	6.72748		GZMA	3.73668	5.51789	4.88369	5.69725		RHOA	6.38799	4.99049	5.39079	7.03382
MAPK14	4.74311	4.71407	5.29083	6.4575		TLR4	3.30455	3.7146	4.79654	5.46744		STAT3	5.0208	6.42763	5.85515	6.72748
TNFSF13B	4.78967	3.86655	5.00276	6.30732		IRF1	4.49874	3.37826	4.62138	5.44523		ADAR	4.84254	4.99906	5.71372	6.53713
HSPD1	5.44415	6.37495	5.37678	6.30181		PTGS2	0	0	1.91948	5.35324		CXCL16	5.40865	5.44116	5.74458	6.52
APRT	4.71278	5.5921	5.6567	6.01485		NOD1	2.44305	3.50544	3.70159	5.31552		NF1	5.3695	3.74313	5.74453	6.48905
DDIT3	4.87425	4.38569	5.71004	5.9808		CDKN1A	0	2.67923	3.1464	5.08462		FOS	2.96127	1.14887	3.18088	6.48303
PDE5A	1.17892	3.6609	3.78129	5.785		KYNU	3.41604	3.80046	4.45006	5.03449		TNFSF13B	4.78967	3.86655	5.00276	6.30732
PARK7	5.06639	5.02501	5.69009	5.67678		LTF	0	0	0	4.97852		PTX3	0	2.33922	3.17275	6.18225
MVP	4.43761	3.78112	3.78023	5.67024		YWHAG	3.39335	2.30699	2.94539	4.96264		PHACTR1	5.15901	5.60872	5.89681	5.95529
ATF3	4.1807	4.36888	4.37054	5.60711		PIK3CG	4.80913	4.15221	4.7518	4.87914		CD36	2.00354	3.22625	3.66496	5.881
MITF	3.24467	2.53571	2.86716	5.46799		IL4R	3.38612	2.33179	2.21137	4.85037		NEXN	1.71668	3.74579	4.2984	5.86228
TLR4	3.30455	3.7146	4.79654	5.46744		IL1RAP	3.3674	2.6886	2.46818	4.79767		PDE5A	1.17892	3.6609	3.78129	5.785
ERAP1	4.4002	4.40029	4.80009	5.43465		VEGFA	2.99107	-0.0381482	2.59695	4.56383		VDAC1	4.73174	4.4233	4.27805	5.70826
CTLA4	3.99507	4.66847	3.87965	5.42825		TREX1	2.65237	2.10529	3.7598	4.41847		TLR4	3.30455	3.7146	4.79654	5.46744
XIAP	5.09252	3.89362	5.56573	5.4229		TLR2	1.88681	2.12162	3.62438	4.38155		IRF3	5.07791	5.49144	5.28673	5.46738
PTGS2	0	0	1.91948	5.35324		TNFAIP3	3.38572	0	2.46779	3.8393		CTLA4	3.99507	4.66847	3.87965	5.42825
WARS1	3.05083	4.31384	2.79874	5.05724		BIRC5	0	1.96475	1.61924	3.73544		PTGS2	0	0	1.91948	5.35324
MICA	2.34551	2.90847	3.25835	4.95588		SELENOS	3.30779	2.59006	2.40753	3.57922		NOD1	2.44305	3.50544	3.70159	5.31552
PIK3CG	4.80913	4.15221	4.7518	4.87914		MYD88	1.26853	0.960665	0	3.24968		PIK3CG	4.80913	4.15221	4.7518	4.87914
IL4R	3.38612	2.33179	2.21137	4.85037		MIR21	0	4.09128	2.84976	2.89838		LMNA	2.52015	1.60323	3.04534	4.85716
ENTPD1	3.83039	2.12801	4.03651	4.60962								ENTPD1	3.83039	2.12801	4.03651	4.60962
VEGFA	2.99107	-0.0381482	2.59695	4.56383								VEGFA	2.99107	-0.0381482	2.59695	4.56383
LAG3	0	0	2.41067	4.49486								TREX1	2.65237	2.10529	3.7598	4.41847
TLR2	1.88681	2.12162	3.62438	4.38155								TLR2	1.88681	2.12162	3.62438	4.38155
CKAP2	3.08419	1.53105	2.86792	4.27377								BTG3	2.42686	2.41426	3.78478	4.29384
ERVW-1	2.8559	1.79838	3.66568	4.26009								MIR21	0	4.09128	2.84976	2.89838
HAVCR2	3.97231	2.90735	3.67182	4.05971								SYNPO2	0	0	0	2.87002
PDCD1LG2	0	2.74019	2.52167	3.99518
MYD88	1.26853	0.960665	0	3.24968
MIR21	0	4.09128	2.84976	2.89838
