# Supplementary material for: Correlates of disease severity in bluetongue as a model of acute arbovirus infection
Source: PLoS Pathog. 2024 Aug 16;20(8):e1012466. doi: 10.1371/journal.ppat.1012466 (PMC11357116; doi:10.1371/journal.ppat.1012466)
Supplement: S14 Table — (XLSX) [file ppat.1012466.s017.xlsx]

## Sheet: Annotation
Gene	original_id	G1-BTV-1-2006	G2-BTV-1-2013	G2-BTV-1-2006	G2-BTV-8	Gene ID	Type	Tax ID	Homologene Gene ID	Homologene Gene Tax ID	Gene Symbol	Description	Biological Process (GO)	Kinase Class (UniProt)	Protein Function (Protein Atlas)	Subcellular Location (Protein Atlas)	Drug (DrugBank)	Canonical Pathways_x000D_	Hallmark Gene Sets_x000D_	GO:0034389 lipid droplet organization	R-HSA-8953854 Metabolism of RNA	R-HSA-1280215 Cytokine Signaling in Immune s	GO:0045087 innate immune response	R-HSA-913531 Interferon Signaling	GO:0022613 ribonucleoprotein complex biog	R-HSA-2262752 Cellular responses to stress	R-HSA-9824446 Viral Infection Pathways	R-HSA-6798695 Neutrophil degranulation	GO:0080135 regulation of cellular respons	GO:0033365 protein localization to organe	GO:2001233 regulation of apoptotic signal	GO:0030162 regulation of proteolysis	GO:0071345 cellular response to cytokine	GO:0006974 DNA damage response	GO:0001775 cell activation	GO:0002757 immune response-activating sig	hsa05417 Lipid and atherosclerosis	GO:0032479 regulation of type I interfero	GO:0051604 protein maturation	TotalEvidenceCount
837	CASP4	1	1	1	1	837	Gene_ID	H. sapiens	837	H. sapiens	CASP4	caspase 4	GO:0160075 non-canonical inflammasome complex assembly;GO:2000494 positive regulation of interleukin-18-mediated signaling pathway;GO:2000492 regulation of interleukin-18-mediated signaling pathway		Enzymes; ENZYME proteins:Hydrolases; Cancer-related genes:Candidate cancer biomarkers; Predicted intracellular proteins; Peptidases:Cysteine-type peptidases	Cytosol (Approved); Additional: Plasma membrane	Incadronic acid	(M220)PID CASPASE PATHWAY	(M5902)HALLMARK APOPTOSIS; (M5913)HALLMARK INTERFERON GAMMA RESPONSE; (M5921)HALLMARK COMPLEMENT	1	0	1	1	0	0	0	0	0	0	0	0	0	0	0	0	0	1	0	1	4
51316	PLAC8	1	1	1	1	51316	Gene_ID	H. sapiens	51316	H. sapiens	PLAC8	placenta associated 8	GO:0040015 negative regulation of multicellular organism growth;GO:0050873 brown fat cell differentiation;GO:0009409 response to cold		Predicted intracellular proteins	Cytosol (Approved)			(M5891)HALLMARK HYPOXIA	1	0	0	1	0	0	0	0	1	0	0	0	0	0	0	0	0	0	0	0	4
79132	DHX58	1	1	1	1	79132	Gene_ID	H. sapiens	79132	H. sapiens	DHX58	DExH-box helicase 58	GO:0039534 negative regulation of MDA-5 signaling pathway;GO:1900245 positive regulation of MDA-5 signaling pathway;GO:0039533 regulation of MDA-5 signaling pathway		ENZYME proteins:Hydrolases; Enzymes; Predicted intracellular proteins	Cytosol;Golgi apparatus (Approved); Additional: Nucleoplasm			(M5911)HALLMARK INTERFERON ALPHA RESPONSE; (M5913)HALLMARK INTERFERON GAMMA RESPONSE	0	0	0	1	1	0	0	0	0	0	0	0	0	0	0	0	1	0	1	0	4
129607	CMPK2	1	1	1	1	129607	Gene_ID	H. sapiens	129607	H. sapiens	CMPK2	cytidine/uridine monophosphate kinase 2	GO:0006227 dUDP biosynthetic process;GO:0009196 pyrimidine deoxyribonucleoside diphosphate metabolic process;GO:0009197 pyrimidine deoxyribonucleoside diphosphate biosynthetic process	yes	ENZYME proteins:Transferases; Enzymes; Predicted intracellular proteins	Mitochondria (Supported); Additional: Nucleoplasm			(M5911)HALLMARK INTERFERON ALPHA RESPONSE; (M5898)HALLMARK DNA REPAIR; (M5913)HALLMARK INTERFERON GAMMA RESPONSE	0	0	0	1	0	0	0	0	0	0	0	0	0	0	0	0	0	0	0	0	4
64108	RTP4	1	1	1	1	64108	Gene_ID	H. sapiens	64108	H. sapiens	RTP4	receptor transporter protein 4	GO:0001580 detection of chemical stimulus involved in sensory perception of bitter taste;GO:0050913 sensory perception of bitter taste;GO:0050912 detection of chemical stimulus involved in sensory perception of taste			Nucleoplasm (Supported)			(M5911)HALLMARK INTERFERON ALPHA RESPONSE; (M5913)HALLMARK INTERFERON GAMMA RESPONSE; (M5932)HALLMARK INFLAMMATORY RESPONSE	0	0	0	0	1	0	0	0	0	0	0	0	0	0	0	0	0	0	0	0	4
10561	IFI44	1	1	1	1	10561	Gene_ID	H. sapiens	10561	H. sapiens	IFI44	interferon induced protein 44	GO:0009615 response to virus;GO:0009617 response to bacterium;GO:0051707 response to other organism		Predicted intracellular proteins	Nucleoplasm (Approved)			(M5911)HALLMARK INTERFERON ALPHA RESPONSE; (M5913)HALLMARK INTERFERON GAMMA RESPONSE	0	0	0	1	1	0	0	0	0	0	0	0	0	0	0	0	0	0	0	0	4
4938	OAS1	1	1	1	1	4938	Gene_ID	H. sapiens	4938	H. sapiens	OAS1	2'-5'-oligoadenylate synthetase 1	GO:0071659 negative regulation of IP-10 production;GO:0071658 regulation of IP-10 production;GO:2000342 negative regulation of chemokine (C-X-C motif) ligand 2 production		Enzymes; Disease related genes; ENZYME proteins:Transferases; Potential drug targets; Predicted intracellular proteins	Cytosol;Nucleoplasm (Supported)	Cysteine-S-acetamide		(M5911)HALLMARK INTERFERON ALPHA RESPONSE	1	0	1	1	1	0	0	1	0	0	0	0	1	1	0	0	1	1	1	0	4
54739	XAF1	1	1	1	1	54739	Gene_ID	H. sapiens	54739	H. sapiens	XAF1	XIAP associated factor 1	GO:0035456 response to interferon-beta;GO:0032480 negative regulation of type I interferon production;GO:0032479 regulation of type I interferon production		Predicted intracellular proteins	Mitochondria;Nucleoplasm (Supported)			(M5913)HALLMARK INTERFERON GAMMA RESPONSE	1	0	1	0	1	0	0	0	0	0	0	0	0	0	0	0	0	0	1	0	4
4600	MX2	1	1	1	1	4600	Gene_ID	H. sapiens	4600	H. sapiens	MX2	MX dynamin like GTPase 2	GO:0035455 response to interferon-alpha;GO:0046822 regulation of nucleocytoplasmic transport;GO:0051028 mRNA transport		Transporters:Transporter channels and pores; Predicted intracellular proteins				(M5913)HALLMARK INTERFERON GAMMA RESPONSE	1	0	1	1	1	0	0	1	0	0	0	0	0	0	0	0	0	0	1	0	4
201562	HACD2	1	1	1	1	201562	Gene_ID	H. sapiens	201562	H. sapiens	HACD2	3-hydroxyacyl-CoA dehydratase 2	GO:0042761 very long-chain fatty acid biosynthetic process;GO:0030497 fatty acid elongation;GO:0035338 long-chain fatty-acyl-CoA biosynthetic process		ENZYME proteins:Lyases; Enzymes					0	0	0	0	0	0	0	0	0	0	0	0	0	0	0	0	0	0	0	0	4
55008	HERC6	1	1	1	1	55008	Gene_ID	H. sapiens	55008	H. sapiens	HERC6	HECT and RLD domain containing E3 ubiquitin protein ligase family member 6	GO:0002244 hematopoietic progenitor cell differentiation;GO:0006511 ubiquitin-dependent protein catabolic process;GO:0019941 modification-dependent protein catabolic process		ENZYME proteins:Transferases; Enzymes; Predicted intracellular proteins	Cytosol (Approved); Additional: Nucleoplasm			(M5911)HALLMARK INTERFERON ALPHA RESPONSE; (M5913)HALLMARK INTERFERON GAMMA RESPONSE	0	0	1	1	0	0	0	0	0	0	0	0	0	0	0	0	0	0	0	0	4
6775	STAT4	1	1	1	1	6775	Gene_ID	H. sapiens	6775	H. sapiens	STAT4	signal transducer and activator of transcription 4	GO:0035722 interleukin-12-mediated signaling pathway;GO:0071349 cellular response to interleukin-12;GO:0070671 response to interleukin-12		Human disease related genes:Skin diseases:Skin and soft tissue diseases; Human disease related genes:Immune system diseases:Allergies and autoimmune diseases; Disease related genes; Cancer-related genes:Candidate cancer biomarkers; Predicted intracellular proteins; Transcription factors:Immunoglobulin fold			(M36)PID IL27 PATHWAY; (M290)PID IL12 STAT4 PATHWAY; (M196)PID IL23 PATHWAY	(M5913)HALLMARK INTERFERON GAMMA RESPONSE; (M5950)HALLMARK ALLOGRAFT REJECTION	1	0	1	0	0	0	0	0	0	0	0	0	0	1	0	1	0	0	0	0	4
57674	RNF213	1	1	1	1	57674	Gene_ID	H. sapiens	57674	H. sapiens	RNF213	ring finger protein 213	GO:0120322 lipid modification by small protein conjugation;GO:0120323 lipid ubiquitination;GO:2000051 negative regulation of non-canonical Wnt signaling pathway		Human disease related genes:Cardiovascular diseases:Vascular diseases; Enzymes; Disease related genes; ENZYME proteins:Transferases; Potential drug targets; Predicted intracellular proteins; Cancer-related genes:Mutational cancer driver genes	Cytosol (Supported)			(M5913)HALLMARK INTERFERON GAMMA RESPONSE	1	0	1	1	0	0	0	0	0	0	0	0	0	0	0	0	0	0	0	0	4
57169	ZNFX1	1	1	1	1	57169	Gene_ID	H. sapiens	57169	H. sapiens	ZNFX1	zinc finger NFX1-type containing 1	GO:0031048 regulatory ncRNA-mediated heterochromatin formation;GO:0045071 negative regulation of viral genome replication;GO:0031507 heterochromatin formation		Predicted intracellular proteins; Disease related genes; Transcription factors:Yet undefined DNA-binding domains	Mitochondria (Approved)		(M105)PID TELOMERASE PATHWAY	(M5913)HALLMARK INTERFERON GAMMA RESPONSE	1	0	0	1	1	0	0	0	0	0	0	0	0	0	0	0	0	0	0	0	4
4599	MX1	1	1	1	1	4599	Gene_ID	H. sapiens	4599	H. sapiens	MX1	MX dynamin like GTPase 1	GO:0070106 interleukin-27-mediated signaling pathway;GO:0140374 antiviral innate immune response;GO:0034340 response to type I interferon		Predicted intracellular proteins	Cytosol;Nuclear membrane (Supported)			(M5911)HALLMARK INTERFERON ALPHA RESPONSE; (M5913)HALLMARK INTERFERON GAMMA RESPONSE; (M5956)HALLMARK KRAS SIGNALING DN	0	0	1	1	1	0	0	1	0	0	0	0	0	1	0	0	0	0	1	0	4
149628	PYHIN1	1	1	1	1	149628	Gene_ID	H. sapiens	149628	H. sapiens	PYHIN1	pyrin and HIN domain family member 1	GO:1902164 positive regulation of DNA damage response, signal transduction by p53 class mediator resulting in transcription of p21 class mediator;GO:1902162 regulation of DNA damage response, signal transduction by p53 class mediator resulting in transcription of p21 class mediator;GO:0035457 cellular response to interferon-alpha		Predicted intracellular proteins	Nucleoli (Approved); Additional: Nucleoplasm				0	0	0	1	0	0	0	0	0	1	0	0	1	1	0	0	0	0	0	0	4
22803	XRN2	1	1	1	1	22803	Gene_ID	H. sapiens	22803	H. sapiens	XRN2	5'-3' exoribonuclease 2	GO:0006369 termination of RNA polymerase II transcription;GO:0006353 DNA-templated transcription termination;GO:0021766 hippocampus development		Predicted intracellular proteins	Nucleoli (Enhanced); Additional: Nucleoplasm				1	1	0	0	0	1	0	0	0	0	0	0	0	0	0	0	0	0	0	0	4
54625	PARP14	1	1	1	1	54625	Gene_ID	H. sapiens	54625	H. sapiens	PARP14	poly(ADP-ribose) polymerase family member 14	GO:1902216 positive regulation of interleukin-4-mediated signaling pathway;GO:1902214 regulation of interleukin-4-mediated signaling pathway;GO:0070212 protein poly-ADP-ribosylation		Predicted intracellular proteins	Cytosol (Supported)		(M28)PID IL4 2PATHWAY	(M5911)HALLMARK INTERFERON ALPHA RESPONSE; (M5913)HALLMARK INTERFERON GAMMA RESPONSE	1	0	0	1	0	0	0	1	0	0	0	0	0	0	0	0	0	0	0	0	4
10964	IFI44L	1	1	1	1	10964	Gene_ID	H. sapiens	10964	H. sapiens	IFI44L	interferon induced protein 44 like	GO:0051607 defense response to virus;GO:0140546 defense response to symbiont;GO:0009615 response to virus		Predicted intracellular proteins	Nucleoplasm (Approved)			(M5911)HALLMARK INTERFERON ALPHA RESPONSE; (M5913)HALLMARK INTERFERON GAMMA RESPONSE; (M5956)HALLMARK KRAS SIGNALING DN	0	0	0	0	1	0	0	0	0	0	0	0	0	0	0	0	0	0	0	0	4
3665	IRF7	1	1	1	1	3665	Gene_ID	H. sapiens	3665	H. sapiens	IRF7	interferon regulatory factor 7	GO:0019043 establishment of viral latency;GO:0034127 regulation of MyD88-independent toll-like receptor signaling pathway;GO:0019042 viral latency		Transcription factors:Helix-turn-helix domains; Disease related genes; Human disease related genes:Immune system diseases:Primary immunodeficiency; Predicted intracellular proteins	Nucleoplasm (Supported); Additional: Cytosol		(M2)PID SMAD2 3NUCLEAR PATHWAY	(M5911)HALLMARK INTERFERON ALPHA RESPONSE; (M5913)HALLMARK INTERFERON GAMMA RESPONSE; (M5921)HALLMARK COMPLEMENT	1	0	1	1	1	0	0	1	0	0	0	0	0	1	1	1	1	1	1	0	4
3431	SP110	1	1	1	1	3431	Gene_ID	H. sapiens	3431	H. sapiens	SP110	SP110 nuclear body protein	GO:0006357 regulation of transcription by RNA polymerase II;GO:0006355 regulation of DNA-templated transcription;GO:2001141 regulation of RNA biosynthetic process		Transcription factors:alpha-Helices exposed by beta-structures; Disease related genes; Human disease related genes:Digestive system diseases:Liver diseases; Predicted intracellular proteins	Nucleoplasm (Supported)			(M5911)HALLMARK INTERFERON ALPHA RESPONSE; (M5913)HALLMARK INTERFERON GAMMA RESPONSE	0	0	0	0	0	0	0	0	0	0	0	0	0	0	0	0	0	0	0	0	4
9491	PSMF1	1	1	1	1	9491	Gene_ID	H. sapiens	9491	H. sapiens	PSMF1	proteasome inhibitor subunit 1	GO:1901799 negative regulation of proteasomal protein catabolic process;GO:1903051 negative regulation of proteolysis involved in protein catabolic process;GO:0042177 negative regulation of protein catabolic process		Predicted intracellular proteins	Cytosol (Enhanced)				0	1	1	0	0	0	1	1	0	0	0	0	1	0	0	0	0	0	0	0	4
94240	EPSTI1	1	1	1	1	94240	Gene_ID	H. sapiens	94240	H. sapiens	EPSTI1	epithelial stromal interaction 1			Predicted intracellular proteins				(M5911)HALLMARK INTERFERON ALPHA RESPONSE; (M5913)HALLMARK INTERFERON GAMMA RESPONSE	1	0	0	0	0	0	0	0	0	0	0	0	0	0	0	0	0	0	0	0	4
54809	SAMD9	1	1	1	1	54809	Gene_ID	H. sapiens	54809	H. sapiens	SAMD9	sterile alpha motif domain containing 9	GO:0034058 endosomal vesicle fusion;GO:0006906 vesicle fusion;GO:0090174 organelle membrane fusion		Human disease related genes:Congenital disorders of metabolism:Other congenital disorders of metabolism; Disease related genes; Predicted intracellular proteins	Cytosol (Supported); Additional: Vesicles			(M5911)HALLMARK INTERFERON ALPHA RESPONSE	0	0	0	1	0	0	0	0	0	0	0	0	0	0	0	0	0	0	0	0	4
2537	IFI6	1	1	1	1	2537	Gene_ID	H. sapiens	2537	H. sapiens	IFI6	interferon alpha inducible protein 6	GO:0051902 negative regulation of mitochondrial depolarization;GO:1904180 negative regulation of membrane depolarization;GO:0051900 regulation of mitochondrial depolarization			Mitochondria (Supported)				1	0	1	1	1	0	0	0	0	0	0	1	1	0	0	0	0	0	0	0	4
5359	PLSCR1	1	1	1	1	5359	Gene_ID	H. sapiens	5359	H. sapiens	PLSCR1	phospholipid scramblase 1	GO:0006659 phosphatidylserine biosynthetic process;GO:2000371 regulation of DNA topoisomerase (ATP-hydrolyzing) activity;GO:2000373 positive regulation of DNA topoisomerase (ATP-hydrolyzing) activity		Transporters; Predicted intracellular proteins	Golgi apparatus;Nucleoplasm;Plasma membrane (Supported)			(M5892)HALLMARK CHOLESTEROL HOMEOSTASIS; (M5911)HALLMARK INTERFERON ALPHA RESPONSE; (M5947)HALLMARK IL2 STAT5 SIGNALING	1	0	0	1	1	0	0	0	0	0	0	0	0	0	0	1	0	0	0	0	4
9111	NMI	1	1	1	1	9111	Gene_ID	H. sapiens	9111	H. sapiens	NMI	N-myc and STAT interactor	GO:1902524 positive regulation of protein K48-linked ubiquitination;GO:0061945 regulation of protein K48-linked ubiquitination;GO:0032687 negative regulation of interferon-alpha production		Predicted secreted proteins; Predicted intracellular proteins	Cytosol;Nucleoplasm (Supported)			(M5911)HALLMARK INTERFERON ALPHA RESPONSE; (M5913)HALLMARK INTERFERON GAMMA RESPONSE; (M5932)HALLMARK INFLAMMATORY RESPONSE	1	0	0	1	1	0	0	1	0	0	0	1	0	0	0	1	1	0	1	0	4
64135	IFIH1	1	1	1	1	64135	Gene_ID	H. sapiens	64135	H. sapiens	IFIH1	interferon induced with helicase C domain 1	GO:0039530 MDA-5 signaling pathway;GO:0034344 regulation of type III interferon production;GO:0009597 detection of virus		Human disease related genes:Immune system diseases:Primary immunodeficiency; Enzymes; Disease related genes; Human disease related genes:Congenital malformations:Congenital malformations of the musculoskeletal system; Potential drug targets; ENZYME proteins:Hydrolases; Predicted intracellular proteins; Human disease related genes:Endocrine and metabolic diseases:Diabetes; Human disease related ge…				(M5911)HALLMARK INTERFERON ALPHA RESPONSE; (M5890)HALLMARK TNFA SIGNALING VIA NFKB; (M5913)HALLMARK INTERFERON GAMMA RESPONSE	1	0	1	1	1	0	0	1	0	0	0	0	0	1	0	0	1	0	1	0	4
4939	OAS2	1	1	1	1	4939	Gene_ID	H. sapiens	4939	H. sapiens	OAS2	2'-5'-oligoadenylate synthetase 2	GO:1903487 regulation of lactation;GO:0070106 interleukin-27-mediated signaling pathway;GO:0060700 regulation of ribonuclease activity		ENZYME proteins:Transferases; Enzymes; Predicted intracellular proteins	Centrosome (Approved)			(M5913)HALLMARK INTERFERON GAMMA RESPONSE	0	0	1	1	1	0	0	1	0	0	0	0	1	1	0	0	0	1	1	0	4
5610	EIF2AK2	1	1	1	1	5610	Gene_ID	H. sapiens	5610	H. sapiens	EIF2AK2	eukaryotic translation initiation factor 2 alpha kinase 2	GO:0036492 eiF2alpha phosphorylation in response to endoplasmic reticulum stress;GO:0036491 regulation of translation initiation in response to endoplasmic reticulum stress;GO:0010998 regulation of translational initiation by eIF2 alpha phosphorylation	yes	Enzymes; Human disease related genes:Nervous system diseases:Other nervous and sensory system diseases; Disease related genes; ENZYME proteins:Transferases; Potential drug targets; Predicted intracellular proteins; Kinases; Human disease related genes:Nervous system diseases:Neurodegenerative diseases	Cytosol (Enhanced)	Fostamatinib	(M91)PID TCPTP PATHWAY; (M144)PID CERAMIDE PATHWAY; (M186)PID PDGFRB PATHWAY	(M5911)HALLMARK INTERFERON ALPHA RESPONSE; (M5913)HALLMARK INTERFERON GAMMA RESPONSE; (M5932)HALLMARK INFLAMMATORY RESPONSE	1	0	1	1	1	0	0	1	0	1	0	0	0	0	0	0	0	0	1	0	4
3433	IFIT2	1	1	1	1	3433	Gene_ID	H. sapiens	3433	H. sapiens	IFIT2	interferon induced protein with tetratricopeptide repeats 2	GO:0140374 antiviral innate immune response;GO:0008637 apoptotic mitochondrial changes;GO:0032091 negative regulation of protein binding		Predicted intracellular proteins	Vesicles (Approved)			(M5911)HALLMARK INTERFERON ALPHA RESPONSE; (M5890)HALLMARK TNFA SIGNALING VIA NFKB; (M5913)HALLMARK INTERFERON GAMMA RESPONSE	0	0	1	1	1	0	0	0	0	0	0	0	0	0	0	0	0	0	1	0	4
3669	ISG20	1	1	1	1	3669	Gene_ID	H. sapiens	3669	H. sapiens	ISG20	interferon stimulated exonuclease gene 20	GO:0006308 DNA catabolic process;GO:0045071 negative regulation of viral genome replication;GO:0045069 regulation of viral genome replication		ENZYME proteins:Hydrolases; Enzymes; Predicted intracellular proteins		Uridine monophosphate		(M5911)HALLMARK INTERFERON ALPHA RESPONSE; (M5902)HALLMARK APOPTOSIS; (M5891)HALLMARK HYPOXIA	0	0	1	1	1	1	0	0	0	0	0	0	0	0	1	0	0	0	0	0	4
6672	SP100	1	1	1	1	6672	Gene_ID	H. sapiens	6672	H. sapiens	SP100	SP100 nuclear antigen	GO:0046826 negative regulation of protein export from nucleus;GO:1902044 regulation of Fas signaling pathway;GO:0006978 DNA damage response, signal transduction by p53 class mediator resulting in transcription of p21 class mediator		Transcription factors:alpha-Helices exposed by beta-structures; Predicted intracellular proteins	Nuclear bodies (Supported); Additional: Nucleoplasm				1	0	1	1	1	0	0	0	0	0	1	1	0	1	1	0	0	0	1	0	4
23586	DDX58	1	1	1	0	23586	Gene_ID	H. sapiens	23586	H. sapiens	RIGI	RNA sensor RIG-I	GO:0034344 regulation of type III interferon production;GO:0009597 detection of virus;GO:0002733 regulation of myeloid dendritic cell cytokine production		Enzymes; Disease related genes; Human disease related genes:Congenital malformations:Congenital malformations of the musculoskeletal system; Potential drug targets; ENZYME proteins:Hydrolases; Predicted intracellular proteins	Cytosol;Plasma membrane (Supported)			(M5890)HALLMARK TNFA SIGNALING VIA NFKB; (M5913)HALLMARK INTERFERON GAMMA RESPONSE	1	0	1	1	1	0	0	1	0	0	0	0	0	0	0	0	1	0	1	0	3
23312	DMXL2	1	0	1	1	23312	Gene_ID	H. sapiens	23312	H. sapiens	DMXL2	Dmx like 2	GO:0007035 vacuolar acidification;GO:0051452 intracellular pH reduction;GO:0051453 regulation of intracellular pH		Disease related genes; Human disease related genes:Nervous system diseases:Ear disease; Potential drug targets; Human disease related genes:Nervous system diseases:Epilepsy; Transporters:Accessory Factors Involved in Transport					0	0	0	0	0	0	0	0	0	0	0	0	0	0	0	0	0	0	0	0	3
5698	PSMB9	1	1	1	0	5698	Gene_ID	H. sapiens	5698	H. sapiens	PSMB9	proteasome 20S subunit beta 9	GO:2000116 regulation of cysteine-type endopeptidase activity;GO:0052548 regulation of endopeptidase activity;GO:0052547 regulation of peptidase activity		Enzymes; Disease related genes; FDA approved drug targets:Small molecule drugs; ENZYME proteins:Hydrolases; Predicted intracellular proteins; Peptidases:Threonine-type peptidases; Human disease related genes:Immune system diseases:Other immune system diseases	Cytosol (Supported)	Carfilzomib		(M5911)HALLMARK INTERFERON ALPHA RESPONSE; (M5913)HALLMARK INTERFERON GAMMA RESPONSE; (M5921)HALLMARK COMPLEMENT	0	1	1	0	0	0	1	1	0	0	0	0	1	0	0	0	0	0	0	0	3
83666	PARP9	1	0	1	1	83666	Gene_ID	H. sapiens	83666	H. sapiens	PARP9	poly(ADP-ribose) polymerase family member 9	GO:0060332 positive regulation of response to type II interferon;GO:0060335 positive regulation of type II interferon-mediated signaling pathway;GO:0035563 positive regulation of chromatin binding		Disease related genes; Predicted intracellular proteins	Cytosol;Nucleoplasm (Supported); Additional: Mitochondria			(M5911)HALLMARK INTERFERON ALPHA RESPONSE	1	0	0	1	1	0	0	1	0	0	0	0	0	0	1	0	0	0	0	0	3
29126	CD274	1	1	1	0	29126	Gene_ID	H. sapiens	29126	H. sapiens	CD274	CD274 molecule	GO:0002843 regulation of tolerance induction to tumor cell;GO:0002845 positive regulation of tolerance induction to tumor cell;GO:1905404 positive regulation of activated CD8-positive, alpha-beta T cell apoptotic process		Cancer-related genes; CD markers; Disease related genes; FDA approved drug targets:Biotech drugs; Transporters:Accessory Factors Involved in Transport	Actin filaments;Plasma membrane (Approved); Additional: Nucleoplasm	Atezolizumab; Durvalumab; Avelumab		(M5913)HALLMARK INTERFERON GAMMA RESPONSE; (M5915)HALLMARK APICAL JUNCTION	1	0	1	1	0	0	0	0	0	0	0	0	0	0	0	1	0	0	0	0	3
55332	DRAM1	1	1	1	0	55332	Gene_ID	H. sapiens	55332	H. sapiens	DRAM1	DNA damage regulated autophagy modulator 1	GO:0006914 autophagy;GO:0061919 process utilizing autophagic mechanism;GO:0010506 regulation of autophagy		Transporters:Accessory Factors Involved in Transport; Predicted intracellular proteins				(M5890)HALLMARK TNFA SIGNALING VIA NFKB; (M5939)HALLMARK P53 PATHWAY	0	0	0	0	0	0	0	0	0	0	0	0	0	0	0	0	0	0	0	0	3
51495	HACD3	1	1	1	0	51495	Gene_ID	H. sapiens	51495	H. sapiens	HACD3	3-hydroxyacyl-CoA dehydratase 3	GO:0046726 positive regulation by virus of viral protein levels in host cell;GO:0046719 regulation by virus of viral protein levels in host cell;GO:0042761 very long-chain fatty acid biosynthetic process		ENZYME proteins:Lyases; Enzymes	Endoplasmic reticulum (Enhanced)				0	0	0	0	1	0	0	0	0	0	0	0	0	0	0	0	0	0	0	0	3
115362	GBP5	1	1	1	0	115362	Gene_ID	H. sapiens	115362	H. sapiens	GBP5	guanylate binding protein 5	GO:0140973 positive regulation of AIM2 inflammasome complex assembly;GO:0140971 regulation of AIM2 inflammasome complex assembly;GO:0140639 positive regulation of pyroptosis		Predicted intracellular proteins					1	0	1	1	1	0	0	0	0	0	1	0	0	1	0	0	0	1	0	0	3
202333	CMYA5	1	1	1	0	202333	Gene_ID	H. sapiens	202333	H. sapiens	CMYA5	cardiomyopathy associated 5			Predicted intracellular proteins	Cytosol;Nuclear speckles (Approved); Additional: Plasma membrane;Vesicles				0	0	0	0	0	0	0	0	0	0	0	0	0	0	0	0	0	0	0	0	3
87178	PNPT1	1	0	1	1	87178	Gene_ID	H. sapiens	87178	H. sapiens	PNPT1	polyribonucleotide nucleotidyltransferase 1	GO:0097222 mitochondrial mRNA polyadenylation;GO:0000962 positive regulation of mitochondrial RNA catabolic process;GO:0000958 mitochondrial mRNA catabolic process		Enzymes; Disease related genes; ENZYME proteins:Transferases; Human disease related genes:Nervous system diseases:Ear disease; Potential drug targets; Human disease related genes:Congenital disorders of metabolism:Mitochondrial diseases; Predicted intracellular proteins	Mitochondria (Supported); Additional: Cytosol			(M5911)HALLMARK INTERFERON ALPHA RESPONSE; (M5913)HALLMARK INTERFERON GAMMA RESPONSE	1	1	0	0	0	1	0	0	0	0	0	0	0	1	0	0	0	0	0	0	3
25764	HYPK	1	1	1	0	25764	Gene_ID	H. sapiens	25764	H. sapiens	HYPK	huntingtin interacting protein K	GO:0050821 protein stabilization;GO:0006457 protein folding;GO:0031647 regulation of protein stability		Predicted intracellular proteins	Nucleoplasm (Supported); Additional: Microtubules				0	0	0	0	0	0	0	0	0	0	0	0	0	0	0	0	0	0	0	1	3
5696	PSMB8	1	1	1	0	5696	Gene_ID	H. sapiens	5696	H. sapiens	PSMB8	proteasome 20S subunit beta 8	GO:0019882 antigen processing and presentation;GO:0045444 fat cell differentiation;GO:0052548 regulation of endopeptidase activity		Enzymes; Disease related genes; FDA approved drug targets:Small molecule drugs; ENZYME proteins:Hydrolases; Predicted intracellular proteins; Peptidases:Threonine-type peptidases; Human disease related genes:Immune system diseases:Other immune system diseases	Vesicles (Approved); Additional: Cytokinetic bridge	Carfilzomib		(M5911)HALLMARK INTERFERON ALPHA RESPONSE; (M5913)HALLMARK INTERFERON GAMMA RESPONSE; (M5953)HALLMARK KRAS SIGNALING UP	0	1	1	0	1	0	1	1	0	0	0	0	1	0	0	0	0	0	0	0	3
5720	PSME1	1	1	1	0	5720	Gene_ID	H. sapiens	5720	H. sapiens	PSME1	proteasome activator subunit 1	GO:0019884 antigen processing and presentation of exogenous antigen;GO:0019882 antigen processing and presentation;GO:0010950 positive regulation of endopeptidase activity		Predicted intracellular proteins	Cytosol (Approved); Additional: Nuclear bodies	Copper		(M5911)HALLMARK INTERFERON ALPHA RESPONSE; (M5935)HALLMARK FATTY ACID METABOLISM; (M5913)HALLMARK INTERFERON GAMMA RESPONSE	1	1	1	0	0	0	1	1	0	0	0	0	1	0	0	0	0	0	0	0	3
2634	GBP2	1	1	1	0	2634	Gene_ID	H. sapiens	2634	H. sapiens	GBP2	guanylate binding protein 2	GO:0140973 positive regulation of AIM2 inflammasome complex assembly;GO:0140971 regulation of AIM2 inflammasome complex assembly;GO:0140639 positive regulation of pyroptosis		Predicted intracellular proteins	Cytosol;Nucleoplasm (Approved)			(M5911)HALLMARK INTERFERON ALPHA RESPONSE; (M5950)HALLMARK ALLOGRAFT REJECTION	1	0	1	1	1	0	0	0	0	0	1	0	0	1	0	0	0	1	0	0	3
51667	NUB1	1	1	1	0	51667	Gene_ID	H. sapiens	51667	H. sapiens	NUB1	negative regulator of ubiquitin like proteins 1	GO:0032436 positive regulation of proteasomal ubiquitin-dependent protein catabolic process;GO:2000060 positive regulation of ubiquitin-dependent protein catabolic process;GO:1901800 positive regulation of proteasomal protein catabolic process		Predicted intracellular proteins	Nucleoli;Nucleoplasm (Enhanced)			(M5911)HALLMARK INTERFERON ALPHA RESPONSE	0	0	1	1	0	0	0	0	0	0	0	0	1	0	0	0	0	0	0	0	3
51056	LAP3	1	1	1	0	51056	Gene_ID	H. sapiens	51056	H. sapiens	LAP3	leucine aminopeptidase 3	GO:0006508 proteolysis;GO:0019538 protein metabolic process;GO:1901564 organonitrogen compound metabolic process		Peptidases:Metallopeptidases; ENZYME proteins:Hydrolases; Enzymes; Predicted intracellular proteins	Cytosol (Approved); Additional: Midbody;Nucleoplasm	Leucine Phosphonic Acid; (2S)-3-[(R)-[(1S)-1-amino-3-phenylpropyl](hydroxy)phosphoryl]-2-benzylpropanoic acid; Zofenoprilat		(M5911)HALLMARK INTERFERON ALPHA RESPONSE; (M5913)HALLMARK INTERFERON GAMMA RESPONSE; (M5921)HALLMARK COMPLEMENT	0	0	0	0	0	0	0	0	0	0	0	0	0	0	0	0	0	0	0	0	3
3601	IL15RA	1	1	1	0	3601	Gene_ID	H. sapiens	3601	H. sapiens	IL15RA	interleukin 15 receptor subunit alpha	GO:0032825 positive regulation of natural killer cell differentiation;GO:0035723 interleukin-15-mediated signaling pathway;GO:0071350 cellular response to interleukin-15		Predicted intracellular proteins; CD markers; Predicted secreted proteins	Cytosol;Plasma membrane (Approved)			(M5897)HALLMARK IL6 JAK STAT3 SIGNALING; (M5890)HALLMARK TNFA SIGNALING VIA NFKB; (M5913)HALLMARK INTERFERON GAMMA RESPONSE	1	0	1	0	0	0	0	0	0	0	0	0	0	1	0	1	0	0	0	0	3
120892	LRRK2	1	1	1	0	120892	Gene_ID	H. sapiens	120892	H. sapiens	LRRK2	leucine rich repeat kinase 2	GO:1903125 negative regulation of thioredoxin peroxidase activity by peptidyl-threonine phosphorylation;GO:1904887 Wnt signalosome assembly;GO:1903216 regulation of protein processing involved in protein targeting to mitochondrion	yes	Enzymes; Disease related genes; ENZYME proteins:Transferases; Potential drug targets; Kinases:TKL Ser/Thr protein kinases; Predicted intracellular proteins; Human disease related genes:Nervous system diseases:Neurodegenerative diseases; Cancer-related genes:Mutational cancer driver genes; Transporters:Accessory Factors Involved in Transport	Vesicles (Supported)	Fostamatinib			1	0	1	1	0	0	0	0	0	1	1	1	1	0	0	1	0	0	0	0	3
4729	NDUFV2	1	1	1	0	4729	Gene_ID	H. sapiens	4729	H. sapiens	NDUFV2	NADH:ubiquinone oxidoreductase core subunit V2	GO:0006120 mitochondrial electron transport, NADH to ubiquinone;GO:0042776 proton motive force-driven mitochondrial ATP synthesis;GO:0015986 proton motive force-driven ATP synthesis		Enzymes; Disease related genes; ENZYME proteins; Potential drug targets; Human disease related genes:Congenital disorders of metabolism:Mitochondrial diseases; Predicted intracellular proteins	Mitochondria (Approved); Additional: Cytosol;Nucleoplasm	NADH		(M5936)HALLMARK OXIDATIVE PHOSPHORYLATION	1	0	1	0	0	0	0	0	0	0	0	0	0	0	0	0	0	0	0	0	3
3315	HSPB1	1	1	1	0	3315	Gene_ID	H. sapiens	3315	H. sapiens	HSPB1	heat shock protein family B (small) member 1	GO:0038033 positive regulation of endothelial cell chemotaxis by VEGF-activated vascular endothelial growth factor receptor signaling pathway;GO:0038089 positive regulation of cell migration by vascular endothelial growth factor signaling pathway;GO:0099640 axo-dendritic protein transport		Disease related genes; Human disease related genes:Nervous system diseases:Neurodegenerative diseases; Cancer-related genes:Candidate cancer biomarkers; Predicted intracellular proteins	Cytosol;Plasma membrane (Enhanced)	Apatorsen; Artenimol; Phenethyl Isothiocyanate	(M199)PID P38 MK2 PATHWAY; (M229)PID P38 ALPHA BETA DOWNSTREAM PATHWAY	(M5916)HALLMARK APICAL SURFACE; (M5902)HALLMARK APOPTOSIS	1	1	1	1	1	0	0	0	0	0	1	1	0	0	0	1	0	0	0	1	3
3001	GZMA	1	1	1	0	3001	Gene_ID	H. sapiens	3001	H. sapiens	GZMA	granzyme A	GO:0032078 negative regulation of endodeoxyribonuclease activity;GO:1902483 cytotoxic T cell pyroptotic process;GO:0032076 negative regulation of deoxyribonuclease activity		ENZYME proteins:Hydrolases; Predicted secreted proteins; Enzymes; Peptidases:Serine-type peptidases			(M54)PID IL12 2PATHWAY	(M5913)HALLMARK INTERFERON GAMMA RESPONSE; (M5921)HALLMARK COMPLEMENT; (M5950)HALLMARK ALLOGRAFT REJECTION	0	0	1	1	0	0	0	0	0	0	0	0	1	0	0	0	0	0	0	1	3
7150	TOP1	1	1	1	0	7150	Gene_ID	H. sapiens	7150	H. sapiens	TOP1	DNA topoisomerase I	GO:0040016 embryonic cleavage;GO:0006265 DNA topological change;GO:0032922 circadian regulation of gene expression		Cancer-related genes; Enzymes; ENZYME proteins:Isomerase; Disease related genes; FDA approved drug targets:Small molecule drugs; FDA approved drug targets:Biotech drugs; Predicted intracellular proteins	Nucleoli fibrillar center;Nucleoplasm (Supported)	Irinotecan; Topotecan; Camptothecin; Edotecarin; Lucanthone; Elsamitrucin; 7-ethyl-10-hydroxycamptothecin; Sodium stibogluconate; Cositecan; XMT-1001; Rubitecan; 2,3-DIMETHOXY-12H-[1,3]DIOXOLO[5,6]INDENO[1,2-C]ISOQUINOLIN-6-IUM; 4-(5,11-DIOXO-5H-INDENO[1,2-C]ISOQUINOLIN-6(11H)-YL)BUTANOATE; Hexylresorcinol; Sacituzumab govitecan; Trastuzumab deruxtecan	(M220)PID CASPASE PATHWAY	(M5901)HALLMARK G2M CHECKPOINT; (M5945)HALLMARK HEME METABOLISM	1	0	0	0	0	0	0	0	0	0	0	0	0	0	1	0	0	0	0	0	3
2633	GBP1	1	1	1	0	2633	Gene_ID	H. sapiens	2633	H. sapiens	GBP1	guanylate binding protein 1	GO:0160075 non-canonical inflammasome complex assembly;GO:0140639 positive regulation of pyroptosis;GO:0051715 cytolysis in another organism		Predicted intracellular proteins					1	0	1	1	1	0	0	0	0	0	1	1	0	1	0	0	0	1	0	0	3
10475	TRIM38	1	1	1	0	10475	Gene_ID	H. sapiens	10475	H. sapiens	TRIM38	tripartite motif containing 38	GO:0046598 positive regulation of viral entry into host cell;GO:0075294 positive regulation by symbiont of entry into host;GO:0050687 negative regulation of defense response to virus		ENZYME proteins:Transferases; Enzymes; Predicted intracellular proteins	Centrosome (Approved); Additional: Cell Junctions;Plasma membrane				1	0	1	1	1	0	0	0	0	0	0	0	0	0	0	0	0	0	1	0	3
9881	TRANK1	1	0	1	1	9881	Gene_ID	H. sapiens	9881	H. sapiens	TRANK1	tetratricopeptide repeat and ankyrin repeat containing 1			Predicted intracellular proteins	Nucleoplasm (Approved)				0	0	0	0	0	0	0	0	0	0	0	0	0	0	0	0	0	0	0	0	3
6283	S100A12	1	1	1	0	6283	Gene_ID	H. sapiens	6283	H. sapiens	S100A12	S100 calcium binding protein A12	GO:0045576 mast cell activation;GO:0002548 monocyte chemotaxis;GO:0050832 defense response to fungus		Predicted secreted proteins; Predicted intracellular proteins		Olopatadine; Amlexanox	(M5883)NABA SECRETED FACTORS; (M5885)NABA MATRISOME ASSOCIATED; (M5889)NABA MATRISOME	(M5921)HALLMARK COMPLEMENT	1	0	1	1	0	0	0	0	1	0	0	0	0	0	0	1	0	0	0	0	3
840	CASP7	1	1	1	0	840	Gene_ID	H. sapiens	840	H. sapiens	CASP7	caspase 7	GO:1905686 positive regulation of plasma membrane repair;GO:0072733 response to staurosporine;GO:0072734 cellular response to staurosporine		Enzymes; ENZYME proteins:Hydrolases; Cancer-related genes:Candidate cancer biomarkers; Predicted intracellular proteins; Peptidases:Cysteine-type peptidases		Fica; Emricasan; Incadronic acid	(M7997)SA CASPASE CASCADE; (M197)PID HIV NEF PATHWAY; (M239)PID A6B1 A6B4 INTEGRIN PATHWAY	(M5902)HALLMARK APOPTOSIS; (M5913)HALLMARK INTERFERON GAMMA RESPONSE; (M5921)HALLMARK COMPLEMENT	1	0	1	1	0	0	0	0	0	0	0	0	0	0	0	0	0	1	0	1	3
163351	GBP6	1	1	1	0	163351	Gene_ID	H. sapiens	163351	H. sapiens	GBP6	guanylate binding protein family member 6	GO:0042832 defense response to protozoan;GO:0001562 response to protozoan;GO:0071346 cellular response to type II interferon		Predicted intracellular proteins				(M5913)HALLMARK INTERFERON GAMMA RESPONSE	1	0	1	1	1	0	0	0	0	0	0	0	0	1	0	0	0	0	0	0	3
5699	PSMB10	1	1	1	0	5699	Gene_ID	H. sapiens	5699	H. sapiens	PSMB10	proteasome 20S subunit beta 10	GO:0042098 T cell proliferation;GO:0046651 lymphocyte proliferation;GO:0032943 mononuclear cell proliferation		Enzymes; Disease related genes; FDA approved drug targets:Small molecule drugs; ENZYME proteins:Hydrolases; Predicted intracellular proteins; Peptidases:Threonine-type peptidases; Human disease related genes:Immune system diseases:Other immune system diseases	Cytosol;Vesicles (Approved)	Carfilzomib		(M5913)HALLMARK INTERFERON GAMMA RESPONSE; (M5934)HALLMARK XENOBIOTIC METABOLISM; (M5950)HALLMARK ALLOGRAFT REJECTION	1	1	1	0	0	0	1	1	0	0	0	0	0	0	0	1	0	0	0	0	3
23424	TDRD7	1	1	1	0	23424	Gene_ID	H. sapiens	23424	H. sapiens	TDRD7	tudor domain containing 7	GO:0007314 oocyte anterior/posterior axis specification;GO:0007315 pole plasm assembly;GO:0008358 maternal determination of anterior/posterior axis, embryo		Disease related genes; Human disease related genes:Nervous system diseases:Eye disease; Predicted intracellular proteins	Cytoplasmic bodies (Supported); Additional: Nucleoplasm		(M242)PID AURORA A PATHWAY	(M5911)HALLMARK INTERFERON ALPHA RESPONSE; (M5913)HALLMARK INTERFERON GAMMA RESPONSE	1	0	0	0	0	1	0	0	0	0	0	0	0	0	0	0	0	0	0	0	3
103	ADAR	1	1	1	0	103	Gene_ID	H. sapiens	103	H. sapiens	ADAR	adenosine deaminase RNA specific	GO:0044387 negative regulation of protein kinase activity by regulation of protein phosphorylation;GO:0006382 adenosine to inosine editing;GO:1903944 negative regulation of hepatocyte apoptotic process		Human disease related genes:Skin diseases:Skin and soft tissue diseases; Enzymes; Disease related genes; Potential drug targets; ENZYME proteins:Hydrolases; Predicted intracellular proteins; Human disease related genes:Immune system diseases:Other immune system diseases	Nucleoli (Enhanced); Additional: Nucleoplasm			(M5911)HALLMARK INTERFERON ALPHA RESPONSE; (M5913)HALLMARK INTERFERON GAMMA RESPONSE	1	1	1	1	1	1	0	1	0	0	0	0	0	0	0	0	0	0	1	0	3
261726	TIPRL	1	1	0	1	261726	Gene_ID	H. sapiens	261726	H. sapiens	TIPRL	TOR signaling pathway regulator	GO:0032515 negative regulation of phosphoprotein phosphatase activity;GO:0010923 negative regulation of phosphatase activity;GO:0035308 negative regulation of protein dephosphorylation		Predicted intracellular proteins	Vesicles (Approved)				0	0	0	0	0	0	0	0	0	0	0	0	1	0	1	0	0	0	0	0	3
151636	DTX3L	1	0	1	1	151636	Gene_ID	H. sapiens	151636	H. sapiens	DTX3L	deltex E3 ubiquitin ligase 3L	GO:2000646 positive regulation of receptor catabolic process;GO:0035563 positive regulation of chromatin binding;GO:1902965 regulation of protein localization to early endosome		ENZYME proteins:Transferases; Enzymes; Predicted intracellular proteins	Cytosol;Nucleoplasm (Supported)				1	0	1	1	1	0	0	0	0	0	0	0	0	0	1	0	0	0	0	0	3
64167	ERAP2	1	1	1	0	64167	Gene_ID	H. sapiens	64167	H. sapiens	ERAP2	endoplasmic reticulum aminopeptidase 2	GO:0043171 peptide catabolic process;GO:0019885 antigen processing and presentation of endogenous peptide antigen via MHC class I;GO:0002483 antigen processing and presentation of endogenous peptide antigen		Peptidases:Metallopeptidases; Predicted secreted proteins; Enzymes; Predicted intracellular proteins	Golgi apparatus (Approved)			(M5921)HALLMARK COMPLEMENT	1	0	1	0	0	0	0	0	0	0	0	0	0	0	0	0	0	0	0	0	3
56729	RETN	1	1	1	0	56729	Gene_ID	H. sapiens	56729	H. sapiens	RETN	resistin	GO:2000196 positive regulation of female gonad development;GO:2000872 positive regulation of progesterone secretion;GO:2000870 regulation of progesterone secretion		Predicted secreted proteins; Candidate cardiovascular disease genes				(M5905)HALLMARK ADIPOGENESIS; (M5953)HALLMARK KRAS SIGNALING UP	1	0	0	0	0	0	0	0	1	0	0	0	0	0	0	0	0	0	0	0	3
54877	ZCCHC2	1	0	1	1	54877	Gene_ID	H. sapiens	54877	H. sapiens	ZCCHC2	zinc finger CCHC-type containing 2			Predicted intracellular proteins	Nucleoli (Approved); Additional: Cytosol;Nucleoli rim;Nucleoplasm				0	0	0	0	0	0	0	0	0	0	0	0	0	0	0	0	0	0	0	0	3
10808	HSPH1	1	1	1	0	10808	Gene_ID	H. sapiens	10808	H. sapiens	HSPH1	heat shock protein family H (Hsp110) member 1	GO:0045345 positive regulation of MHC class I biosynthetic process;GO:0045343 regulation of MHC class I biosynthetic process;GO:0051135 positive regulation of NK T cell activation		Cancer-related genes:Candidate cancer biomarkers; Predicted intracellular proteins	Cytosol (Enhanced); Additional: Nucleoplasm	Phenethyl Isothiocyanate		(M5935)HALLMARK FATTY ACID METABOLISM	1	0	0	0	0	0	1	0	0	0	0	0	0	0	0	1	0	0	0	1	3
6280	S100A9	1	1	1	0	6280	Gene_ID	H. sapiens	6280	H. sapiens	S100A9	S100 calcium binding protein A9	GO:0035606 peptidyl-cysteine S-trans-nitrosylation;GO:0032119 sequestering of zinc ion;GO:0070488 neutrophil aggregation		Predicted secreted proteins; Cancer-related genes:Candidate cancer biomarkers; Predicted intracellular proteins	Cytosol;Intermediate filaments;Plasma membrane (Supported)	Calcium; Zinc; Zinc acetate; Zinc chloride; Zinc sulfate, unspecified form	(M264)PID TOLL ENDOGENOUS PATHWAY; (M5883)NABA SECRETED FACTORS; (M5885)NABA MATRISOME ASSOCIATED	(M5907)HALLMARK ESTROGEN RESPONSE LATE; (M5921)HALLMARK COMPLEMENT	1	0	1	1	0	0	0	0	1	0	0	1	1	0	0	0	0	0	0	0	3
3434	IFIT1	1	1	1	0	3434	Gene_ID	H. sapiens	3434	H. sapiens	IFIT1	interferon induced protein with tetratricopeptide repeats 1	GO:0019060 intracellular transport of viral protein in host cell;GO:0030581 symbiont intracellular protein transport in host;GO:0051097 negative regulation of helicase activity		Predicted intracellular proteins	Cytosol (Enhanced)			(M5922)HALLMARK UNFOLDED PROTEIN RESPONSE; (M5913)HALLMARK INTERFERON GAMMA RESPONSE	1	0	1	1	1	0	0	1	0	0	0	0	0	1	0	0	0	0	1	0	3
10169	SERF2	1	1	1	0	10169	Gene_ID	H. sapiens	10169	H. sapiens	SERF2	small EDRK-rich factor 2	GO:0031648 protein destabilization;GO:0031647 regulation of protein stability;GO:0065008 regulation of biological quality		Predicted intracellular proteins	Nucleoplasm (Approved); Additional: Nucleoli				0	0	0	0	0	0	0	0	0	0	0	0	0	0	0	0	0	0	0	0	3
7318	UBA7	1	1	1	0	7318	Gene_ID	H. sapiens	7318	H. sapiens	UBA7	ubiquitin like modifier activating enzyme 7	GO:0032020 ISG15-protein conjugation;GO:0019941 modification-dependent protein catabolic process;GO:0043632 modification-dependent macromolecule catabolic process			Nucleoplasm;Vesicles (Approved); Additional: Cytosol			(M5911)HALLMARK INTERFERON ALPHA RESPONSE	0	0	1	1	1	0	0	1	0	0	0	0	0	0	1	0	0	0	0	0	3
330	BIRC3	1	1	1	0	330	Gene_ID	H. sapiens	330	H. sapiens	BIRC3	baculoviral IAP repeat containing 3	GO:0070424 regulation of nucleotide-binding oligomerization domain containing signaling pathway;GO:0039535 regulation of RIG-I signaling pathway;GO:0060546 negative regulation of necroptotic process		Enzymes; Disease related genes; ENZYME proteins:Transferases; Potential drug targets; Cancer-related genes:Candidate cancer biomarkers; Predicted intracellular proteins	Cytosol;Nucleoplasm (Supported)		(M7997)SA CASPASE CASCADE; (M45)PID CD40 PATHWAY; (M197)PID HIV NEF PATHWAY	(M5902)HALLMARK APOPTOSIS; (M5890)HALLMARK TNFA SIGNALING VIA NFKB; (M5953)HALLMARK KRAS SIGNALING UP	1	0	1	1	0	0	0	0	0	0	0	0	1	1	0	0	0	1	0	0	3
2214	FCGR3A	1	1	1	0	2214	Gene_ID	H. sapiens	2214	H. sapiens	FCGR3A	Fc gamma receptor IIIa	GO:0043320 natural killer cell degranulation;GO:0001788 antibody-dependent cellular cytotoxicity;GO:0001794 type IIa hypersensitivity		Human disease related genes:Immune system diseases:Primary immunodeficiency; CD markers; Human disease related genes:Immune system diseases:Allergies and autoimmune diseases; Disease related genes; FDA approved drug targets:Biotech drugs; Predicted secreted proteins; Transporters:Accessory Factors Involved in Transport		Cetuximab; Etanercept; Human immunoglobulin G; Gemtuzumab ozogamicin; Alemtuzumab; Alefacept; Palivizumab; Daclizumab; Bevacizumab; Catumaxomab; Sarilumab; Benralizumab	(M11736)SA MMP CYTOKINE CONNECTION		1	0	1	1	0	0	0	0	0	0	0	0	0	0	0	1	1	0	0	0	3
79689	STEAP4	1	1	1	0	79689	Gene_ID	H. sapiens	79689	H. sapiens	STEAP4	STEAP4 metalloreductase	GO:0015677 copper ion import;GO:0033212 iron import into cell;GO:0070207 protein homotrimerization		Transporters:Transport Electron Carriers; ENZYME proteins:Oxidoreductases; Enzymes	Nucleoplasm;Plasma membrane (Approved)			(M5908)HALLMARK ANDROGEN RESPONSE	1	0	0	0	0	0	0	0	0	0	0	0	0	0	0	0	0	0	0	0	3
1116	CHI3L1	1	1	1	0	1116	Gene_ID	H. sapiens	1116	H. sapiens	CHI3L1	chitinase 3 like 1	GO:0006030 chitin metabolic process;GO:0006032 chitin catabolic process;GO:1901072 glucosamine-containing compound catabolic process		Human disease related genes:Immune system diseases:Allergies and autoimmune diseases; Disease related genes; Human disease related genes:Other diseases:Mental and behavioural disorders; Cancer-related genes:Candidate cancer biomarkers; Predicted intracellular proteins; Predicted secreted proteins	Golgi apparatus (Approved); Additional: Vesicles				1	0	0	1	0	0	0	0	1	0	0	0	0	1	0	0	0	0	0	0	3
355	FAS	1	1	1	0	355	Gene_ID	H. sapiens	355	H. sapiens	FAS	Fas cell surface death receptor	GO:0036337 Fas signaling pathway;GO:0006924 activation-induced cell death of T cells;GO:0071455 cellular response to hyperoxia		Human disease related genes:Immune system diseases:Primary immunodeficiency; CD markers; Human disease related genes:Cancers:Skin cancers; Predicted intracellular proteins; Disease related genes; Cancer-related genes:Candidate cancer biomarkers; Candidate cardiovascular disease genes; Human disease related genes:Cancers:Cancers of haematopoietic and lymphoid tissues; Human disease related genes:C…	Plasma membrane (Supported); Additional: Cytosol;Nuclear bodies		(M5060)SA FAS SIGNALING; (M7997)SA CASPASE CASCADE; (M197)PID HIV NEF PATHWAY	(M5897)HALLMARK IL6 JAK STAT3 SIGNALING; (M5902)HALLMARK APOPTOSIS; (M5913)HALLMARK INTERFERON GAMMA RESPONSE	1	0	1	0	0	0	0	0	0	1	0	1	1	1	0	0	0	1	1	0	3
3002	GZMB	1	1	1	0	3002	Gene_ID	H. sapiens	3002	H. sapiens	GZMB	granzyme B	GO:0140507 granzyme-mediated programmed cell death signaling pathway;GO:0070269 pyroptosis;GO:0042267 natural killer cell mediated cytotoxicity		Enzymes; ENZYME proteins:Hydrolases; Predicted intracellular proteins; Predicted secreted proteins; Peptidases:Serine-type peptidases			(M7997)SA CASPASE CASCADE; (M220)PID CASPASE PATHWAY; (M54)PID IL12 2PATHWAY	(M5921)HALLMARK COMPLEMENT; (M5950)HALLMARK ALLOGRAFT REJECTION	1	0	1	1	0	0	0	0	0	0	0	0	0	0	0	0	0	0	0	1	3
6301	SARS1	1	1	1	0	6301	Gene_ID	H. sapiens	6301	H. sapiens	SARS1	seryl-tRNA synthetase 1	GO:0006434 seryl-tRNA aminoacylation;GO:0001514 selenocysteine incorporation;GO:0006451 translational readthrough		Enzymes; ENZYME proteins:Ligase; Human disease related genes:Congenital malformations:Congenital malformations of the nervous system; Disease related genes; Potential drug targets; Predicted intracellular proteins	Cytosol (Enhanced)	Serine			1	0	1	0	0	1	0	0	0	0	0	0	0	0	0	0	0	0	0	0	3
8519	IFITM1	1	1	1	0	8519	Gene_ID	H. sapiens	8519	H. sapiens	IFITM1	interferon induced transmembrane protein 1	GO:0035455 response to interferon-alpha;GO:0046597 negative regulation of viral entry into host cell;GO:1903901 negative regulation of viral life cycle		CD markers; Transporters:Accessory Factors Involved in Transport	Golgi apparatus (Uncertain); Additional: Cytosol;Plasma membrane			(M5911)HALLMARK INTERFERON ALPHA RESPONSE; (M5932)HALLMARK INFLAMMATORY RESPONSE	1	0	1	1	1	0	0	0	0	0	0	0	0	1	0	0	0	0	1	0	3
59082	CARD18	1	1	1	0	59082	Gene_ID	H. sapiens	59082	H. sapiens	CARD18	caspase recruitment domain family member 18	GO:0097340 inhibition of cysteine-type endopeptidase activity;GO:0097341 zymogen inhibition;GO:0010955 negative regulation of protein processing		Predicted intracellular proteins					0	0	0	1	0	0	0	0	0	0	0	0	1	0	0	0	0	1	0	0	3
9527	GOSR1	1	1	1	0	9527	Gene_ID	H. sapiens	9527	H. sapiens	GOSR1	golgi SNAP receptor complex member 1	GO:0048219 inter-Golgi cisterna vesicle-mediated transport;GO:0006891 intra-Golgi vesicle-mediated transport;GO:0042147 retrograde transport, endosome to Golgi							1	0	0	0	0	0	0	0	0	0	0	0	0	0	0	0	0	0	0	0	3
9319	TRIP13	1	1	1	0	9319	Gene_ID	H. sapiens	9319	H. sapiens	TRIP13	thyroid hormone receptor interactor 13	GO:0051598 meiotic recombination checkpoint signaling;GO:0033313 meiotic cell cycle checkpoint signaling;GO:0045835 negative regulation of meiotic nuclear division		Human disease related genes:Reproductive system diseases:Reproductive system diseases; Disease related genes; Predicted intracellular proteins; Human disease related genes:Other congenital disorders:Chromosomal abnormalities	Nucleoplasm (Approved)			(M5925)HALLMARK E2F TARGETS	1	0	0	0	0	0	0	0	0	0	0	0	0	0	1	0	0	0	0	0	3
440603	BCL2L15	1	1	1	0	440603	Gene_ID	H. sapiens	440603	H. sapiens	BCL2L15	BCL2 like 15	GO:0006915 apoptotic process;GO:0012501 programmed cell death;GO:0008219 cell death		Predicted intracellular proteins					0	0	0	0	0	0	0	0	0	0	0	0	0	0	0	0	0	0	0	0	3
5687	PSMA6	1	1	1	0	5687	Gene_ID	H. sapiens	5687	H. sapiens	PSMA6	proteasome 20S subunit alpha 6	GO:0051092 positive regulation of NF-kappaB transcription factor activity;GO:0051091 positive regulation of DNA-binding transcription factor activity;GO:0043161 proteasome-mediated ubiquitin-dependent protein catabolic process		Predicted intracellular proteins; Human disease related genes:Cardiovascular diseases:Cardiac diseases; Enzymes; Peptidases:Threonine-type peptidases	Nucleoplasm (Supported)	(3AR,6R,6AS)-6-((S)-((S)-CYCLOHEX-2-ENYL)(HYDROXY)METHYL)-6A-METHYL-4-OXO-HEXAHYDRO-2H-FURO[3,2-C]PYRROLE-6-CARBALDEHYDE		(M5926)HALLMARK MYC TARGETS V1	0	1	1	1	0	0	1	1	0	0	0	0	0	0	0	0	0	0	0	0	3
6446	SGK1	1	1	1	0	6446	Gene_ID	H. sapiens	6446	H. sapiens	SGK1	serum/glucocorticoid regulated kinase 1	GO:0060453 regulation of gastric acid secretion;GO:1904045 cellular response to aldosterone;GO:0070294 renal sodium ion absorption	yes	Enzymes; ENZYME proteins:Transferases; Kinases:AGC Ser/Thr protein kinases; Predicted intracellular proteins; Cancer-related genes:Mutational cancer driver genes; Cancer-related genes:Mutated cancer genes	Nuclear speckles (Enhanced)	Flavin mononucleotide; [4-(5-naphthalen-2-yl-1H-pyrrolo[2,3-b]pyridin-3-yl)phenyl]acetic acid; 4-(5-phenyl-1H-pyrrolo[2,3-b]pyridin-3-yl)benzoic acid	(M16)PID INSULIN PATHWAY; (M141)PID PI3KCI PATHWAY; (M136)PID FOXO PATHWAY	(M5908)HALLMARK ANDROGEN RESPONSE; (M5890)HALLMARK TNFA SIGNALING VIA NFKB; (M5907)HALLMARK ESTROGEN RESPONSE LATE	1	0	1	1	0	0	0	0	0	0	0	0	0	0	1	0	0	0	0	0	3
3437	IFIT3	1	0	1	1	3437	Gene_ID	H. sapiens	3437	H. sapiens	IFIT3	interferon induced protein with tetratricopeptide repeats 3	GO:0140374 antiviral innate immune response;GO:0051607 defense response to virus;GO:0140546 defense response to symbiont		Predicted intracellular proteins	Cytosol;Mitochondria (Supported)			(M5911)HALLMARK INTERFERON ALPHA RESPONSE; (M5913)HALLMARK INTERFERON GAMMA RESPONSE	0	0	1	1	1	0	0	0	0	0	0	0	0	0	0	0	0	0	0	0	3
6279	S100A8	1	1	1	0	6279	Gene_ID	H. sapiens	6279	H. sapiens	S100A8	S100 calcium binding protein A8	GO:0032119 sequestering of zinc ion;GO:0070488 neutrophil aggregation;GO:0017014 protein nitrosylation		Predicted secreted proteins; Cancer-related genes:Candidate cancer biomarkers; Predicted intracellular proteins	Intermediate filaments (Supported); Additional: Cytosol	Calcium; Zinc; Copper; Zinc acetate; Zinc chloride; Zinc sulfate, unspecified form	(M264)PID TOLL ENDOGENOUS PATHWAY; (M5883)NABA SECRETED FACTORS; (M5885)NABA MATRISOME ASSOCIATED		1	0	1	1	0	0	0	0	1	0	0	1	1	0	0	0	0	0	0	0	3
26973	CHORDC1	1	1	1	0	26973	Gene_ID	H. sapiens	26973	H. sapiens	CHORDC1	cysteine and histidine rich domain containing 1	GO:1900034 regulation of cellular response to heat;GO:0051298 centrosome duplication;GO:0010824 regulation of centrosome duplication		Predicted intracellular proteins	Cytosol (Approved)				1	0	0	0	0	0	0	0	0	1	0	0	0	0	0	0	0	0	0	1	3
201626	PDE12	1	1	1	0	201626	Gene_ID	H. sapiens	201626	H. sapiens	PDE12	phosphodiesterase 12	GO:0000958 mitochondrial mRNA catabolic process;GO:0000957 mitochondrial RNA catabolic process;GO:0044528 regulation of mitochondrial mRNA stability		ENZYME proteins:Hydrolases; Enzymes; Predicted intracellular proteins					1	1	1	1	1	0	0	1	0	0	0	0	0	1	0	0	0	0	0	0	3
80124	VCPIP1	1	1	1	0	80124	Gene_ID	H. sapiens	80124	H. sapiens	VCPIP1	valosin containing protein interacting protein 1	GO:0016320 endoplasmic reticulum membrane fusion;GO:0090168 Golgi reassembly;GO:0106300 protein-DNA covalent cross-linking repair		ENZYME proteins:Hydrolases; Enzymes; Predicted intracellular proteins	Plasma membrane (Approved); Additional: Centrosome			(M5921)HALLMARK COMPLEMENT	0	0	1	0	0	0	0	0	0	0	0	0	0	0	1	0	0	0	0	0	3
3620	IDO1	1	1	1	0	3620	Gene_ID	H. sapiens	3620	H. sapiens	IDO1	indoleamine 2,3-dioxygenase 1	GO:0036269 swimming behavior;GO:0034275 kynurenic acid metabolic process;GO:0034276 kynurenic acid biosynthetic process		ENZYME proteins:Oxidoreductases; Predicted intracellular proteins; Cancer-related genes:Candidate cancer biomarkers; Enzymes	Cytosol;Nucleoplasm (Approved); Additional: Mitochondria;Vesicles	Nitric Oxide; Cannabidiol; Medical Cannabis; Nabiximols		(M5913)HALLMARK INTERFERON GAMMA RESPONSE	1	0	1	1	0	0	0	0	0	0	0	0	0	0	0	1	0	0	0	0	3
51191	HERC5	1	1	1	0	51191	Gene_ID	H. sapiens	51191	H. sapiens	HERC5	HECT and RLD domain containing E3 ubiquitin protein ligase 5	GO:0032020 ISG15-protein conjugation;GO:0050688 regulation of defense response to virus;GO:0000079 regulation of cyclin-dependent protein serine/threonine kinase activity							1	0	1	1	1	0	0	1	0	0	0	0	0	0	0	0	0	0	0	0	3
55602	CDKN2AIP	1	1	1	0	55602	Gene_ID	H. sapiens	55602	H. sapiens	CDKN2AIP	CDKN2A interacting protein	GO:0030307 positive regulation of cell growth;GO:0030308 negative regulation of cell growth;GO:0045926 negative regulation of growth		Predicted intracellular proteins	Nucleoplasm (Enhanced)			(M5939)HALLMARK P53 PATHWAY	0	0	0	0	0	0	0	0	0	0	0	0	0	0	1	0	0	0	0	0	3
5721	PSME2	1	1	1	0	5721	Gene_ID	H. sapiens	5721	H. sapiens	PSME2	proteasome activator subunit 2	GO:0010950 positive regulation of endopeptidase activity;GO:0010952 positive regulation of peptidase activity;GO:2000045 regulation of G1/S transition of mitotic cell cycle		Predicted intracellular proteins	Nucleoplasm (Approved)			(M5911)HALLMARK INTERFERON ALPHA RESPONSE; (M5913)HALLMARK INTERFERON GAMMA RESPONSE	1	1	1	0	0	0	1	1	0	0	0	0	1	0	0	0	0	0	0	0	3
9636	ISG15	1	1	1	0	9636	Gene_ID	H. sapiens	9636	H. sapiens	ISG15	ISG15 ubiquitin like modifier	GO:0032461 positive regulation of protein oligomerization;GO:0032459 regulation of protein oligomerization;GO:0032020 ISG15-protein conjugation		Disease related genes; Human disease related genes:Immune system diseases:Primary immunodeficiency; Predicted secreted proteins; Predicted intracellular proteins				(M5911)HALLMARK INTERFERON ALPHA RESPONSE; (M5913)HALLMARK INTERFERON GAMMA RESPONSE	1	0	1	1	1	0	0	1	0	0	1	0	0	0	0	1	0	0	1	0	3
6041	RNASEL	1	1	1	0	6041	Gene_ID	H. sapiens	6041	H. sapiens	RNASEL	ribonuclease L	GO:0046326 positive regulation of glucose import;GO:0010828 positive regulation of glucose transmembrane transport;GO:0045071 negative regulation of viral genome replication	yes	Kinases; Human disease related genes:Cancers:Cancers of male genital organs; Enzymes; Predicted intracellular proteins	Cytosol (Supported)			(M5902)HALLMARK APOPTOSIS	0	1	1	0	1	1	0	1	0	0	0	0	0	0	0	0	0	1	1	0	3
80216	ALPK1	1	1	1	0	80216	Gene_ID	H. sapiens	80216	H. sapiens	ALPK1	alpha kinase 1	GO:0002753 cytoplasmic pattern recognition receptor signaling pathway;GO:0002221 pattern recognition receptor signaling pathway;GO:0002758 innate immune response-activating signaling pathway	yes	Human disease related genes:Congenital malformations:Other congenital malformations; Enzymes; Disease related genes; Kinases:Atypical kinases; ENZYME proteins:Transferases; Potential drug targets; Predicted intracellular proteins	Centrosome (Approved)				0	0	1	1	0	0	0	0	0	0	0	0	0	0	0	0	1	0	0	0	3
2012	EMP1	1	1	1	0	2012	Gene_ID	H. sapiens	2012	H. sapiens	EMP1	epithelial membrane protein 1	GO:0032060 bleb assembly;GO:0008544 epidermis development;GO:0120031 plasma membrane bounded cell projection assembly		Predicted intracellular proteins	Vesicles (Approved)			(M5902)HALLMARK APOPTOSIS; (M5947)HALLMARK IL2 STAT5 SIGNALING; (M5953)HALLMARK KRAS SIGNALING UP	1	0	0	0	0	0	0	0	0	0	0	0	0	0	0	0	0	0	0	0	3
6947	TCN1	1	1	1	0	6947	Gene_ID	H. sapiens	6947	H. sapiens	TCN1	transcobalamin 1	GO:0006824 cobalt ion transport;GO:0015889 cobalamin transport;GO:0051180 vitamin transport		Predicted secreted proteins		Hydroxocobalamin			1	0	0	0	0	0	0	0	1	0	0	0	0	0	0	0	0	0	0	0	3
7726	TRIM26	0	1	1	0	7726	Gene_ID	H. sapiens	7726	H. sapiens	TRIM26	tripartite motif containing 26	GO:0044790 suppression of viral release by host;GO:0046597 negative regulation of viral entry into host cell;GO:1903901 negative regulation of viral life cycle		ENZYME proteins:Transferases; Enzymes; Predicted intracellular proteins	Cytosol;Nucleoplasm (Supported)			(M5911)HALLMARK INTERFERON ALPHA RESPONSE; (M5913)HALLMARK INTERFERON GAMMA RESPONSE	1	0	1	0	1	0	0	0	0	0	0	0	0	0	0	0	0	0	0	0	2
11262	SP140	1	0	1	0	11262	Gene_ID	H. sapiens	11262	H. sapiens	SP140	SP140 nuclear body protein	GO:0006952 defense response;GO:0006357 regulation of transcription by RNA polymerase II;GO:0006950 response to stress		Transcription factors:alpha-Helices exposed by beta-structures; Predicted intracellular proteins	Nucleoli fibrillar center (Approved); Additional: Mitochondria				0	0	0	0	0	0	0	0	0	0	0	0	0	0	0	0	0	0	0	0	2
139341	FUNDC1	0	1	1	0	139341	Gene_ID	H. sapiens	139341	H. sapiens	FUNDC1	FUN14 domain containing 1	GO:0000422 autophagy of mitochondrion;GO:1903008 organelle disassembly;GO:0001666 response to hypoxia		Predicted intracellular proteins					0	0	0	0	0	0	0	0	0	0	0	0	0	0	0	0	0	0	0	0	2
55599	RNPC3	1	0	1	0	55599	Gene_ID	H. sapiens	55599	H. sapiens	RNPC3	RNA binding region (RNP1, RRM) containing 3	GO:0000377 RNA splicing, via transesterification reactions with bulged adenosine as nucleophile;GO:0000398 mRNA splicing, via spliceosome;GO:0000375 RNA splicing, via transesterification reactions		Disease related genes; Human disease related genes:Endocrine and metabolic diseases:Hypothalamus and pituitary gland diseases; Predicted intracellular proteins	Nucleoplasm (Supported)				0	1	0	0	0	0	0	0	0	0	0	0	0	0	0	0	0	0	0	0	2
25842	ASF1A	0	1	1	0	25842	Gene_ID	H. sapiens	25842	H. sapiens	ASF1A	anti-silencing function 1A histone chaperone	GO:0006335 DNA replication-dependent chromatin assembly;GO:0140861 DNA repair-dependent chromatin remodeling;GO:0031297 replication fork processing		Predicted intracellular proteins	Nucleoplasm (Enhanced)			(M5925)HALLMARK E2F TARGETS	1	0	0	0	0	0	1	0	0	0	0	0	0	0	1	0	0	0	0	0	2
4671	NAIP	1	0	1	0	4671	Gene_ID	H. sapiens	4671	H. sapiens	NAIP	NLR family apoptosis inhibitory protein	GO:0016045 detection of bacterium;GO:0098543 detection of other organism;GO:0098581 detection of external biotic stimulus		Cancer-related genes:Candidate cancer biomarkers; Predicted intracellular proteins					0	0	0	1	0	0	0	0	0	1	0	0	1	0	0	0	1	1	0	0	2
338339	CLEC4D	1	0	1	0	338339	Gene_ID	H. sapiens	338339	H. sapiens	CLEC4D	C-type lectin domain family 4 member D	GO:0030887 positive regulation of myeloid dendritic cell activation;GO:0030885 regulation of myeloid dendritic cell activation;GO:0061760 antifungal innate immune response		CD markers; Predicted intracellular proteins			(M5880)NABA ECM AFFILIATED; (M5885)NABA MATRISOME ASSOCIATED; (M5889)NABA MATRISOME		1	0	1	1	0	0	0	0	1	0	0	0	0	0	0	1	1	0	0	0	2
3956	LGALS1	1	1	0	0	3956	Gene_ID	H. sapiens	3956	H. sapiens	LGALS1	galectin 1	GO:0002317 plasma cell differentiation;GO:0046598 positive regulation of viral entry into host cell;GO:0075294 positive regulation by symbiont of entry into host		Predicted secreted proteins; Predicted intracellular proteins	Cytosol (Supported)	Mercaptoethanol; Thiodigalactoside; 1,4-Dithiothreitol; Artenimol	(M269)PID RAS PATHWAY; (M254)PID MYC REPRESS PATHWAY; (M5880)NABA ECM AFFILIATED	(M5935)HALLMARK FATTY ACID METABOLISM; (M5930)HALLMARK EPITHELIAL MESENCHYMAL TRANSITION	1	0	0	1	1	0	0	0	0	0	0	0	0	0	0	1	0	0	0	0	2
84233	TMEM126A	0	1	1	0	84233	Gene_ID	H. sapiens	84233	H. sapiens	TMEM126A	transmembrane protein 126A	GO:0021554 optic nerve development;GO:0034142 toll-like receptor 4 signaling pathway;GO:0140895 cell surface toll-like receptor signaling pathway		Transporters; Potential drug targets; Disease related genes; Human disease related genes:Nervous system diseases:Eye disease	Cytosol (Approved); Additional: Nucleoplasm		(M254)PID MYC REPRESS PATHWAY		1	0	0	0	0	0	0	0	0	0	0	0	0	0	0	0	1	0	0	0	2
50856	CLEC4A	1	1	0	0	50856	Gene_ID	H. sapiens	50856	H. sapiens	CLEC4A	C-type lectin domain family 4 member A	GO:0002470 plasmacytoid dendritic cell antigen processing and presentation;GO:0002468 dendritic cell antigen processing and presentation;GO:0042590 antigen processing and presentation of exogenous peptide antigen via MHC class I		CD markers; Predicted intracellular proteins			(M5880)NABA ECM AFFILIATED; (M5885)NABA MATRISOME ASSOCIATED; (M5889)NABA MATRISOME	(M5953)HALLMARK KRAS SIGNALING UP	1	0	1	1	0	0	0	0	0	0	0	0	0	0	0	1	0	0	0	0	2
8837	CFLAR	1	0	1	0	8837	Gene_ID	H. sapiens	8837	H. sapiens	CFLAR	CASP8 and FADD like apoptosis regulator	GO:1901740 negative regulation of myoblast fusion;GO:0014732 skeletal muscle atrophy;GO:0034242 negative regulation of syncytium formation by plasma membrane fusion		Peptidases:Cysteine-type peptidases; Predicted intracellular proteins; Cancer-related genes:Candidate cancer biomarkers; Enzymes	Cytosol;Nucleoplasm;Plasma membrane (Supported); Additional: Nuclear bodies		(M5060)SA FAS SIGNALING; (M79)PID TRAIL PATHWAY; (M197)PID HIV NEF PATHWAY	(M5902)HALLMARK APOPTOSIS; (M5890)HALLMARK TNFA SIGNALING VIA NFKB	1	0	1	1	0	0	0	0	0	0	0	1	0	0	0	0	0	0	0	0	2
91543	RSAD2	1	0	1	0	91543	Gene_ID	H. sapiens	91543	H. sapiens	RSAD2	radical S-adenosyl methionine domain containing 2	GO:0034157 positive regulation of toll-like receptor 7 signaling pathway;GO:0034165 positive regulation of toll-like receptor 9 signaling pathway;GO:0034155 regulation of toll-like receptor 7 signaling pathway		Predicted intracellular proteins	Endoplasmic reticulum;Nucleoli fibrillar center (Approved)			(M5911)HALLMARK INTERFERON ALPHA RESPONSE; (M5913)HALLMARK INTERFERON GAMMA RESPONSE; (M5956)HALLMARK KRAS SIGNALING DN	1	0	1	1	1	0	0	0	0	0	0	0	0	0	0	1	0	0	1	0	2
1649	DDIT3	1	0	1	0	1649	Gene_ID	H. sapiens	1649	H. sapiens	DDIT3	DNA damage inducible transcript 3	GO:1990442 intrinsic apoptotic signaling pathway in response to nitrosative stress;GO:2000016 negative regulation of determination of dorsal identity;GO:1903026 negative regulation of RNA polymerase II regulatory region sequence-specific DNA binding		Human disease related genes:Cancers:Cancers of soft tissues and bone; Disease related genes; Cancer-related genes:Candidate cancer biomarkers; Predicted intracellular proteins; Transcription factors:Basic domains	Nucleoplasm (Supported)		(M229)PID P38 ALPHA BETA DOWNSTREAM PATHWAY; (M166)PID ATF2 PATHWAY; (M254)PID MYC REPRESS PATHWAY	(M5923)HALLMARK PI3K AKT MTOR SIGNALING; (M5902)HALLMARK APOPTOSIS; (M5891)HALLMARK HYPOXIA	1	0	1	1	0	0	1	0	0	0	1	1	0	0	1	0	0	1	0	0	2
10200	MPP6	0	1	1	0	10200	Gene_ID	H. sapiens	10200	H. sapiens	MPHOSPH6	M-phase phosphoprotein 6	GO:0000460 maturation of 5.8S rRNA;GO:0006364 rRNA processing;GO:0016072 rRNA metabolic process		Predicted intracellular proteins	Nucleoli;Nucleoplasm (Supported)				0	1	0	0	0	1	0	0	0	0	0	0	0	0	0	0	0	0	0	0	2
123720	WHAMM	1	0	1	0	123720	Gene_ID	H. sapiens	123720	H. sapiens	WHAMM	WASP homolog associated with actin, golgi membranes and microtubules	GO:0051127 positive regulation of actin nucleation;GO:0097320 plasma membrane tubulation;GO:0034314 Arp2/3 complex-mediated actin nucleation		Predicted intracellular proteins	Cytosol (Supported)				1	0	0	0	0	0	0	0	0	0	0	0	0	0	0	0	0	0	0	0	2
24138	IFIT5	1	0	1	0	24138	Gene_ID	H. sapiens	24138	H. sapiens	IFIT5	interferon induced protein with tetratricopeptide repeats 5	GO:0045071 negative regulation of viral genome replication;GO:0045069 regulation of viral genome replication;GO:0048525 negative regulation of viral process		Predicted intracellular proteins	Plasma membrane (Supported)				0	0	1	1	1	0	0	0	0	0	0	0	0	0	0	0	0	0	0	0	2
10001	MED6	1	0	1	0	10001	Gene_ID	H. sapiens	10001	H. sapiens	MED6	mediator complex subunit 6	GO:0032968 positive regulation of transcription elongation by RNA polymerase II;GO:0035019 somatic stem cell population maintenance;GO:0032786 positive regulation of DNA-templated transcription, elongation		Predicted intracellular proteins	Nucleoplasm (Enhanced)				1	0	0	0	0	0	0	0	0	0	0	0	0	0	0	0	0	0	0	0	2
114548	NLRP3	1	1	0	0	114548	Gene_ID	H. sapiens	114548	H. sapiens	NLRP3	NLR family pyrin domain containing 3	GO:0044546 NLRP3 inflammasome complex assembly;GO:0007231 osmosensory signaling pathway;GO:0045630 positive regulation of T-helper 2 cell differentiation		Human disease related genes:Immune system diseases:Allergies and autoimmune diseases; Human disease related genes:Nervous system diseases:Ear disease; Predicted intracellular proteins; Cancer-related genes:Mutational cancer driver genes; Human disease related genes:Immune system diseases:Other immune system diseases				(M5932)HALLMARK INFLAMMATORY RESPONSE; (M5950)HALLMARK ALLOGRAFT REJECTION	1	0	1	1	1	0	1	1	0	0	0	1	1	0	0	1	1	1	1	1	2
9050	PSTPIP2	1	1	0	0	9050	Gene_ID	H. sapiens	9050	H. sapiens	PSTPIP2	proline-serine-threonine phosphatase interacting protein 2	GO:0030041 actin filament polymerization;GO:0008154 actin polymerization or depolymerization;GO:0051258 protein polymerization		Predicted intracellular proteins	Plasma membrane (Approved); Additional: Cytosol				0	0	0	0	0	0	0	0	0	0	0	0	0	0	0	0	0	0	0	0	2
51647	CIAO2B	0	1	1	0	51647	Gene_ID	H. sapiens	51647	H. sapiens	CIAO2B	cytosolic iron-sulfur assembly component 2B	GO:0106035 protein maturation by [4Fe-4S] cluster transfer;GO:0097428 protein maturation by iron-sulfur cluster transfer;GO:0016226 iron-sulfur cluster assembly		Predicted intracellular proteins	Cytosol;Nucleoplasm (Supported)				1	0	0	0	0	0	0	0	0	0	0	0	0	0	0	0	0	0	0	1	2
4792	NFKBIA	1	1	0	0	4792	Gene_ID	H. sapiens	4792	H. sapiens	NFKBIA	NFKB inhibitor alpha	GO:0070427 nucleotide-binding oligomerization domain containing 1 signaling pathway;GO:0007253 cytoplasmic sequestering of NF-kappaB;GO:0042994 cytoplasmic sequestering of transcription factor		Human disease related genes:Immune system diseases:Primary immunodeficiency; Disease related genes; Cancer-related genes:Candidate cancer biomarkers; Predicted intracellular proteins; Transcription factors:Immunoglobulin fold; Human disease related genes:Cancers:Cancers of haematopoietic and lymphoid tissues	Cytosol (Enhanced)	Acetylsalicylic acid; Bardoxolone methyl; Astaxanthin	(M26)PID NFKAPPAB ATYPICAL PATHWAY; (M37)PID NFKAPPAB CANONICAL PATHWAY; (M45)PID CD40 PATHWAY	(M5941)HALLMARK UV RESPONSE UP; (M5890)HALLMARK TNFA SIGNALING VIA NFKB; (M5913)HALLMARK INTERFERON GAMMA RESPONSE	1	0	1	1	0	0	0	1	0	0	1	1	0	1	0	1	1	1	1	0	2
253260	RICTOR	1	0	1	0	253260	Gene_ID	H. sapiens	253260	H. sapiens	RICTOR	RPTOR independent companion of MTOR complex 2	GO:0038203 TORC2 signaling;GO:2000114 regulation of establishment of cell polarity;GO:0032878 regulation of establishment or maintenance of cell polarity		Transporters:Accessory Factors Involved in Transport; Predicted intracellular proteins	Mitochondria (Approved)		(M249)PID PI3KCI AKT PATHWAY; (M222)PID CXCR3 PATHWAY; (M71)PID ILK PATHWAY	(M5893)HALLMARK MITOTIC SPINDLE	1	0	1	1	0	0	0	0	0	0	0	0	0	0	0	0	0	0	0	0	2
5902	RANBP1	1	1	0	0	5902	Gene_ID	H. sapiens	5902	H. sapiens	RANBP1	RAN binding protein 1	GO:0046604 positive regulation of mitotic centrosome separation;GO:0046602 regulation of mitotic centrosome separation;GO:0006913 nucleocytoplasmic transport		Predicted intracellular proteins	Cytosol (Enhanced)	Copper; Phenethyl Isothiocyanate	(M40)PID E2F PATHWAY	(M5925)HALLMARK E2F TARGETS; (M5926)HALLMARK MYC TARGETS V1	1	0	1	0	0	0	0	1	0	0	1	0	0	0	0	0	0	0	0	0	2
80237	ELL3	1	0	1	0	80237	Gene_ID	H. sapiens	80237	H. sapiens	ELL3	elongation factor for RNA polymerase II 3	GO:0042795 snRNA transcription by RNA polymerase II;GO:0009301 snRNA transcription;GO:1902166 negative regulation of intrinsic apoptotic signaling pathway in response to DNA damage by p53 class mediator		Predicted intracellular proteins	Nucleoli;Nucleoplasm (Supported); Additional: Mitotic chromosome				1	0	0	0	0	1	0	0	0	1	0	1	0	0	1	0	0	0	0	0	2
4173	MCM4	1	0	1	0	4173	Gene_ID	H. sapiens	4173	H. sapiens	MCM4	minichromosome maintenance complex component 4	GO:1902292 cell cycle DNA replication initiation;GO:1902315 nuclear cell cycle DNA replication initiation;GO:1902975 mitotic DNA replication initiation		Human disease related genes:Immune system diseases:Primary immunodeficiency; Enzymes; Disease related genes; Potential drug targets; ENZYME proteins:Hydrolases; Predicted intracellular proteins	Nucleoplasm (Enhanced)		(M195)PID CMYB PATHWAY	(M5928)HALLMARK MYC TARGETS V2; (M5924)HALLMARK MTORC1 SIGNALING; (M5925)HALLMARK E2F TARGETS	1	0	1	0	0	0	0	0	0	0	0	0	0	0	1	0	0	0	0	0	2
80380	PDCD1LG2	1	0	1	0	80380	Gene_ID	H. sapiens	80380	H. sapiens	PDCD1LG2	programmed cell death 1 ligand 2	GO:0046007 negative regulation of activated T cell proliferation;GO:0032693 negative regulation of interleukin-10 production;GO:0046006 regulation of activated T cell proliferation		Cancer-related genes; CD markers; Predicted secreted proteins	Cytosol (Uncertain)			(M5953)HALLMARK KRAS SIGNALING UP	1	0	1	1	0	0	0	0	0	0	0	0	0	0	0	1	0	0	0	0	2
6774	STAT3	1	1	0	0	6774	Gene_ID	H. sapiens	6774	H. sapiens	STAT3	signal transducer and activator of transcription 3	GO:2000635 negative regulation of primary miRNA processing;GO:2000634 regulation of primary miRNA processing;GO:0038154 interleukin-11-mediated signaling pathway		Human disease related genes:Cancers:Head and neck cancers; Human disease related genes:Immune system diseases:Primary immunodeficiency; Human disease related genes:Immune system diseases:Allergies and autoimmune diseases; Disease related genes; Predicted intracellular proteins; Transcription factors:Immunoglobulin fold; Cancer-related genes:Mutational cancer driver genes	Cytosol;Nucleoplasm (Supported)	ENMD-1198	(M36)PID IL27 PATHWAY; (M290)PID IL12 STAT4 PATHWAY; (M127)PID ERBB1 RECEPTOR PROXIMAL PATHWAY	(M5897)HALLMARK IL6 JAK STAT3 SIGNALING; (M5913)HALLMARK INTERFERON GAMMA RESPONSE	1	1	1	1	1	0	1	1	0	0	1	0	1	1	0	1	0	1	1	0	2
6317	SERPINB3	1	0	1	0	6317	Gene_ID	H. sapiens	6317	H. sapiens	SERPINB3	serpin family B member 3	GO:0038001 paracrine signaling;GO:0035425 autocrine signaling;GO:0043508 negative regulation of JUN kinase activity		Cancer-related genes:Candidate cancer biomarkers; Predicted intracellular proteins	Cytosol (Supported); Additional: Plasma membrane	D-Serine; Dexfosfoserine	(M3468)NABA ECM REGULATORS; (M5885)NABA MATRISOME ASSOCIATED; (M5889)NABA MATRISOME		1	0	0	0	0	0	0	0	1	1	0	1	1	0	0	0	0	0	0	0	2
10890	RAB10	1	0	1	0	10890	Gene_ID	H. sapiens	10890	H. sapiens	RAB10	RAB10, member RAS oncogene family	GO:0045196 establishment or maintenance of neuroblast polarity;GO:0045200 establishment of neuroblast polarity;GO:0097051 establishment of protein localization to endoplasmic reticulum membrane		ENZYME proteins:Hydrolases; Enzymes; Predicted intracellular proteins					1	0	0	0	0	0	0	0	1	0	1	0	0	0	0	0	0	0	0	0	2
969	CD69	1	1	0	0	969	Gene_ID	H. sapiens	969	H. sapiens	CD69	CD69 molecule	GO:0071466 cellular response to xenobiotic stimulus;GO:0009410 response to xenobiotic stimulus;GO:0070887 cellular response to chemical stimulus		CD markers				(M5902)HALLMARK APOPTOSIS; (M5890)HALLMARK TNFA SIGNALING VIA NFKB; (M5913)HALLMARK INTERFERON GAMMA RESPONSE	0	0	0	0	0	0	0	0	0	0	0	0	0	0	0	0	0	0	0	0	2
567	B2M	0	1	1	0	567	Gene_ID	H. sapiens	567	H. sapiens	B2M	beta-2-microglobulin	GO:0071283 cellular response to iron(III) ion;GO:0002481 antigen processing and presentation of exogenous protein antigen via MHC class Ib, TAP-dependent;GO:1904432 regulation of ferrous iron binding		Human disease related genes:Cardiovascular diseases:Hematologic diseases; Disease related genes; Predicted secreted proteins; Potential drug targets; Cancer-related genes:Candidate cancer biomarkers; Transporters; Human disease related genes:Cancers:Cancers of haematopoietic and lymphoid tissues; Human disease related genes:Nervous system diseases:Neurodegenerative diseases; Cancer-related genes:…	Golgi apparatus;Plasma membrane (Enhanced); Additional: Cytosol	3-Indolebutyric Acid; N-Formylmethionine; Copper	(M88)PID CD8 TCR PATHWAY; (M54)PID IL12 2PATHWAY; (M272)PID CD8 TCR DOWNSTREAM PATHWAY	(M5911)HALLMARK INTERFERON ALPHA RESPONSE; (M5908)HALLMARK ANDROGEN RESPONSE; (M5913)HALLMARK INTERFERON GAMMA RESPONSE	1	0	1	0	0	0	0	1	1	0	0	0	0	0	0	1	0	0	0	1	2
55784	MCTP2	1	0	1	0	55784	Gene_ID	H. sapiens	55784	H. sapiens	MCTP2	multiple C2 and transmembrane domain containing 2	GO:0046928 regulation of neurotransmitter secretion;GO:0051588 regulation of neurotransmitter transport;GO:0019722 calcium-mediated signaling		Transporters; Potential drug targets; Disease related genes; Predicted intracellular proteins	Cytosol;Nucleoplasm (Enhanced)				1	0	0	0	0	0	0	0	0	0	0	0	0	0	0	0	0	0	0	0	2
643866	CBLN3	1	0	1	0	643866	Gene_ID	H. sapiens	643866	H. sapiens	CBLN3	cerebellin 3 precursor	GO:0099558 maintenance of synapse structure;GO:0034331 cell junction maintenance;GO:0043954 cellular component maintenance		Predicted secreted proteins; Predicted intracellular proteins	Nucleoplasm (Approved)		(M5883)NABA SECRETED FACTORS; (M5885)NABA MATRISOME ASSOCIATED; (M5889)NABA MATRISOME		0	0	0	0	0	0	0	0	0	0	0	0	0	0	0	0	0	0	0	0	2
5690	PSMB2	1	1	0	0	5690	Gene_ID	H. sapiens	5690	H. sapiens	PSMB2	proteasome 20S subunit beta 2	GO:0043161 proteasome-mediated ubiquitin-dependent protein catabolic process;GO:0010498 proteasomal protein catabolic process;GO:0006511 ubiquitin-dependent protein catabolic process		Predicted intracellular proteins; Peptidases:Threonine-type peptidases; Enzymes; FDA approved drug targets:Small molecule drugs	Nucleoplasm (Enhanced)	(3AR,6R,6AS)-6-((S)-((S)-CYCLOHEX-2-ENYL)(HYDROXY)METHYL)-6A-METHYL-4-OXO-HEXAHYDRO-2H-FURO[3,2-C]PYRROLE-6-CARBALDEHYDE; Carfilzomib		(M5913)HALLMARK INTERFERON GAMMA RESPONSE; (M5926)HALLMARK MYC TARGETS V1	0	1	1	0	0	0	1	1	0	0	0	0	0	0	0	0	0	0	0	0	2
10210	TOPORS	1	1	0	0	10210	Gene_ID	H. sapiens	10210	H. sapiens	TOPORS	TOP1 binding arginine/serine rich protein, E3 ubiquitin ligase	GO:0051443 positive regulation of ubiquitin-protein transferase activity;GO:0051457 maintenance of protein location in nucleus;GO:0042771 intrinsic apoptotic signaling pathway in response to DNA damage by p53 class mediator		Enzymes; Disease related genes; ENZYME proteins:Transferases; Potential drug targets; Predicted intracellular proteins; Human disease related genes:Nervous system diseases:Eye disease	Nucleoplasm (Supported)				0	0	1	0	0	0	0	0	0	0	1	0	0	0	1	0	0	0	0	0	2
54674	LRRN3	0	1	1	0	54674	Gene_ID	H. sapiens	54674	H. sapiens	LRRN3	leucine rich repeat neuronal 3	GO:0051965 positive regulation of synapse assembly;GO:1901890 positive regulation of cell junction assembly;GO:0051963 regulation of synapse assembly		Predicted intracellular proteins	Cytosol;Nucleoplasm (Approved)				0	0	0	0	0	0	0	0	0	0	0	0	0	0	0	0	0	0	0	0	2
3301	DNAJA1	1	1	0	0	3301	Gene_ID	H. sapiens	3301	H. sapiens	DNAJA1	DnaJ heat shock protein family (Hsp40) member A1	GO:1905258 regulation of nitrosative stress-induced intrinsic apoptotic signaling pathway;GO:1905259 negative regulation of nitrosative stress-induced intrinsic apoptotic signaling pathway;GO:1903748 negative regulation of establishment of protein localization to mitochondrion		Predicted intracellular proteins	Cytosol (Supported); Additional: Microtubules		(M151)PID AR TF PATHWAY	(M5941)HALLMARK UV RESPONSE UP; (M5902)HALLMARK APOPTOSIS	1	0	0	1	0	0	1	0	0	1	1	1	0	0	0	0	0	0	0	1	2
80777	CYB5B	0	1	1	0	80777	Gene_ID	H. sapiens	80777	H. sapiens	CYB5B	cytochrome b5 type B	GO:0006809 nitric oxide biosynthetic process;GO:0046209 nitric oxide metabolic process;GO:2001057 reactive nitrogen species metabolic process		Predicted intracellular proteins	Endoplasmic reticulum (Approved); Additional: Centriolar satellite;Cytosol	Phenethyl Isothiocyanate		(M5941)HALLMARK UV RESPONSE UP; (M5924)HALLMARK MTORC1 SIGNALING	1	0	0	0	0	0	0	0	0	0	0	0	0	0	0	0	0	0	0	0	2
7272	TTK	1	1	0	0	7272	Gene_ID	H. sapiens	7272	H. sapiens	TTK	TTK protein kinase	GO:0033316 meiotic spindle assembly checkpoint signaling;GO:1903096 protein localization to meiotic spindle midzone;GO:1905359 protein localization to meiotic spindle	yes	Kinases; ENZYME proteins:Transferases; Enzymes; Predicted intracellular proteins	Cytosol;Nucleoli (Approved)	Pyrazolanthrone; Fostamatinib; BOS172722		(M5951)HALLMARK SPERMATOGENESIS; (M5893)HALLMARK MITOTIC SPINDLE; (M5901)HALLMARK G2M CHECKPOINT	1	0	0	0	0	0	0	0	0	0	1	0	0	0	0	0	0	0	0	0	2
23077	MYCBP2	1	0	1	0	23077	Gene_ID	H. sapiens	23077	H. sapiens	MYCBP2	MYC binding protein 2	GO:0008582 regulation of synaptic assembly at neuromuscular junction;GO:0021785 branchiomotor neuron axon guidance;GO:1904396 regulation of neuromuscular junction development		ENZYME proteins:Transferases; Enzymes; Predicted intracellular proteins	Nucleoplasm (Supported); Additional: Cytosol;Vesicles				1	0	0	0	0	0	0	0	0	0	0	0	0	0	0	0	0	0	0	0	2
7706	TRIM25	1	0	1	0	7706	Gene_ID	H. sapiens	7706	H. sapiens	TRIM25	tripartite motif containing 25	GO:0044790 suppression of viral release by host;GO:0046597 negative regulation of viral entry into host cell;GO:1903901 negative regulation of viral life cycle		Enzymes; ENZYME proteins:Ligase; ENZYME proteins:Transferases; Cancer-related genes:Candidate cancer biomarkers; Predicted intracellular proteins	Cytosol;Nucleoplasm (Approved); Additional: Nuclear bodies			(M5911)HALLMARK INTERFERON ALPHA RESPONSE; (M5913)HALLMARK INTERFERON GAMMA RESPONSE	1	0	1	1	1	0	0	1	0	0	0	0	0	1	0	0	1	0	1	0	2
60489	APOBEC3G	1	0	1	0	60489	Gene_ID	H. sapiens	60489	H. sapiens	APOBEC3G	apolipoprotein B mRNA editing enzyme catalytic subunit 3G	GO:0070383 DNA cytosine deamination;GO:0006216 cytidine catabolic process;GO:0009972 cytidine deamination		ENZYME proteins:Hydrolases; Enzymes; Predicted intracellular proteins	Cytosol;Nucleoplasm (Uncertain)			(M5921)HALLMARK COMPLEMENT	1	0	1	1	1	0	0	1	0	0	0	0	0	0	1	0	0	0	0	0	2
118788	PIK3AP1	1	1	0	0	118788	Gene_ID	H. sapiens	118788	H. sapiens	PIK3AP1	phosphoinositide-3-kinase adaptor protein 1	GO:0034154 toll-like receptor 7 signaling pathway;GO:0034134 toll-like receptor 2 signaling pathway;GO:0034162 toll-like receptor 9 signaling pathway		Predicted intracellular proteins	Cytosol (Approved); Additional: Nucleoplasm;Plasma membrane				1	0	1	1	0	0	0	0	0	0	0	0	0	0	0	0	1	0	0	0	2
6728	SRP19	1	1	0	0	6728	Gene_ID	H. sapiens	6728	H. sapiens	SRP19	signal recognition particle 19	GO:0006617 SRP-dependent cotranslational protein targeting to membrane, signal sequence recognition;GO:0006614 SRP-dependent cotranslational protein targeting to membrane;GO:0006613 cotranslational protein targeting to membrane		Predicted intracellular proteins; Transporters:Primary Active Transporters	Cytosol (Supported); Additional: Nuclear bodies			(M5908)HALLMARK ANDROGEN RESPONSE	1	0	0	0	0	0	0	0	0	0	1	0	0	0	0	0	0	0	0	0	2
51246	SHISA5	1	0	1	0	51246	Gene_ID	H. sapiens	51246	H. sapiens	SHISA5	shisa family member 5	GO:0042771 intrinsic apoptotic signaling pathway in response to DNA damage by p53 class mediator;GO:0072332 intrinsic apoptotic signaling pathway by p53 class mediator;GO:0008630 intrinsic apoptotic signaling pathway in response to DNA damage		Predicted intracellular proteins					0	0	0	0	0	0	0	0	0	0	0	0	0	0	1	0	0	0	0	0	2
55337	SHFL	1	1	0	0	55337	Gene_ID	H. sapiens	55337	H. sapiens	SHFL	shiftless antiviral inhibitor of ribosomal frameshifting	GO:0075523 viral translational frameshifting;GO:2001124 regulation of translational frameshifting;GO:2001125 negative regulation of translational frameshifting		Predicted intracellular proteins	Nucleoplasm (Supported); Additional: Cytosol				1	0	0	1	1	0	0	0	0	0	0	0	0	0	0	0	0	0	1	0	2
5923	RASGRF1	0	1	1	0	5923	Gene_ID	H. sapiens	5923	H. sapiens	RASGRF1	Ras protein specific guanine nucleotide releasing factor 1	GO:0044342 type B pancreatic cell proliferation;GO:0035020 regulation of Rac protein signal transduction;GO:0007616 long-term memory		Predicted intracellular proteins; RAS pathway related proteins	Golgi apparatus (Approved)		(M269)PID RAS PATHWAY; (M241)PID RAC1 REG PATHWAY; (M187)PID TRKR PATHWAY		0	0	1	0	0	0	0	0	0	0	0	0	0	0	0	0	0	0	0	0	2
7184	HSP90B1	1	1	0	0	7184	Gene_ID	H. sapiens	7184	H. sapiens	HSP90B1	heat shock protein 90 beta family member 1	GO:0031247 actin rod assembly;GO:0051208 sequestering of calcium ion;GO:0071287 cellular response to manganese ion		Cancer-related genes:Candidate cancer biomarkers; Predicted intracellular proteins	Endoplasmic reticulum (Enhanced)	Rifabutin; 2-Chlorodideoxyadenosine; Geldanamycin; Diglyme; N-Ethyl-5'-Carboxamido Adenosine; Radicicol; METHYL 3-CHLORO-2-{3-[(2,5-DIHYDROXY-4-METHOXYPHENYL)AMINO]-3-OXOPROPYL}-4,6-DIHYDROXYBENZOATE; 2-(3-AMINO-2,5,6-TRIMETHOXYPHENYL)ETHYL 5-CHLORO-2,4-DIHYDROXYBENZOATE; Copper	(M183)PID IL6 7 PATHWAY	(M5923)HALLMARK PI3K AKT MTOR SIGNALING; (M5922)HALLMARK UNFOLDED PROTEIN RESPONSE; (M5924)HALLMARK MTORC1 SIGNALING	1	0	1	0	0	0	1	0	0	0	1	0	1	0	0	0	0	1	0	1	2
9470	EIF4E2	1	0	1	0	9470	Gene_ID	H. sapiens	9470	H. sapiens	EIF4E2	eukaryotic translation initiation factor 4E family member 2	GO:0060339 negative regulation of type I interferon-mediated signaling pathway;GO:0045947 negative regulation of translational initiation;GO:0072344 rescue of stalled ribosome		Predicted intracellular proteins	Mitochondria (Enhanced); Additional: Cytosol				1	0	1	1	1	0	0	1	0	0	0	0	0	0	0	0	0	0	0	0	2
9465	AKAP7	1	0	1	0	9465	Gene_ID	H. sapiens	9465	H. sapiens	AKAP7	A-kinase anchoring protein 7	GO:0010738 regulation of protein kinase A signaling;GO:0050804 modulation of chemical synaptic transmission;GO:0099177 regulation of trans-synaptic signaling		Predicted intracellular proteins	Vesicles (Approved)			(M5916)HALLMARK APICAL SURFACE	1	0	0	0	0	0	0	0	0	0	0	0	0	0	0	0	0	0	0	0	2
645	BLVRB	1	1	0	0	645	Gene_ID	H. sapiens	645	H. sapiens	BLVRB	biliverdin reductase B	GO:0042167 heme catabolic process;GO:0046149 pigment catabolic process;GO:0006787 porphyrin-containing compound catabolic process		ENZYME proteins:Oxidoreductases; Predicted intracellular proteins; Enzymes; FDA approved drug targets:Small molecule drugs	Cytosol (Supported); Additional: Nucleoplasm;Plasma membrane;Vesicles	Riboflavin; NADH; Biliverdine IX Alpha; Flavin mononucleotide; Nicotinamide adenine dinucleotide phosphate; Lumichrome; Mesobiliverdin IV alpha		(M5906)HALLMARK ESTROGEN RESPONSE EARLY; (M5907)HALLMARK ESTROGEN RESPONSE LATE; (M5934)HALLMARK XENOBIOTIC METABOLISM	0	0	1	0	0	0	1	0	0	0	0	0	0	0	0	0	0	0	0	0	2
282679	AQP11	0	1	1	0	282679	Gene_ID	H. sapiens	282679	H. sapiens	AQP11	aquaporin 11	GO:0080170 hydrogen peroxide transmembrane transport;GO:0009992 intracellular water homeostasis;GO:1904293 negative regulation of ERAD pathway		Transporters:Transporter channels and pores	Plasma membrane (Supported); Additional: Vesicles				1	0	1	0	0	0	0	0	0	1	0	0	1	0	0	0	0	0	0	0	2
5140	PDE3B	1	0	1	0	5140	Gene_ID	H. sapiens	5140	H. sapiens	PDE3B	phosphodiesterase 3B	GO:0043951 negative regulation of cAMP-mediated signaling;GO:0033629 negative regulation of cell adhesion mediated by integrin;GO:0050995 negative regulation of lipid catabolic process		ENZYME proteins:Hydrolases; Enzymes; FDA approved drug targets:Small molecule drugs	Endoplasmic reticulum (Approved)	Amrinone; 6-(4-{[2-(3-iodobenzyl)-3-oxocyclohex-1-en-1-yl]amino}phenyl)-5-methyl-4,5-dihydropyridazin-3(2H)-one; Hg9a-9, Nonanoyl-N-Hydroxyethylglucamide; 3-isobutyl-1-methyl-7H-xanthine			1	0	0	0	0	0	0	0	0	0	0	1	0	0	0	0	0	0	0	0	2
11177	BAZ1A	1	1	0	0	11177	Gene_ID	H. sapiens	11177	H. sapiens	BAZ1A	bromodomain adjacent to zinc finger domain 1A	GO:0031445 regulation of heterochromatin formation;GO:0120261 regulation of heterochromatin organization;GO:1902275 regulation of chromatin organization		Predicted intracellular proteins					1	0	0	0	0	0	0	0	0	0	0	0	0	0	1	0	0	0	0	0	2
4218	RAB8A	1	0	1	0	4218	Gene_ID	H. sapiens	4218	H. sapiens	RAB8A	RAB8A, member RAS oncogene family	GO:0048210 Golgi vesicle fusion to target membrane;GO:0098887 neurotransmitter receptor transport, endosome to postsynaptic membrane;GO:0099639 neurotransmitter receptor transport, endosome to plasma membrane		ENZYME proteins:Hydrolases; Enzymes; Predicted intracellular proteins	Nucleoplasm (Uncertain); Additional: Nucleoli;Plasma membrane				1	0	1	0	0	0	0	0	0	0	1	0	0	0	0	0	0	0	0	0	2
85363	TRIM5	1	0	1	0	85363	Gene_ID	H. sapiens	85363	H. sapiens	TRIM5	tripartite motif containing 5	GO:0044790 suppression of viral release by host;GO:0046597 negative regulation of viral entry into host cell;GO:1903901 negative regulation of viral life cycle		ENZYME proteins:Transferases; Enzymes; Predicted intracellular proteins	Cytosol (Supported)			(M5911)HALLMARK INTERFERON ALPHA RESPONSE	1	0	1	1	1	0	0	0	0	0	0	0	0	0	0	0	0	0	0	0	2
11277	TREX1	1	0	1	0	11277	Gene_ID	H. sapiens	11277	H. sapiens	TREX1	three prime repair exonuclease 1	GO:0002383 immune response in brain or nervous system;GO:0097281 immune complex formation;GO:1904161 DNA synthesis involved in UV-damage excision repair		Enzymes; Human disease related genes:Immune system diseases:Allergies and autoimmune diseases; Human disease related genes:Nervous system diseases:Other nervous and sensory system diseases; Disease related genes; Potential drug targets; ENZYME proteins:Hydrolases; Human disease related genes:Immune system diseases:Other immune system diseases	Cytosol (Supported)				1	0	0	1	1	0	0	0	0	0	0	0	0	1	1	1	0	0	1	0	2
10598	AHSA1	1	1	0	0	10598	Gene_ID	H. sapiens	10598	H. sapiens	AHSA1	activator of HSP90 ATPase activity 1	GO:0032781 positive regulation of ATP-dependent activity;GO:0043462 regulation of ATP-dependent activity;GO:0006457 protein folding		Transporters:Accessory Factors Involved in Transport; Predicted intracellular proteins	Cytosol (Supported)				0	0	0	0	0	0	0	0	0	0	0	0	0	0	0	0	0	0	0	1	2
27101	CACYBP	1	0	1	0	27101	Gene_ID	H. sapiens	27101	H. sapiens	CACYBP	calcyclin binding protein	GO:1990830 cellular response to leukemia inhibitory factor;GO:1990823 response to leukemia inhibitory factor;GO:0007507 heart development		Predicted intracellular proteins	Cytosol (Enhanced); Additional: Nucleoplasm			(M5924)HALLMARK MTORC1 SIGNALING	1	0	0	0	0	0	0	0	0	0	0	0	0	1	0	0	0	0	0	0	2
10725	NFAT5	1	0	1	0	10725	Gene_ID	H. sapiens	10725	H. sapiens	NFAT5	nuclear factor of activated T cells 5	GO:0062176 R-loop processing;GO:0033173 calcineurin-NFAT signaling cascade;GO:0071474 cellular hyperosmotic response		Transcription factors:Immunoglobulin fold; Predicted intracellular proteins	Nucleoplasm (Enhanced); Additional: Cytosol			(M5890)HALLMARK TNFA SIGNALING VIA NFKB	1	0	0	0	0	0	0	0	0	0	0	0	0	1	1	1	0	0	0	0	2
10950	BTG3	1	0	1	0	10950	Gene_ID	H. sapiens	10950	H. sapiens	BTG3	BTG anti-proliferation factor 3	GO:0045930 negative regulation of mitotic cell cycle;GO:0045786 negative regulation of cell cycle;GO:0007346 regulation of mitotic cell cycle		Predicted intracellular proteins				(M5941)HALLMARK UV RESPONSE UP; (M5902)HALLMARK APOPTOSIS; (M5890)HALLMARK TNFA SIGNALING VIA NFKB	0	0	0	0	0	0	0	0	0	0	0	0	0	0	0	0	0	0	0	0	2
4733	DRG1	0	1	1	0	4733	Gene_ID	H. sapiens	4733	H. sapiens	DRG1	developmentally regulated GTP binding protein 1	GO:1901673 regulation of mitotic spindle assembly;GO:0031116 positive regulation of microtubule polymerization;GO:0090169 regulation of spindle assembly		Predicted intracellular proteins	Nuclear bodies;Nucleoplasm (Supported); Additional: Cytosol				1	0	0	0	0	0	0	0	0	0	0	0	0	0	0	0	0	0	0	0	2
8676	STX11	1	0	1	0	8676	Gene_ID	H. sapiens	8676	H. sapiens	STX11	syntaxin 11	GO:0031629 synaptic vesicle fusion to presynaptic active zone membrane;GO:0099500 vesicle fusion to plasma membrane;GO:0048499 synaptic vesicle membrane organization		Disease related genes; Human disease related genes:Immune system diseases:Primary immunodeficiency; Predicted intracellular proteins					1	0	0	0	0	0	0	0	0	0	1	0	0	0	0	0	0	0	0	0	2
84919	PPP1R15B	1	0	1	0	84919	Gene_ID	H. sapiens	84919	H. sapiens	PPP1R15B	protein phosphatase 1 regulatory subunit 15B	GO:1903912 negative regulation of endoplasmic reticulum stress-induced eIF2 alpha phosphorylation;GO:1903898 negative regulation of PERK-mediated unfolded protein response;GO:0070262 peptidyl-serine dephosphorylation		Human disease related genes:Congenital malformations:Other congenital malformations; Disease related genes; Predicted intracellular proteins	Golgi apparatus (Approved)			(M5905)HALLMARK ADIPOGENESIS	1	0	0	1	0	0	0	0	0	1	0	0	1	0	0	0	0	0	0	0	2
84263	HSDL2	1	1	0	0	84263	Gene_ID	H. sapiens	84263	H. sapiens	HSDL2	hydroxysteroid dehydrogenase like 2	GO:0008150 biological_process		Predicted intracellular proteins	Mitochondria (Enhanced)			(M5935)HALLMARK FATTY ACID METABOLISM	0	0	0	0	0	0	0	0	0	0	0	0	0	0	0	0	0	0	0	0	2
3267	AGFG1	1	0	1	0	3267	Gene_ID	H. sapiens	3267	H. sapiens	AGFG1	ArfGAP with FG repeats 1	GO:0007289 spermatid nucleus differentiation;GO:0001675 acrosome assembly;GO:0033363 secretory granule organization		Predicted intracellular proteins	Vesicles (Supported)			(M5951)HALLMARK SPERMATOGENESIS	1	0	0	0	0	0	0	0	0	0	1	0	0	0	0	0	0	0	0	0	2
79971	WLS	1	0	1	0	79971	Gene_ID	H. sapiens	79971	H. sapiens	WLS	Wnt ligand secretion mediator	GO:0061355 Wnt protein secretion;GO:0061357 positive regulation of Wnt protein secretion;GO:0071529 cementum mineralization		Potential drug targets; Disease related genes; Transporters:Accessory Factors Involved in Transport; Predicted intracellular proteins	Cytosol;Endoplasmic reticulum (Supported)			(M5947)HALLMARK IL2 STAT5 SIGNALING	1	0	1	0	0	0	0	0	0	0	1	0	0	0	0	0	0	0	0	0	2
6068	U3	1	0	1	0	6068	Gene_ID	H. sapiens	6068	H. sapiens	SNORD3P1	small nucleolar RNA, C/D box 3 pseudogene 1								0	0	0	0	0	0	0	0	0	0	0	0	0	0	0	0	0	0	0	0	2
27430	MAT2B	1	0	1	0	27430	Gene_ID	H. sapiens	27430	H. sapiens	MAT2B	methionine adenosyltransferase 2 non-catalytic beta subunit	GO:0006556 S-adenosylmethionine biosynthetic process;GO:0046500 S-adenosylmethionine metabolic process;GO:0006730 one-carbon metabolic process		Predicted intracellular proteins	Plasma membrane (Approved)				1	0	1	0	0	0	0	0	0	0	0	0	0	0	0	0	0	0	0	0	2
170394	PWWP2B	1	0	1	0	170394	Gene_ID	H. sapiens	170394	H. sapiens	PWWP2B	PWWP domain containing 2B	GO:0032968 positive regulation of transcription elongation by RNA polymerase II;GO:0032786 positive regulation of DNA-templated transcription, elongation;GO:0034243 regulation of transcription elongation by RNA polymerase II		Predicted intracellular proteins	Nucleoplasm (Enhanced)				1	0	0	0	0	0	0	0	0	0	0	0	0	0	0	0	0	0	0	0	2
10241	CALCOCO2	1	1	0	0	10241	Gene_ID	H. sapiens	10241	H. sapiens	CALCOCO2	calcium binding and coiled-coil domain 2	GO:1901098 positive regulation of autophagosome maturation;GO:0098792 xenophagy;GO:1901096 regulation of autophagosome maturation		Predicted intracellular proteins	Cytosol (Supported); Additional: Vesicles				1	0	0	1	0	0	0	0	0	0	0	0	0	0	0	0	0	1	1	0	2
2584	GALK1	1	1	0	0	2584	Gene_ID	H. sapiens	2584	H. sapiens	GALK1	galactokinase 1	GO:0019402 galactitol metabolic process;GO:0061623 glycolytic process from galactose;GO:0006059 hexitol metabolic process	yes	Human disease related genes:Congenital disorders of metabolism:Congenital disorders of carbohydrate metabolism; Enzymes; Disease related genes; ENZYME proteins:Transferases; Potential drug targets; Predicted intracellular proteins	Cytosol (Approved); Additional: Golgi apparatus	Phosphoaminophosphonic Acid-Adenylate Ester		(M5891)HALLMARK HYPOXIA; (M5937)HALLMARK GLYCOLYSIS	1	0	0	0	0	0	0	0	0	0	0	0	0	0	0	0	0	0	0	0	2
23643	LY96	1	1	0	0	23643	Gene_ID	H. sapiens	23643	H. sapiens	LY96	lymphocyte antigen 96	GO:0032497 detection of lipopolysaccharide;GO:0031666 positive regulation of lipopolysaccharide-mediated signaling pathway;GO:0032490 detection of molecule of bacterial origin		Predicted secreted proteins	Vesicles (Approved)	Morphine; (R)-3-hydroxytetradecanoic acid; Lauric acid; Myristic acid	(M264)PID TOLL ENDOGENOUS PATHWAY	(M5953)HALLMARK KRAS SIGNALING UP	1	0	1	1	0	0	1	0	0	0	0	0	0	0	0	0	1	1	0	0	2
283991	UBALD2	1	1	0	0	283991	Gene_ID	H. sapiens	283991	H. sapiens	UBALD2	UBA like domain containing 2			Predicted intracellular proteins					0	0	0	0	0	0	0	0	0	0	0	0	0	0	0	0	0	0	0	0	2
10658	CELF1	1	1	0	0	10658	Gene_ID	H. sapiens	10658	H. sapiens	CELF1	CUGBP Elav-like family member 1	GO:0006376 mRNA splice site recognition;GO:0000381 regulation of alternative mRNA splicing, via spliceosome;GO:0000245 spliceosomal complex assembly		Predicted intracellular proteins	Nucleoplasm (Enhanced)				1	1	0	1	0	1	0	0	0	0	0	0	0	0	0	0	0	0	0	0	2
10849	POLR1G	1	0	1	0	10849	Gene_ID	H. sapiens	10849	H. sapiens	POLR1G	RNA polymerase I subunit G	GO:0009303 rRNA transcription;GO:0006360 transcription by RNA polymerase I;GO:0098781 ncRNA transcription		RNA polymerase related proteins; Predicted intracellular proteins	Nucleoli fibrillar center;Nucleoplasm (Enhanced); Additional: Mitochondria				1	0	0	0	0	1	0	0	0	0	0	0	0	0	0	0	0	0	0	0	2
468	ATF4	1	1	0	0	468	Gene_ID	H. sapiens	468	H. sapiens	ATF4	activating transcription factor 4	GO:0070982 L-asparagine metabolic process;GO:1990737 response to manganese-induced endoplasmic reticulum stress;GO:2000120 positive regulation of sodium-dependent phosphate transport		Transcription factors:Basic domains; Predicted intracellular proteins	Nucleoplasm (Supported)		(M65)PID FRA PATHWAY	(M5922)HALLMARK UNFOLDED PROTEIN RESPONSE	1	1	1	1	0	0	1	0	0	0	0	1	0	0	0	0	0	1	0	0	2
84709	MGARP	0	1	1	0	84709	Gene_ID	H. sapiens	84709	H. sapiens	MGARP	mitochondria localized glutamic acid rich protein	GO:0097211 cellular response to gonadotropin-releasing hormone;GO:2000171 negative regulation of dendrite development;GO:0097210 response to gonadotropin-releasing hormone			Mitochondria (Supported)				1	0	0	0	0	0	0	0	0	0	1	0	0	0	0	0	0	0	0	0	2
10379	IRF9	0	1	1	0	10379	Gene_ID	H. sapiens	10379	H. sapiens	IRF9	interferon regulatory factor 9	GO:0051607 defense response to virus;GO:0140546 defense response to symbiont;GO:0009615 response to virus		Transcription factors:Helix-turn-helix domains; Disease related genes; Human disease related genes:Immune system diseases:Primary immunodeficiency; Predicted intracellular proteins	Cytosol (Supported)		(M161)PID IFNG PATHWAY	(M5897)HALLMARK IL6 JAK STAT3 SIGNALING; (M5911)HALLMARK INTERFERON ALPHA RESPONSE; (M5913)HALLMARK INTERFERON GAMMA RESPONSE	1	0	1	0	1	0	0	0	0	0	0	0	0	0	0	0	0	0	1	0	2
4708	NDUFB2	0	1	1	0	4708	Gene_ID	H. sapiens	4708	H. sapiens	NDUFB2	NADH:ubiquinone oxidoreductase subunit B2	GO:0006120 mitochondrial electron transport, NADH to ubiquinone;GO:0010257 NADH dehydrogenase complex assembly;GO:0032981 mitochondrial respiratory chain complex I assembly		Predicted intracellular proteins	Nucleoplasm (Uncertain); Additional: Mitochondria	NADH		(M5936)HALLMARK OXIDATIVE PHOSPHORYLATION	1	0	1	0	0	0	0	0	0	0	0	0	0	0	0	0	0	0	0	0	2
64151	NCAPG	1	1	0	0	64151	Gene_ID	H. sapiens	64151	H. sapiens	NCAPG	non-SMC condensin I complex subunit G	GO:1905821 positive regulation of chromosome condensation;GO:0060623 regulation of chromosome condensation;GO:0007076 mitotic chromosome condensation		Predicted intracellular proteins			(M14)PID AURORA B PATHWAY		1	0	1	0	0	0	0	0	0	0	0	0	0	0	0	0	0	0	0	0	2
55829	SELENOS	1	1	0	0	55829	Gene_ID	H. sapiens	55829	H. sapiens	SELENOS	selenoprotein S	GO:0051771 negative regulation of nitric-oxide synthase biosynthetic process;GO:0002865 negative regulation of acute inflammatory response to antigenic stimulus;GO:2000110 negative regulation of macrophage apoptotic process			Endoplasmic reticulum (Enhanced)			(M5938)HALLMARK REACTIVE OXYGEN SPECIES PATHWAY; (M5932)HALLMARK INFLAMMATORY RESPONSE	1	0	1	1	0	0	0	0	0	1	1	1	0	0	0	0	0	0	0	0	2
5025	P2RX4	1	0	1	0	5025	Gene_ID	H. sapiens	5025	H. sapiens	P2RX4	purinergic receptor P2X 4	GO:0050975 sensory perception of touch;GO:1904141 positive regulation of microglial cell migration;GO:1904139 regulation of microglial cell migration		Transporters:Transporter channels and pores; FDA approved drug targets:Small molecule drugs		Eslicarbazepine acetate; Eslicarbazepine		(M5947)HALLMARK IL2 STAT5 SIGNALING; (M5932)HALLMARK INFLAMMATORY RESPONSE	1	0	0	1	0	0	0	0	0	0	0	0	0	0	0	1	0	0	0	0	2
953	ENTPD1	1	0	1	0	953	Gene_ID	H. sapiens	953	H. sapiens	ENTPD1	ectonucleoside triphosphate diphosphohydrolase 1	GO:0009134 nucleoside diphosphate catabolic process;GO:0009132 nucleoside diphosphate metabolic process;GO:1901292 nucleoside phosphate catabolic process		CD markers; Enzymes; Human disease related genes:Nervous system diseases:Other nervous and sensory system diseases; Disease related genes; Potential drug targets; ENZYME proteins:Hydrolases	Microtubules (Uncertain)				1	0	0	0	0	0	0	0	0	0	0	0	0	0	0	0	0	0	0	0	2
3661	IRF3	1	1	0	0	3661	Gene_ID	H. sapiens	3661	H. sapiens	IRF3	interferon regulatory factor 3	GO:0071888 macrophage apoptotic process;GO:0039530 MDA-5 signaling pathway;GO:0006925 inflammatory cell apoptotic process		Human disease related genes:Nervous system diseases:Other nervous and sensory system diseases; Disease related genes; Transcription factors:Helix-turn-helix domains; Predicted intracellular proteins	Cytosol (Supported)				1	0	1	1	1	0	0	1	0	0	0	0	0	1	1	0	1	1	1	0	2
8819	SAP30	1	1	0	0	8819	Gene_ID	H. sapiens	8819	H. sapiens	SAP30	Sin3A associated protein 30	GO:0052472 modulation by host of symbiont transcription;GO:1902455 negative regulation of stem cell population maintenance;GO:1902459 positive regulation of stem cell population maintenance		Predicted intracellular proteins	Nucleoplasm (Supported)		(M219)PID HEDGEHOG GLI PATHWAY; (M101)PID HDAC CLASSI PATHWAY; (M105)PID TELOMERASE PATHWAY	(M5903)HALLMARK NOTCH SIGNALING; (M5891)HALLMARK HYPOXIA; (M5901)HALLMARK G2M CHECKPOINT	1	0	0	0	0	0	0	1	0	0	0	0	0	0	0	0	0	0	0	0	2
10694	CCT8	1	1	0	0	10694	Gene_ID	H. sapiens	10694	H. sapiens	CCT8	chaperonin containing TCP1 subunit 8	GO:1904851 positive regulation of establishment of protein localization to telomere;GO:0070203 regulation of establishment of protein localization to telomere;GO:1904869 regulation of protein localization to Cajal body		Predicted intracellular proteins	Intermediate filaments (Approved); Additional: Cytosol;Nucleoplasm				1	0	0	0	0	0	0	0	1	0	0	0	0	0	0	0	0	0	0	1	2
91624	NEXN	1	1	0	0	91624	Gene_ID	H. sapiens	91624	H. sapiens	NEXN	nexilin F-actin binding protein	GO:0070593 dendrite self-avoidance;GO:0008038 neuron recognition;GO:0008037 cell recognition		Disease related genes; Human disease related genes:Cardiovascular diseases:Cardiac diseases; Predicted intracellular proteins	Actin filaments;Plasma membrane (Supported)			(M5915)HALLMARK APICAL JUNCTION	1	0	0	0	0	0	0	0	0	0	0	0	0	0	0	0	0	0	0	0	2
55106	SLFN12	1	0	1	0	55106	Gene_ID	H. sapiens	55106	H. sapiens	SLFN12	schlafen family member 12	GO:0016075 rRNA catabolic process;GO:0034661 ncRNA catabolic process;GO:0006401 RNA catabolic process		Predicted intracellular proteins					0	0	0	0	0	1	0	0	0	0	0	0	0	0	0	0	0	0	0	0	2
3007	H1-3	1	0	1	0	3007	Gene_ID	H. sapiens	3007	H. sapiens	H1-3	H1.3 linker histone, cluster member	GO:0030261 chromosome condensation;GO:0045910 negative regulation of DNA recombination;GO:0006334 nucleosome assembly		Predicted intracellular proteins					1	0	1	0	0	0	1	0	0	0	0	0	0	0	0	0	0	0	0	0	2
116369	SLC26A8	1	0	1	0	116369	Gene_ID	H. sapiens	116369	H. sapiens	SLC26A8	solute carrier family 26 member 8	GO:0019532 oxalate transport;GO:1902358 sulfate transmembrane transport;GO:0008272 sulfate transport		Human disease related genes:Reproductive system diseases:Reproductive system diseases; Disease related genes; Transporters:Electrochemical Potential-driven transporters; Potential drug targets; Predicted intracellular proteins					1	0	0	0	0	0	0	0	0	0	0	0	0	0	0	0	0	0	0	0	2
2730	GCLM	1	0	1	0	2730	Gene_ID	H. sapiens	2730	H. sapiens	GCLM	glutamate-cysteine ligase modifier subunit	GO:0035227 regulation of glutamate-cysteine ligase activity;GO:0035229 positive regulation of glutamate-cysteine ligase activity;GO:0097069 cellular response to thyroxine stimulus		Human disease related genes:Cardiovascular diseases:Cardiac diseases; Cancer-related genes:Candidate cancer biomarkers; Predicted intracellular proteins	Cytosol;Nucleoplasm (Approved); Additional: Plasma membrane	Glutamic acid; Cysteine		(M5938)HALLMARK REACTIVE OXYGEN SPECIES PATHWAY; (M5948)HALLMARK BILE ACID METABOLISM; (M5945)HALLMARK HEME METABOLISM	1	0	1	0	0	0	1	0	0	0	0	1	0	1	0	1	0	0	0	0	2
11080	DNAJB4	1	1	0	0	11080	Gene_ID	H. sapiens	11080	H. sapiens	DNAJB4	DnaJ heat shock protein family (Hsp40) member B4	GO:0051085 chaperone cofactor-dependent protein refolding;GO:0051084 'de novo' post-translational protein folding;GO:0006458 'de novo' protein folding		Predicted intracellular proteins	Nucleoplasm (Enhanced); Additional: Cytosol;Plasma membrane			(M5890)HALLMARK TNFA SIGNALING VIA NFKB	0	0	0	0	0	0	0	0	0	0	0	0	0	0	0	0	0	0	0	1	2
8554	PIAS1	1	0	1	0	8554	Gene_ID	H. sapiens	8554	H. sapiens	PIAS1	protein inhibitor of activated STAT 1	GO:0033235 positive regulation of protein sumoylation;GO:0033233 regulation of protein sumoylation;GO:0051152 positive regulation of smooth muscle cell differentiation		Predicted intracellular proteins	Microtubules (Approved)		(M140)PID RANBP2 PATHWAY; (M161)PID IFNG PATHWAY; (M91)PID TCPTP PATHWAY	(M5908)HALLMARK ANDROGEN RESPONSE	1	0	1	0	1	0	0	0	0	0	0	0	1	0	0	0	0	0	0	0	2
51187	RSL24D1	1	0	1	0	51187	Gene_ID	H. sapiens	51187	H. sapiens	RSL24D1	ribosomal L24 domain containing 1	GO:0042273 ribosomal large subunit biogenesis;GO:0042254 ribosome biogenesis;GO:0006412 translation		Ribosomal proteins; Predicted intracellular proteins	Nucleoli;Nucleoli rim;Nucleoplasm (Enhanced)	(S)-3-phenyllactic acid; Anisomycin; Puromycin			0	0	0	0	0	1	0	0	0	0	0	0	0	0	0	0	0	0	1	0	2
81671	VMP1	1	0	1	0	81671	Gene_ID	H. sapiens	81671	H. sapiens	VMP1	vacuole membrane protein 1	GO:1901896 positive regulation of ATPase-coupled calcium transmembrane transporter activity;GO:1901894 regulation of ATPase-coupled calcium transmembrane transporter activity;GO:0016240 autophagosome membrane docking		Transporters:Accessory Factors Involved in Transport; Predicted intracellular proteins	Endoplasmic reticulum (Approved); Additional: Nucleoli				1	0	0	0	0	0	0	0	0	0	0	0	0	0	0	0	0	0	0	0	2
51005	AMDHD2	1	1	0	0	51005	Gene_ID	H. sapiens	51005	H. sapiens	AMDHD2	amidohydrolase domain containing 2	GO:0006046 N-acetylglucosamine catabolic process;GO:0019262 N-acetylneuraminate catabolic process;GO:1901072 glucosamine-containing compound catabolic process		ENZYME proteins:Hydrolases; Enzymes; Predicted intracellular proteins	Cytosol;Nucleoli (Approved)				1	0	0	0	0	0	0	0	0	0	0	0	0	0	0	0	0	0	0	0	2
9969	MED13	1	0	1	0	9969	Gene_ID	H. sapiens	9969	H. sapiens	MED13	mediator complex subunit 13	GO:0070328 triglyceride homeostasis;GO:0055090 acylglycerol homeostasis;GO:0060261 positive regulation of transcription initiation by RNA polymerase II		Human disease related genes:Other diseases:Mental and behavioural disorders; Disease related genes; Cancer-related genes:Mutational cancer driver genes; Predicted intracellular proteins	Nucleoplasm (Supported)				1	0	0	0	0	0	0	0	0	0	0	0	0	0	0	0	0	0	0	0	2
23480	SEC61G	0	0	1	1	23480	Gene_ID	H. sapiens	23480	H. sapiens	SEC61G	SEC61 translocon subunit gamma	GO:0031204 post-translational protein targeting to membrane, translocation;GO:0006620 post-translational protein targeting to endoplasmic reticulum membrane;GO:0065002 intracellular protein transmembrane transport		Transporters:Primary Active Transporters					1	0	1	0	0	0	0	0	0	0	1	0	0	0	0	0	0	0	0	0	2
4001	LMNB1	1	1	0	0	4001	Gene_ID	H. sapiens	4001	H. sapiens	LMNB1	lamin B1	GO:0051664 nuclear pore localization;GO:0090435 protein localization to nuclear envelope;GO:0007097 nuclear migration		Human disease related genes:Congenital malformations:Congenital malformations of the nervous system; Human disease related genes:Congenital disorders of metabolism:Other congenital disorders of metabolism; Disease related genes; Predicted intracellular proteins	Nuclear membrane (Supported)		(M220)PID CASPASE PATHWAY	(M5893)HALLMARK MITOTIC SPINDLE; (M5901)HALLMARK G2M CHECKPOINT; (M5925)HALLMARK E2F TARGETS	1	0	1	0	0	0	1	0	0	0	1	0	0	0	0	0	0	0	0	0	2
10135	NAMPT	1	0	1	0	10135	Gene_ID	H. sapiens	10135	H. sapiens	NAMPT	nicotinamide phosphoribosyltransferase	GO:0034356 NAD biosynthesis via nicotinamide riboside salvage pathway;GO:0051770 positive regulation of nitric-oxide synthase biosynthetic process;GO:0051769 regulation of nitric-oxide synthase biosynthetic process		Enzymes; ENZYME proteins:Transferases; Cancer-related genes:Candidate cancer biomarkers; Predicted intracellular proteins; Predicted secreted proteins	Nuclear speckles (Approved); Additional: Cell Junctions	GMX1777; Daporinad		(M5890)HALLMARK TNFA SIGNALING VIA NFKB; (M5913)HALLMARK INTERFERON GAMMA RESPONSE; (M5924)HALLMARK MTORC1 SIGNALING	1	0	0	0	0	0	0	0	0	0	0	0	0	0	0	0	0	1	0	0	2
961	CD47	1	1	0	0	961	Gene_ID	H. sapiens	961	H. sapiens	CD47	CD47 molecule	GO:1904669 ATP export;GO:2000439 positive regulation of monocyte extravasation;GO:2000437 regulation of monocyte extravasation		Transporters:Transporter channels and pores; CD markers; Predicted intracellular proteins	Plasma membrane (Supported); Additional: Vesicles		(M53)PID INTEGRIN3 PATHWAY	(M5911)HALLMARK INTERFERON ALPHA RESPONSE; (M5950)HALLMARK ALLOGRAFT REJECTION	1	0	0	1	0	0	0	0	1	0	0	0	0	1	0	1	0	0	0	0	2
115004	CGAS	1	0	1	0	115004	Gene_ID	H. sapiens	115004	H. sapiens	CGAS	cyclic GMP-AMP synthase	GO:0140896 cGAS/STING signaling pathway;GO:0038001 paracrine signaling;GO:0160049 negative regulation of cGAS/STING signaling pathway		ENZYME proteins:Transferases; Enzymes; Predicted intracellular proteins	Nucleoplasm (Supported); Additional: Cytosol;Nuclear bodies				1	0	0	1	1	0	0	0	0	1	0	0	0	0	1	1	1	1	1	0	2
375287	RBM43	0	1	1	0	375287	Gene_ID	H. sapiens	375287	H. sapiens	RBM43	RNA binding motif protein 43			Predicted intracellular proteins	Nucleoli (Approved); Additional: Nucleoplasm				0	0	0	0	0	0	0	0	0	0	0	0	0	0	0	0	0	0	0	0	2
6556	SLC11A1	1	1	0	0	6556	Gene_ID	H. sapiens	6556	H. sapiens	SLC11A1	solute carrier family 11 member 1	GO:0015707 nitrite transport;GO:0045342 MHC class II biosynthetic process;GO:0098849 cellular detoxification of cadmium ion		Transporters:Electrochemical Potential-driven transporters	Mitochondria (Approved); Additional: Nucleoli		(M254)PID MYC REPRESS PATHWAY		1	0	1	1	0	0	0	0	1	0	0	0	0	0	0	1	0	0	0	0	2
1346	COX7A1	1	0	1	0	1346	Gene_ID	H. sapiens	1346	H. sapiens	COX7A1	cytochrome c oxidase subunit 7A1	GO:0097250 mitochondrial respirasome assembly;GO:0002082 regulation of oxidative phosphorylation;GO:0006123 mitochondrial electron transport, cytochrome c to oxygen		Predicted intracellular proteins; Transporters:Primary Active Transporters		Cholic Acid; N-Formylmethionine		(M5909)HALLMARK MYOGENESIS	1	0	1	0	0	0	0	0	0	0	0	0	0	0	0	0	0	0	0	0	2
29761	USP25	1	0	1	0	29761	Gene_ID	H. sapiens	29761	H. sapiens	USP25	ubiquitin specific peptidase 25	GO:1904293 negative regulation of ERAD pathway;GO:1904292 regulation of ERAD pathway;GO:0071108 protein K48-linked deubiquitination		Peptidases:Cysteine-type peptidases; ENZYME proteins:Hydrolases; Enzymes; Predicted intracellular proteins	Cytosol (Supported)				1	0	1	0	0	0	0	0	0	1	0	0	1	0	0	0	0	0	0	0	2
220869	CBWD5	1	0	1	0	220869	Gene_ID	H. sapiens	220869	H. sapiens	ZNG1E	Zn regulated GTPase metalloprotein activator 1E	GO:0051604 protein maturation;GO:0010467 gene expression;GO:0009059 macromolecule biosynthetic process		Predicted intracellular proteins	Plasma membrane (Approved)				0	0	0	0	0	0	0	0	0	0	0	0	0	0	0	0	0	0	0	1	2
7009	TMBIM6	0	1	1	0	7009	Gene_ID	H. sapiens	7009	H. sapiens	TMBIM6	transmembrane BAX inhibitor motif containing 6	GO:0036483 neuron intrinsic apoptotic signaling pathway in response to endoplasmic reticulum stress;GO:0060701 negative regulation of ribonuclease activity;GO:0060702 negative regulation of endoribonuclease activity		Transporters:Transporter channels and pores; Predicted intracellular proteins				(M5941)HALLMARK UV RESPONSE UP; (M5934)HALLMARK XENOBIOTIC METABOLISM	1	0	0	0	0	0	0	0	0	1	0	0	0	0	0	0	0	0	0	0	2
123	PLIN2	1	0	1	0	123	Gene_ID	H. sapiens	123	H. sapiens	PLIN2	perilipin 2	GO:1905691 lipid droplet disassembly;GO:0010890 positive regulation of sequestering of triglyceride;GO:0010889 regulation of sequestering of triglyceride		Predicted intracellular proteins	Lipid droplets (Supported)		(M255)PID HIF1 TFPATHWAY	(M5947)HALLMARK IL2 STAT5 SIGNALING; (M5891)HALLMARK HYPOXIA; (M5905)HALLMARK ADIPOGENESIS	1	0	0	0	0	0	0	0	0	0	0	0	0	0	0	0	0	0	0	0	2
7097	TLR2	1	0	1	0	7097	Gene_ID	H. sapiens	7097	H. sapiens	TLR2	toll like receptor 2	GO:0042495 detection of triacyl bacterial lipopeptide;GO:0038124 toll-like receptor TLR6:TLR2 signaling pathway;GO:0042496 detection of diacyl bacterial lipopeptide		CD markers; Human disease related genes:Skin diseases:Skin and soft tissue diseases; Human disease related genes:Immune system diseases:Allergies and autoimmune diseases; FDA approved drug targets:Small molecule drugs; FDA approved drug targets:Biotech drugs; Predicted intracellular proteins; Transporters:Accessory Factors Involved in Transport	Mitochondria;Nucleoplasm (Supported)	Lyme disease vaccine (recombinant OspA); Adapalene; S-(Dimethylarsenic)Cysteine; Golotimod; Tuberculin purified protein derivative	(M264)PID TOLL ENDOGENOUS PATHWAY	(M5897)HALLMARK IL6 JAK STAT3 SIGNALING; (M5890)HALLMARK TNFA SIGNALING VIA NFKB; (M5932)HALLMARK INFLAMMATORY RESPONSE	1	0	1	1	1	0	0	1	1	0	0	0	0	1	0	1	1	1	1	0	2
80315	CPEB4	1	0	1	0	80315	Gene_ID	H. sapiens	80315	H. sapiens	CPEB4	cytoplasmic polyadenylation element binding protein 4	GO:2000766 negative regulation of cytoplasmic translation;GO:0035235 ionotropic glutamate receptor signaling pathway;GO:1990806 ligand-gated ion channel signaling pathway		Predicted intracellular proteins	Golgi apparatus;Nucleoplasm (Approved); Additional: Vesicles				1	0	0	0	0	0	0	0	0	0	0	0	0	0	0	0	0	0	0	0	2
3329	HSPD1	1	1	0	0	3329	Gene_ID	H. sapiens	3329	H. sapiens	HSPD1	heat shock protein family D (Hsp60) member 1	GO:0048291 isotype switching to IgG isotypes;GO:0034514 mitochondrial unfolded protein response;GO:0045041 protein import into mitochondrial intermembrane space		Enzymes; ENZYME proteins:Isomerase; Human disease related genes:Nervous system diseases:Other nervous and sensory system diseases; Disease related genes; Potential drug targets; Cancer-related genes:Candidate cancer biomarkers; Predicted intracellular proteins; Human disease related genes:Congenital disorders of metabolism:Congenital disorders of lipid/glycolipid metabolism	Mitochondria (Enhanced)	Copper	(M264)PID TOLL ENDOGENOUS PATHWAY; (M66)PID MYC ACTIV PATHWAY	(M5928)HALLMARK MYC TARGETS V2; (M5924)HALLMARK MTORC1 SIGNALING; (M5926)HALLMARK MYC TARGETS V1	1	0	0	1	0	0	0	0	0	0	1	0	1	1	1	1	1	1	1	1	2
29071	C1GALT1C1	0	1	1	0	29071	Gene_ID	H. sapiens	29071	H. sapiens	C1GALT1C1	C1GALT1 specific chaperone 1	GO:0016267 O-glycan processing, core 1;GO:0036344 platelet morphogenesis;GO:0016266 O-glycan processing		Human disease related genes:Congenital disorders of metabolism:Congenital disorders of glycan/glycoprotein metabolism; Disease related genes	Vesicles (Approved)				1	0	0	0	0	0	0	0	0	0	0	0	0	0	0	1	0	0	0	0	2
8743	TNFSF10	1	0	1	0	8743	Gene_ID	H. sapiens	8743	H. sapiens	TNFSF10	TNF superfamily member 10	GO:0090200 positive regulation of release of cytochrome c from mitochondria;GO:0090199 regulation of release of cytochrome c from mitochondria;GO:2001238 positive regulation of extrinsic apoptotic signaling pathway		CD markers; Cancer-related genes:Candidate cancer biomarkers; Predicted intracellular proteins; Predicted secreted proteins; Transporters:Accessory Factors Involved in Transport			(M79)PID TRAIL PATHWAY; (M5883)NABA SECRETED FACTORS; (M5885)NABA MATRISOME ASSOCIATED	(M5902)HALLMARK APOPTOSIS; (M5947)HALLMARK IL2 STAT5 SIGNALING; (M5913)HALLMARK INTERFERON GAMMA RESPONSE	1	0	1	0	0	0	0	0	0	0	0	1	1	0	0	0	0	1	1	0	2
58533	SNX6	1	1	0	0	58533	Gene_ID	H. sapiens	58533	H. sapiens	SNX6	sorting nexin 6	GO:0007175 negative regulation of epidermal growth factor-activated receptor activity;GO:0007176 regulation of epidermal growth factor-activated receptor activity;GO:0061099 negative regulation of protein tyrosine kinase activity		Predicted intracellular proteins	Endosomes;Lysosomes (Supported)				1	0	0	0	0	0	0	0	0	0	1	0	0	0	0	0	0	0	0	0	2
5688	PSMA7	1	1	0	0	5688	Gene_ID	H. sapiens	5688	H. sapiens	PSMA7	proteasome 20S subunit alpha 7	GO:0043161 proteasome-mediated ubiquitin-dependent protein catabolic process;GO:0010498 proteasomal protein catabolic process;GO:0006511 ubiquitin-dependent protein catabolic process		Peptidases:Threonine-type peptidases; Enzymes; Predicted intracellular proteins		acetylleucyl-leucyl-norleucinal; (3AR,6R,6AS)-6-((S)-((S)-CYCLOHEX-2-ENYL)(HYDROXY)METHYL)-6A-METHYL-4-OXO-HEXAHYDRO-2H-FURO[3,2-C]PYRROLE-6-CARBALDEHYDE		(M5926)HALLMARK MYC TARGETS V1	0	1	1	0	0	0	1	1	0	0	0	0	0	0	0	0	0	0	0	0	2
1075	CTSC	1	1	0	0	1075	Gene_ID	H. sapiens	1075	H. sapiens	CTSC	cathepsin C	GO:0031642 negative regulation of myelination;GO:1903980 positive regulation of microglial cell activation;GO:0031645 negative regulation of nervous system process		Enzymes; Human disease related genes:Congenital malformations:Congenital malformations of skin; Human disease related genes:Congenital disorders of metabolism:Lysosomal storage diseases; Human disease related genes:Digestive system diseases:Mouth and dental diseases; Disease related genes; Potential drug targets; ENZYME proteins:Hydrolases; Predicted intracellular proteins; Peptidases:Cysteine-ty…	Vesicles (Supported)		(M3468)NABA ECM REGULATORS; (M5885)NABA MATRISOME ASSOCIATED; (M5889)NABA MATRISOME	(M5910)HALLMARK PROTEIN SECRETION; (M5921)HALLMARK COMPLEMENT; (M5924)HALLMARK MTORC1 SIGNALING	1	0	1	1	0	0	0	0	1	0	0	1	1	0	0	1	0	0	0	0	2
9873	FCHSD2	1	0	1	0	9873	Gene_ID	H. sapiens	9873	H. sapiens	FCHSD2	FCH and double SH3 domains 2	GO:2000601 positive regulation of Arp2/3 complex-mediated actin nucleation;GO:0051127 positive regulation of actin nucleation;GO:0007274 neuromuscular synaptic transmission		Predicted intracellular proteins	Actin filaments;Plasma membrane (Approved); Additional: Focal adhesion sites;Nuclear speckles				1	0	0	0	0	0	0	0	0	0	0	0	0	0	0	0	0	0	0	0	2
3838	KPNA2	1	1	0	0	3838	Gene_ID	H. sapiens	3838	H. sapiens	KPNA2	karyopherin subunit alpha 2	GO:0075506 entry of viral genome into host nucleus through nuclear pore complex via importin;GO:0075732 viral penetration into host nucleus;GO:0075733 intracellular transport of virus		Transporters:Transporter channels and pores; Predicted intracellular proteins	Nucleoplasm (Enhanced); Additional: Cytosol		(M228)PID SMAD2 3PATHWAY; (M91)PID TCPTP PATHWAY; (M113)PID NFAT 3PATHWAY	(M5901)HALLMARK G2M CHECKPOINT; (M5925)HALLMARK E2F TARGETS; (M5926)HALLMARK MYC TARGETS V1	1	0	1	0	1	0	0	1	0	0	1	0	0	0	1	0	0	0	1	0	2
3902	LAG3	1	0	1	0	3902	Gene_ID	H. sapiens	3902	H. sapiens	LAG3	lymphocyte activating 3	GO:0002270 plasmacytoid dendritic cell activation;GO:0045590 negative regulation of regulatory T cell differentiation;GO:0032703 negative regulation of interleukin-2 production		FDA approved drug targets:Biotech drugs; CD markers; Predicted intracellular proteins					1	0	1	1	0	0	0	0	0	0	0	0	0	0	0	1	0	0	1	0	2
84896	ATAD1	1	1	0	0	84896	Gene_ID	H. sapiens	84896	H. sapiens	ATAD1	ATPase family AAA domain containing 1	GO:0140570 extraction of mislocalized protein from mitochondrial outer membrane;GO:0140568 extraction of mislocalized protein from membrane;GO:0051967 negative regulation of synaptic transmission, glutamatergic		Human disease related genes:Nervous system diseases:Other nervous and sensory system diseases; Disease related genes	Nucleoli rim (Approved); Additional: Mitochondria				1	0	0	0	0	0	0	0	0	0	0	0	0	0	0	0	0	0	0	0	2
84159	ARID5B	1	0	1	0	84159	Gene_ID	H. sapiens	84159	H. sapiens	ARID5B	AT-rich interaction domain 5B	GO:0060613 fat pad development;GO:0010761 fibroblast migration;GO:0030325 adrenal gland development		Transcription factors:Helix-turn-helix domains; Disease related genes; Predicted intracellular proteins; Cancer-related genes:Mutational cancer driver genes; Cancer-related genes:Mutated cancer genes	Endoplasmic reticulum (Approved); Additional: Cytosol;Nucleoplasm;Plasma membrane			(M5908)HALLMARK ANDROGEN RESPONSE; (M5913)HALLMARK INTERFERON GAMMA RESPONSE	1	0	0	0	0	0	0	0	0	0	0	0	0	1	0	0	0	0	0	0	2
25996	REXO2	1	1	0	0	25996	Gene_ID	H. sapiens	25996	H. sapiens	REXO2	RNA exonuclease 2	GO:0009117 nucleotide metabolic process;GO:0006753 nucleoside phosphate metabolic process;GO:0055086 nucleobase-containing small molecule metabolic process		Predicted intracellular proteins	Mitochondria (Supported); Additional: Focal adhesion sites;Nucleoli				0	1	0	0	0	0	0	0	0	0	0	0	0	0	1	0	0	0	0	0	2
6892	TAPBP	0	1	1	0	6892	Gene_ID	H. sapiens	6892	H. sapiens	TAPBP	TAP binding protein	GO:0002398 MHC class Ib protein complex assembly;GO:0050822 peptide stabilization;GO:0050823 peptide antigen stabilization		Human disease related genes:Immune system diseases:Primary immunodeficiency; Disease related genes; Potential drug targets; Predicted intracellular proteins; Transporters:Accessory Factors Involved in Transport	Nucleoli;Plasma membrane (Approved); Additional: Mitochondria			(M5913)HALLMARK INTERFERON GAMMA RESPONSE; (M5932)HALLMARK INFLAMMATORY RESPONSE; (M5950)HALLMARK ALLOGRAFT REJECTION	0	0	1	0	0	0	0	0	0	0	0	0	0	0	0	0	0	0	0	0	2
7203	CCT3	1	1	0	0	7203	Gene_ID	H. sapiens	7203	H. sapiens	CCT3	chaperonin containing TCP1 subunit 3	GO:1904851 positive regulation of establishment of protein localization to telomere;GO:0070203 regulation of establishment of protein localization to telomere;GO:1904869 regulation of protein localization to Cajal body		Predicted intracellular proteins	Cytosol;Plasma membrane (Approved)	Phosphoaminophosphonic Acid-Adenylate Ester; Artenimol		(M5926)HALLMARK MYC TARGETS V1	1	0	0	0	0	0	0	0	0	0	0	0	0	0	0	0	0	0	0	1	2
374	AREG	1	0	1	0	374	Gene_ID	H. sapiens	374	H. sapiens	AREG	amphiregulin	GO:0060598 dichotomous subdivision of terminal units involved in mammary gland duct morphogenesis;GO:0060751 branch elongation involved in mammary gland duct branching;GO:0042695 thelarche		Human disease related genes:Cancers:Cancers of the digestive system; Cancer-related genes:Candidate cancer biomarkers	Mitochondria (Approved)		(M201)PID ERBB NETWORK PATHWAY; (M5883)NABA SECRETED FACTORS; (M5885)NABA MATRISOME ASSOCIATED	(M5890)HALLMARK TNFA SIGNALING VIA NFKB; (M5906)HALLMARK ESTROGEN RESPONSE EARLY; (M5907)HALLMARK ESTROGEN RESPONSE LATE	1	0	1	0	0	0	1	0	0	0	0	0	0	0	0	0	0	0	0	0	2
85463	ZC3H12C	1	0	1	0	85463	Gene_ID	H. sapiens	85463	H. sapiens	ZC3H12C	zinc finger CCCH-type containing 12C	GO:0008150 biological_process		Predicted intracellular proteins	Golgi apparatus;Nuclear membrane (Approved)				0	0	0	0	0	0	0	0	0	0	0	0	0	0	0	0	0	0	0	0	2
92610	TIFA	1	0	1	0	92610	Gene_ID	H. sapiens	92610	H. sapiens	TIFA	TRAF interacting protein with forkhead associated domain	GO:0002753 cytoplasmic pattern recognition receptor signaling pathway;GO:0002221 pattern recognition receptor signaling pathway;GO:0002758 innate immune response-activating signaling pathway		Predicted intracellular proteins	Nucleoli;Nucleoplasm (Approved); Additional: Cytosol				0	0	1	1	0	0	0	0	0	0	0	0	0	0	0	0	1	1	0	0	2
5966	REL	1	0	1	0	5966	Gene_ID	H. sapiens	5966	H. sapiens	REL	REL proto-oncogene, NF-kB subunit	GO:0032688 negative regulation of interferon-beta production;GO:0038061 non-canonical NF-kappaB signal transduction;GO:0032480 negative regulation of type I interferon production		Predicted intracellular proteins; Disease related genes; Cancer-related genes:Candidate cancer biomarkers; RAS pathway related proteins; Transcription factors:Immunoglobulin fold; Human disease related genes:Cancers:Cancers of haematopoietic and lymphoid tissues			(M26)PID NFKAPPAB ATYPICAL PATHWAY; (M151)PID AR TF PATHWAY	(M5890)HALLMARK TNFA SIGNALING VIA NFKB	1	0	1	1	0	0	0	0	0	0	0	0	0	0	0	0	0	0	1	0	2
29128	UHRF1	1	1	0	0	29128	Gene_ID	H. sapiens	29128	H. sapiens	UHRF1	ubiquitin like with PHD and ring finger domains 1	GO:2000371 regulation of DNA topoisomerase (ATP-hydrolyzing) activity;GO:2000373 positive regulation of DNA topoisomerase (ATP-hydrolyzing) activity;GO:0044027 negative regulation of gene expression via CpG island methylation		Enzymes; Disease related genes; ENZYME proteins:Transferases; Potential drug targets; Predicted intracellular proteins	Nucleoplasm (Supported)				1	0	1	0	0	0	0	0	0	0	0	0	0	0	1	0	0	0	0	0	2
23325	WASHC4	1	0	1	0	23325	Gene_ID	H. sapiens	23325	H. sapiens	WASHC4	WASH complex subunit 4	GO:0140591 nuclear envelope budding;GO:0034315 regulation of Arp2/3 complex-mediated actin nucleation;GO:0051125 regulation of actin nucleation		Disease related genes; Potential drug targets; Human disease related genes:Other diseases:Mental and behavioural disorders; Predicted intracellular proteins; Transporters	Nucleoplasm (Enhanced)				1	0	0	0	0	0	0	0	0	0	1	0	0	0	0	0	0	0	0	0	2
253012	HEPACAM2	1	0	1	0	253012	Gene_ID	H. sapiens	253012	H. sapiens	HEPACAM2	HEPACAM family member 2	GO:0007098 centrosome cycle;GO:0031023 microtubule organizing center organization;GO:0051301 cell division			Mitotic spindle;Vesicles (Supported); Additional: Nucleoplasm				1	0	0	0	0	0	0	0	0	0	0	0	0	0	0	0	0	0	0	0	2
80832	APOL4	0	1	1	0	80832	Gene_ID	H. sapiens	80832	H. sapiens	APOL4	apolipoprotein L4	GO:0042157 lipoprotein metabolic process;GO:0006869 lipid transport;GO:0010876 lipid localization		Predicted intracellular proteins; Human disease related genes:Other diseases:Mental and behavioural disorders; Predicted secreted proteins	Vesicles (Supported)				1	0	0	0	0	0	0	0	0	0	0	0	0	0	0	0	0	0	0	0	2
306	ANXA3	1	1	0	0	306	Gene_ID	H. sapiens	306	H. sapiens	ANXA3	annexin A3	GO:0043312 neutrophil degranulation;GO:0002283 neutrophil activation involved in immune response;GO:0002446 neutrophil mediated immunity		FDA approved drug targets:Small molecule drugs; Predicted intracellular proteins	Plasma membrane (Supported)	Fluocinolone acetonide; Ethanolamine; Difluocortolone	(M5880)NABA ECM AFFILIATED; (M5885)NABA MATRISOME ASSOCIATED; (M5889)NABA MATRISOME		1	0	0	1	0	0	0	0	0	0	0	0	0	0	0	1	0	0	0	0	2
7316	UBC	1	0	1	0	7316	Gene_ID	H. sapiens	7316	H. sapiens	UBC	ubiquitin C	GO:0019941 modification-dependent protein catabolic process;GO:0043632 modification-dependent macromolecule catabolic process;GO:0051603 proteolysis involved in protein catabolic process		Predicted intracellular proteins		N-Formylmethionine		(M5905)HALLMARK ADIPOGENESIS	1	1	1	0	1	0	1	1	0	0	0	0	0	0	0	0	0	1	0	0	2
8942	KYNU	1	0	1	0	8942	Gene_ID	H. sapiens	8942	H. sapiens	KYNU	kynureninase	GO:0034516 response to vitamin B6;GO:0019805 quinolinate biosynthetic process;GO:0043420 anthranilate metabolic process		Enzymes; Human disease related genes:Congenital disorders of metabolism:Congenital disorders of amino acid metabolism; Disease related genes; Potential drug targets; ENZYME proteins:Hydrolases; Predicted intracellular proteins	Cytosol (Supported); Additional: Nucleoplasm	Pyridoxal phosphate; Alanine; m-Hydroxyhippuric acid		(M5890)HALLMARK TNFA SIGNALING VIA NFKB; (M5921)HALLMARK COMPLEMENT; (M5934)HALLMARK XENOBIOTIC METABOLISM	1	0	1	1	0	0	0	0	0	0	0	0	0	0	0	0	0	0	0	0	2
406991	MIR21	1	1	0	0	406991	Gene_ID	H. sapiens	406991	H. sapiens	MIR21	microRNA 21	GO:1901670 negative regulation of superoxide dismutase activity;GO:1904832 negative regulation of removal of superoxide radicals;GO:1904639 cellular response to resveratrol							1	0	0	1	1	0	0	0	0	1	0	1	1	0	0	1	0	0	1	0	2
92552	ATXN3L	1	0	1	0	92552	Gene_ID	H. sapiens	92552	H. sapiens	ATXN3L	ataxin 3 like	GO:0016579 protein deubiquitination;GO:0070646 protein modification by small protein removal;GO:0070647 protein modification by small protein conjugation or removal		ENZYME proteins:Hydrolases; Enzymes; Predicted intracellular proteins					0	0	1	0	0	0	0	0	0	0	0	0	0	0	0	0	0	0	0	0	2
2153	F5	1	0	1	0	2153	Gene_ID	H. sapiens	2153	H. sapiens	F5	coagulation factor V	GO:0032571 response to vitamin K;GO:0033273 response to vitamin;GO:0007584 response to nutrient		Human disease related genes:Cardiovascular diseases:Vascular diseases; Human disease related genes:Cardiovascular diseases:Hematologic diseases; Disease related genes; FDA approved drug targets:Biotech drugs; Candidate cardiovascular disease genes; Predicted secreted proteins	Golgi apparatus (Approved)	Drotrecogin alfa; Thrombomodulin Alfa; Thrombin; Protein C; Human thrombin; Thrombin alfa; Protein S human; Anti-inhibitor coagulant complex		(M5921)HALLMARK COMPLEMENT	1	0	0	0	0	0	0	0	0	0	0	0	0	0	0	0	0	0	0	0	2
996	CDC27	1	0	1	0	996	Gene_ID	H. sapiens	996	H. sapiens	CDC27	cell division cycle 27	GO:0007091 metaphase/anaphase transition of mitotic cell cycle;GO:0044784 metaphase/anaphase transition of cell cycle;GO:0031145 anaphase-promoting complex-dependent catabolic process		Predicted intracellular proteins; Cancer-related genes:Mutated cancer genes	Nucleoplasm (Enhanced)			(M5893)HALLMARK MITOTIC SPINDLE; (M5901)HALLMARK G2M CHECKPOINT; (M5945)HALLMARK HEME METABOLISM	1	0	1	0	0	0	1	0	0	0	0	0	0	0	0	0	0	0	0	0	2
3313	HSPA9	1	1	0	0	3313	Gene_ID	H. sapiens	3313	H. sapiens	HSPA9	heat shock protein family A (Hsp70) member 9	GO:1902037 negative regulation of hematopoietic stem cell differentiation;GO:0045647 negative regulation of erythrocyte differentiation;GO:1901533 negative regulation of hematopoietic progenitor cell differentiation		Human disease related genes:Cardiovascular diseases:Hematologic diseases; Disease related genes; Human disease related genes:Congenital malformations:Congenital malformations of the musculoskeletal system; Predicted intracellular proteins	Mitochondria (Supported)			(M5922)HALLMARK UNFOLDED PROTEIN RESPONSE; (M5924)HALLMARK MTORC1 SIGNALING; (M5936)HALLMARK OXIDATIVE PHOSPHORYLATION	1	0	1	0	0	0	1	0	0	0	1	0	0	0	0	1	0	0	0	1	2
3775	KCNK1	1	0	1	0	3775	Gene_ID	H. sapiens	3775	H. sapiens	KCNK1	potassium two pore domain channel subfamily K member 1	GO:0060075 regulation of resting membrane potential;GO:0030322 stabilization of membrane potential;GO:0035094 response to nicotine		Voltage-gated ion channels:Two-P Potassium Channels	Vesicles (Approved)	Ibutilide; Quinidine; Quinidine barbiturate			1	0	0	0	0	0	0	0	0	0	0	0	0	0	0	0	0	0	0	0	2
57589	RIC1	1	0	1	0	57589	Gene_ID	H. sapiens	57589	H. sapiens	RIC1	RIC1 homolog, RAB6A GEF complex partner 1	GO:0003330 regulation of extracellular matrix constituent secretion;GO:1903053 regulation of extracellular matrix organization;GO:1904888 cranial skeletal system development		Human disease related genes:Congenital malformations:Other congenital malformations; Disease related genes; Predicted intracellular proteins					1	0	0	0	0	0	0	0	0	0	1	0	1	0	0	0	0	0	0	0	2
25804	LSM4	0	1	1	0	25804	Gene_ID	H. sapiens	25804	H. sapiens	LSM4	LSM4 homolog, U6 small nuclear RNA and mRNA degradation associated	GO:0033962 P-body assembly;GO:0000387 spliceosomal snRNP assembly;GO:0000956 nuclear-transcribed mRNA catabolic process		Predicted intracellular proteins	Vesicles (Approved)			(M5922)HALLMARK UNFOLDED PROTEIN RESPONSE	0	1	0	0	0	1	0	0	0	0	0	0	0	0	0	0	0	0	0	0	2
712	C1QA	1	0	1	0	712	Gene_ID	H. sapiens	712	H. sapiens	C1QA	complement C1q A chain	GO:0150064 vertebrate eye-specific patterning;GO:0150062 complement-mediated synapse pruning;GO:0098883 synapse pruning		Human disease related genes:Immune system diseases:Primary immunodeficiency; Human disease related genes:Skin diseases:Skin and soft tissue diseases; Human disease related genes:Immune system diseases:Allergies and autoimmune diseases; Disease related genes; Predicted intracellular proteins; Predicted secreted proteins		Cetuximab; Etanercept; Palivizumab; Daclizumab; Bevacizumab	(M5880)NABA ECM AFFILIATED; (M5885)NABA MATRISOME ASSOCIATED; (M5889)NABA MATRISOME	(M5946)HALLMARK COAGULATION; (M5921)HALLMARK COMPLEMENT	1	0	1	1	0	0	0	0	0	0	0	0	0	0	0	1	0	0	1	0	2
2760	GM2A	1	0	1	0	2760	Gene_ID	H. sapiens	2760	H. sapiens	GM2A	ganglioside GM2 activator	GO:0006689 ganglioside catabolic process;GO:0046479 glycosphingolipid catabolic process;GO:0019377 glycolipid catabolic process		Human disease related genes:Congenital disorders of metabolism:Lysosomal storage diseases; Disease related genes; Human disease related genes:Congenital disorders of metabolism:Congenital disorders of lipid/glycolipid metabolism; Predicted intracellular proteins	Cytosol;Vesicles (Approved)	Platelet Activating Factor; Lauric acid; Lpc-Ether; Choline alfoscerate; Myristic acid		(M5939)HALLMARK P53 PATHWAY	1	0	0	0	0	0	0	0	1	0	0	0	0	0	0	0	0	0	0	0	2
285237	C3orf38	1	0	1	0	285237	Gene_ID	H. sapiens	285237	H. sapiens	C3orf38	chromosome 3 open reading frame 38	GO:0043065 positive regulation of apoptotic process;GO:0043068 positive regulation of programmed cell death;GO:0006915 apoptotic process		Predicted intracellular proteins	Cytosol;Plasma membrane (Approved); Additional: Nucleoplasm				0	0	0	0	0	0	0	0	0	0	0	0	0	0	0	0	0	0	0	0	2
197131	UBR1	1	0	1	0	197131	Gene_ID	H. sapiens	197131	H. sapiens	UBR1	ubiquitin protein ligase E3 component n-recognin 1	GO:0071596 ubiquitin-dependent protein catabolic process via the N-end rule pathway;GO:0071233 cellular response to leucine;GO:0043201 response to leucine		Human disease related genes:Congenital malformations:Other congenital malformations; Enzymes; Disease related genes; ENZYME proteins:Transferases; Potential drug targets; Predicted intracellular proteins	Vesicles (Approved); Additional: Cytosol;Nucleoplasm				1	0	1	0	0	0	0	0	0	0	0	1	0	0	0	0	0	0	0	0	2
3326	HSP90AB1	1	1	0	0	3326	Gene_ID	H. sapiens	3326	H. sapiens	HSP90AB1	heat shock protein 90 alpha family class B member 1	GO:1901389 negative regulation of transforming growth factor beta activation;GO:1902949 positive regulation of tau-protein kinase activity;GO:1905323 telomerase holoenzyme complex assembly		Cancer-related genes:Candidate cancer biomarkers; Predicted intracellular proteins; Cancer-related genes:Mutational cancer driver genes; Transporters:Accessory Factors Involved in Transport; Cancer-related genes:Mutated cancer genes	Cytosol (Supported)	Geldanamycin; 9-Butyl-8-(3,4,5-Trimethoxybenzyl)-9h-Purin-6-Amine; Radicicol; Tanespimycin; SNX-5422; CCT-018159; 8-(6-BROMO-BENZO[1,3]DIOXOL-5-YLSULFANYL)-9-(3-ISOPROPYLAMINO-PROPYL)-ADENINE; 4-{4-[4-(3-AMINOPROPOXY)PHENYL]-1H-PYRAZOL-5-YL}-6-CHLOROBENZENE-1,3-DIOL; (5E)-14-CHLORO-15,17-DIHYDROXY-4,7,8,9,10,11-HEXAHYDRO-2-BENZOXACYCLOPENTADECINE-1,12(3H,13H)-DIONE; (5Z)-12-CHLORO-13,15-DIHYDROXY…	(M237)PID VEGFR1 2 PATHWAY	(M5926)HALLMARK MYC TARGETS V1	1	0	1	0	0	1	1	1	1	0	0	0	1	1	1	0	0	1	0	1	2
26253	CLEC4E	1	1	0	0	26253	Gene_ID	H. sapiens	26253	H. sapiens	CLEC4E	C-type lectin domain family 4 member E	GO:0061760 antifungal innate immune response;GO:0038094 Fc-gamma receptor signaling pathway;GO:0002292 T cell differentiation involved in immune response		Predicted intracellular proteins		Cholesterol	(M5880)NABA ECM AFFILIATED; (M5885)NABA MATRISOME ASSOCIATED; (M5889)NABA MATRISOME		1	0	1	1	0	0	0	0	0	0	0	0	0	0	0	1	1	0	0	0	2
25849	PARM1	1	0	1	0	25849	Gene_ID	H. sapiens	25849	H. sapiens	PARM1	prostate androgen-regulated mucin-like protein 1	GO:0051973 positive regulation of telomerase activity;GO:0051972 regulation of telomerase activity;GO:2000573 positive regulation of DNA biosynthetic process			Cytosol;Nucleoplasm;Vesicles (Approved)		(M5880)NABA ECM AFFILIATED; (M5885)NABA MATRISOME ASSOCIATED; (M5889)NABA MATRISOME		0	0	0	0	0	0	0	0	0	0	0	0	0	0	0	0	0	0	0	0	2
30816	ERVW-1	1	0	1	0	30816	Gene_ID	H. sapiens	30816	H. sapiens	ERVW-1	endogenous retrovirus group W member 1, envelope	GO:0007520 myoblast fusion;GO:0000768 syncytium formation by plasma membrane fusion;GO:0140253 cell-cell fusion		Transporters:Transporter channels and pores					1	0	0	0	0	0	0	0	0	0	0	0	0	0	0	0	0	0	0	0	2
25937	WWTR1	0	1	1	0	25937	Gene_ID	H. sapiens	25937	H. sapiens	WWTR1	WW domain containing transcription regulator 1	GO:0072307 regulation of metanephric nephron tubule epithelial cell differentiation;GO:0072182 regulation of nephron tubule epithelial cell differentiation;GO:2000696 regulation of epithelial cell differentiation involved in kidney development		Cancer-related genes; Predicted intracellular proteins	Nuclear bodies;Nucleoplasm (Supported); Additional: Cytosol			(M5896)HALLMARK TGF BETA SIGNALING; (M5909)HALLMARK MYOGENESIS	1	0	1	0	0	0	0	0	0	0	0	0	0	0	0	0	0	0	0	0	2
7029	TFDP2	1	0	1	0	7029	Gene_ID	H. sapiens	7029	H. sapiens	TFDP2	transcription factor Dp-2	GO:0007507 heart development;GO:0072359 circulatory system development;GO:0051726 regulation of cell cycle		Transcription factors:Helix-turn-helix domains; Cancer-related genes:Candidate cancer biomarkers; Predicted intracellular proteins	Nucleoplasm (Supported); Additional: Mitotic spindle;Vesicles		(M40)PID E2F PATHWAY	(M5945)HALLMARK HEME METABOLISM	1	0	1	0	0	0	1	0	0	0	0	0	0	0	0	0	0	0	0	0	2
23317	DNAJC13	1	0	1	0	23317	Gene_ID	H. sapiens	23317	H. sapiens	DNAJC13	DnaJ heat shock protein family (Hsp40) member C13	GO:1902954 regulation of early endosome to recycling endosome transport;GO:2000641 regulation of early endosome to late endosome transport;GO:0007032 endosome organization		Disease related genes; Human disease related genes:Nervous system diseases:Neurodegenerative diseases	Vesicles (Supported); Additional: Cytosol				0	0	0	0	0	0	0	0	1	0	0	0	0	0	0	0	0	0	0	0	2
6897	TARS1	1	1	0	0	6897	Gene_ID	H. sapiens	6897	H. sapiens	TARS1	threonyl-tRNA synthetase 1	GO:0006435 threonyl-tRNA aminoacylation;GO:0006418 tRNA aminoacylation for protein translation;GO:0043039 tRNA aminoacylation		Human disease related genes:Skin diseases:Skin and soft tissue diseases; Enzymes; ENZYME proteins:Ligase; Disease related genes; Potential drug targets; Predicted intracellular proteins	Cytosol (Approved); Additional: Actin filaments	Threonine		(M5922)HALLMARK UNFOLDED PROTEIN RESPONSE; (M5941)HALLMARK UV RESPONSE UP	1	0	0	0	0	1	0	0	0	0	0	0	0	0	0	0	0	0	0	0	2
23064	SETX	1	0	1	0	23064	Gene_ID	H. sapiens	23064	H. sapiens	SETX	senataxin	GO:2000806 positive regulation of termination of RNA polymerase II transcription, poly(A)-coupled;GO:0060566 positive regulation of termination of DNA-templated transcription;GO:1904595 positive regulation of termination of RNA polymerase II transcription		Disease related genes; Human disease related genes:Nervous system diseases:Neurodegenerative diseases; Predicted intracellular proteins	Nucleoplasm (Supported); Additional: Cytokinetic bridge				1	1	1	1	0	1	0	0	0	0	0	0	0	0	1	0	0	0	0	0	2
5806	PTX3	1	0	1	0	5806	Gene_ID	H. sapiens	5806	H. sapiens	PTX3	pentraxin 3	GO:0044866 modulation by host of viral exo-alpha-sialidase activity;GO:0044867 modulation by host of viral catalytic activity;GO:0044869 negative regulation by host of viral exo-alpha-sialidase activity		Predicted secreted proteins	Plasma membrane (Uncertain)			(M5890)HALLMARK TNFA SIGNALING VIA NFKB; (M5930)HALLMARK EPITHELIAL MESENCHYMAL TRANSITION	1	0	0	1	1	0	0	0	1	0	0	0	1	0	0	0	0	0	0	0	2
1493	CTLA4	1	1	0	0	1493	Gene_ID	H. sapiens	1493	H. sapiens	CTLA4	cytotoxic T-lymphocyte associated protein 4	GO:0045590 negative regulation of regulatory T cell differentiation;GO:0030889 negative regulation of B cell proliferation;GO:0050869 negative regulation of B cell activation		Human disease related genes:Immune system diseases:Primary immunodeficiency; CD markers; Human disease related genes:Immune system diseases:Allergies and autoimmune diseases; Human disease related genes:Nervous system diseases:Other nervous and sensory system diseases; Human disease related genes:Digestive system diseases:Gastrointestinal diseases; Disease related genes; FDA approved drug targets…		Ipilimumab	(M60)PID NFAT TFPATHWAY	(M5947)HALLMARK IL2 STAT5 SIGNALING	1	0	1	1	0	0	0	0	0	0	0	0	0	0	1	1	1	0	0	0	2
4097	MAFG	1	0	0	0	4097	Gene_ID	H. sapiens	4097	H. sapiens	MAFG	MAF bZIP transcription factor G	GO:0045604 regulation of epidermal cell differentiation;GO:0045682 regulation of epidermis development;GO:0030534 adult behavior		Transcription factors:Basic domains; Predicted intracellular proteins			(M167)PID AP1 PATHWAY		1	0	1	0	0	0	1	0	0	0	0	0	0	0	0	0	0	0	0	0	1
58530	LY6G6D	0	0	1	0	58530	Gene_ID	H. sapiens	58530	H. sapiens	LY6G6D	lymphocyte antigen 6 family member G6D	GO:0095500 acetylcholine receptor signaling pathway;GO:1905145 cellular response to acetylcholine;GO:1905144 response to acetylcholine		Predicted intracellular proteins					0	0	0	0	0	0	0	0	0	0	0	0	0	0	0	0	0	0	0	0	1
7357	UGCG	0	1	0	0	7357	Gene_ID	H. sapiens	7357	H. sapiens	UGCG	UDP-glucose ceramide glucosyltransferase	GO:0006679 glucosylceramide biosynthetic process;GO:0006678 glucosylceramide metabolic process;GO:1903575 cornified envelope assembly		Transporters; ENZYME proteins:Transferases; Enzymes; FDA approved drug targets:Small molecule drugs		Miglustat; Eliglustat	(M143)PID IL2 PI3K PATHWAY	(M5906)HALLMARK ESTROGEN RESPONSE EARLY	1	0	0	0	0	0	0	0	0	0	0	0	0	1	0	0	0	0	0	0	1
100131801	PET100	0	0	1	0	100131801	Gene_ID	H. sapiens	100131801	H. sapiens	PET100	PET100 cytochrome c oxidase chaperone	GO:0033617 mitochondrial cytochrome c oxidase assembly;GO:0008535 respiratory chain complex IV assembly;GO:0017004 cytochrome complex assembly		Disease related genes; Human disease related genes:Congenital disorders of metabolism:Mitochondrial diseases; Predicted intracellular proteins	Mitochondria (Approved)				0	0	0	0	0	0	0	0	0	0	0	0	0	0	0	0	0	0	0	0	1
11137	PWP1	0	1	0	0	11137	Gene_ID	H. sapiens	11137	H. sapiens	PWP1	PWP1 homolog, endonuclein	GO:0033140 negative regulation of peptidyl-serine phosphorylation of STAT protein;GO:1901838 positive regulation of transcription of nucleolar large rRNA by RNA polymerase I;GO:1901836 regulation of transcription of nucleolar large rRNA by RNA polymerase I		Predicted intracellular proteins	Nucleoli rim (Approved); Additional: Golgi apparatus			(M5926)HALLMARK MYC TARGETS V1	1	0	0	0	0	1	0	0	0	0	0	0	0	0	0	0	0	0	0	0	1
128	ADH5	0	1	0	0	128	Gene_ID	H. sapiens	128	H. sapiens	ADH5	alcohol dehydrogenase 5 (class III), chi polypeptide	GO:0046294 formaldehyde catabolic process;GO:0046292 formaldehyde metabolic process;GO:0010430 fatty acid omega-oxidation		Enzymes; Human disease related genes:Cardiovascular diseases:Hematologic diseases; Disease related genes; Potential drug targets; Predicted intracellular proteins; ENZYME proteins:Oxidoreductases		NADH; Lauric acid; 12-Hydroxydodecanoic Acid; S-Hydroxymethyl Glutathione		(M5934)HALLMARK XENOBIOTIC METABOLISM	1	0	0	0	0	0	0	0	0	0	0	0	0	0	0	0	0	0	0	0	1
26528	DAZAP1	0	1	0	0	26528	Gene_ID	H. sapiens	26528	H. sapiens	DAZAP1	DAZ associated protein 1	GO:0001893 maternal placenta development;GO:0048026 positive regulation of mRNA splicing, via spliceosome;GO:0048144 fibroblast proliferation		Predicted intracellular proteins	Nucleoplasm (Enhanced); Additional: Cytosol				1	0	0	0	0	0	0	0	0	0	0	0	0	0	0	0	0	0	0	0	1
6747	SSR3	0	1	0	0	6747	Gene_ID	H. sapiens	6747	H. sapiens	SSR3	signal sequence receptor subunit 3	GO:0006614 SRP-dependent cotranslational protein targeting to membrane;GO:0006613 cotranslational protein targeting to membrane;GO:0045047 protein targeting to ER						(M5934)HALLMARK XENOBIOTIC METABOLISM	1	0	0	0	0	0	0	0	0	0	1	0	0	0	0	0	0	0	0	0	1
2114	ETS2	1	0	0	0	2114	Gene_ID	H. sapiens	2114	H. sapiens	ETS2	ETS proto-oncogene 2, transcription factor	GO:0001712 ectodermal cell fate commitment;GO:0001705 ectoderm formation;GO:0010668 ectodermal cell differentiation		Predicted intracellular proteins; Transcription factors:Helix-turn-helix domains; RAS pathway related proteins	Nucleoplasm (Enhanced); Additional: Cytosol;Plasma membrane		(M195)PID CMYB PATHWAY	(M5919)HALLMARK HEDGEHOG SIGNALING; (M5890)HALLMARK TNFA SIGNALING VIA NFKB; (M5934)HALLMARK XENOBIOTIC METABOLISM	1	0	0	0	0	0	1	0	0	0	0	0	0	0	0	0	0	0	0	0	1
9318	COPS2	1	0	0	0	9318	Gene_ID	H. sapiens	9318	H. sapiens	COPS2	COP9 signalosome subunit 2	GO:0001834 trophectodermal cell proliferation;GO:0000338 protein deneddylation;GO:0001833 inner cell mass cell proliferation		Predicted intracellular proteins	Vesicles (Supported); Additional: Cytokinetic bridge				1	0	1	0	0	0	0	0	0	0	0	0	0	0	0	0	0	0	0	0	1
93663	ARHGAP18	1	0	0	0	93663	Gene_ID	H. sapiens	93663	H. sapiens	ARHGAP18	Rho GTPase activating protein 18	GO:0030833 regulation of actin filament polymerization;GO:0008360 regulation of cell shape;GO:0008064 regulation of actin polymerization or depolymerization		Predicted intracellular proteins	Cytosol (Supported); Additional: Nuclear speckles;Plasma membrane				1	0	0	0	0	0	0	0	0	0	0	0	0	0	0	0	0	0	0	0	1
51266	CLEC1B	1	0	0	0	51266	Gene_ID	H. sapiens	51266	H. sapiens	CLEC1B	C-type lectin domain family 1 member B	GO:0030220 platelet formation;GO:0036344 platelet morphogenesis;GO:0030099 myeloid cell differentiation		Predicted intracellular proteins			(M5880)NABA ECM AFFILIATED; (M5885)NABA MATRISOME ASSOCIATED; (M5889)NABA MATRISOME		0	0	0	0	0	0	1	0	0	0	0	0	0	0	0	0	0	0	0	0	1
4194	MDM4	1	0	0	0	4194	Gene_ID	H. sapiens	4194	H. sapiens	MDM4	MDM4 regulator of p53	GO:0003283 atrial septum development;GO:0003181 atrioventricular valve morphogenesis;GO:0003171 atrioventricular valve development		Cancer-related genes; Human disease related genes:Cancers:Cancers of eye, brain, and central nervous system; Human disease related genes:Cardiovascular diseases:Hematologic diseases; Disease related genes; Predicted intracellular proteins	Nucleoplasm (Supported)		(M261)PID P53 REGULATION PATHWAY		1	0	1	0	0	0	1	0	0	0	0	0	0	0	1	0	0	0	0	0	1
9129	PRPF3	1	0	0	0	9129	Gene_ID	H. sapiens	9129	H. sapiens	PRPF3	pre-mRNA processing factor 3	GO:0000244 spliceosomal tri-snRNP complex assembly;GO:0000387 spliceosomal snRNP assembly;GO:0022618 protein-RNA complex assembly		Disease related genes; Human disease related genes:Nervous system diseases:Eye disease; Predicted intracellular proteins	Nucleoplasm (Enhanced)			(M5941)HALLMARK UV RESPONSE UP	0	1	0	0	0	1	0	0	0	0	0	0	0	0	0	0	0	0	0	0	1
51077	FCF1	0	1	0	0	51077	Gene_ID	H. sapiens	51077	H. sapiens	FCF1	FCF1 rRNA-processing protein	GO:0000480 endonucleolytic cleavage in 5'-ETS of tricistronic rRNA transcript (SSU-rRNA, 5.8S rRNA, LSU-rRNA);GO:0000447 endonucleolytic cleavage in ITS1 to separate SSU-rRNA from 5.8S rRNA and LSU-rRNA from tricistronic rRNA transcript (SSU-rRNA, 5.8S rRNA, LSU-rRNA);GO:0000479 endonucleolytic cleavage of tricistronic rRNA transcript (SSU-rRNA, 5.8S rRNA, LSU-rRNA)		Predicted intracellular proteins	Nucleoplasm (Approved)				0	1	0	0	0	1	0	0	0	0	0	0	0	0	0	0	0	0	0	0	1
84920	ALG10	0	1	0	0	84920	Gene_ID	H. sapiens	84920	H. sapiens	ALG10	ALG10 alpha-1,2-glucosyltransferase	GO:0006488 dolichol-linked oligosaccharide biosynthetic process;GO:0006490 oligosaccharide-lipid intermediate biosynthetic process;GO:0019348 dolichol metabolic process		ENZYME proteins:Transferases; Enzymes	Endoplasmic reticulum (Approved)				1	0	0	0	0	0	0	0	0	0	0	0	0	0	0	0	0	0	0	0	1
56937	PMEPA1	0	0	1	0	56937	Gene_ID	H. sapiens	56937	H. sapiens	PMEPA1	prostate transmembrane protein, androgen induced 1	GO:0030521 androgen receptor signaling pathway;GO:0060392 negative regulation of SMAD protein signal transduction;GO:0030518 intracellular steroid hormone receptor signaling pathway		Cancer-related genes:Candidate cancer biomarkers; Predicted intracellular proteins	Vesicles (Supported)			(M5896)HALLMARK TGF BETA SIGNALING; (M5908)HALLMARK ANDROGEN RESPONSE; (M5890)HALLMARK TNFA SIGNALING VIA NFKB	0	0	0	0	0	0	0	0	0	0	0	0	0	0	0	0	0	0	0	0	1
535	ATP6V0A1	1	0	0	0	535	Gene_ID	H. sapiens	535	H. sapiens	ATP6V0A1	ATPase H+ transporting V0 subunit a1	GO:0048388 endosomal lumen acidification;GO:0097401 synaptic vesicle lumen acidification;GO:0007042 lysosomal lumen acidification		Disease related genes; Potential drug targets; Human disease related genes:Nervous system diseases:Epilepsy; Predicted intracellular proteins; Transporters:Primary Active Transporters	Golgi apparatus;Vesicles (Approved); Additional: Cytosol;Nuclear speckles	Tiludronic acid		(M5945)HALLMARK HEME METABOLISM	1	0	1	0	0	0	0	0	1	0	0	0	0	0	0	0	0	0	0	0	1
9049	AIP	0	0	1	0	9049	Gene_ID	H. sapiens	9049	H. sapiens	AIP	aryl hydrocarbon receptor interacting protein	GO:0022417 protein maturation by protein folding;GO:0010738 regulation of protein kinase A signaling;GO:0006626 protein targeting to mitochondrion		Disease related genes; Human disease related genes:Endocrine and metabolic diseases:Adrenal gland diseases; Human disease related genes:Endocrine and metabolic diseases:Hypothalamus and pituitary gland diseases; Predicted intracellular proteins	Cytosol (Supported)				1	0	1	0	0	0	0	0	0	0	1	0	0	0	0	0	0	0	0	1	1
51290	ERGIC2	0	1	0	0	51290	Gene_ID	H. sapiens	51290	H. sapiens	ERGIC2	ERGIC and golgi 2	GO:0006890 retrograde vesicle-mediated transport, Golgi to endoplasmic reticulum;GO:0006888 endoplasmic reticulum to Golgi vesicle-mediated transport;GO:0048193 Golgi vesicle transport		Predicted intracellular proteins	Golgi apparatus;Vesicles (Supported); Additional: Nucleoli rim				0	0	0	0	0	0	0	0	0	0	0	0	0	0	0	0	0	0	0	0	1
153222	CREBRF	1	0	0	0	153222	Gene_ID	H. sapiens	153222	H. sapiens	CREBRF	CREB3 regulatory factor	GO:0006986 response to unfolded protein;GO:0035966 response to topologically incorrect protein;GO:0045944 positive regulation of transcription by RNA polymerase II		Predicted intracellular proteins	Nucleoplasm (Supported)				0	0	0	0	0	0	1	0	0	0	0	0	0	0	0	0	0	0	0	0	1
55089	SLC38A4	0	1	0	0	55089	Gene_ID	H. sapiens	55089	H. sapiens	SLC38A4	solute carrier family 38 member 4	GO:1904273 L-alanine import across plasma membrane;GO:1904557 L-alanine transmembrane transport;GO:0015808 L-alanine transport		FDA approved drug targets:Small molecule drugs; Transporters:Electrochemical Potential-driven transporters					0	0	1	0	0	0	0	0	0	0	0	0	0	0	0	0	0	0	0	0	1
55909	BIN3	0	0	1	0	55909	Gene_ID	H. sapiens	55909	H. sapiens	BIN3	bridging integrator 3	GO:0000917 division septum assembly;GO:0090529 cell septum assembly;GO:0051666 actin cortical patch localization		Predicted intracellular proteins					1	0	0	0	0	0	0	0	0	0	0	0	0	0	0	0	0	0	0	0	1
11044	TENT4A	1	0	0	0	11044	Gene_ID	H. sapiens	11044	H. sapiens	TENT4A	terminal nucleotidyltransferase 4A	GO:0060212 negative regulation of nuclear-transcribed mRNA poly(A) tail shortening;GO:1905870 positive regulation of 3'-UTR-mediated mRNA stabilization;GO:0071076 RNA 3' uridylation		ENZYME proteins:Transferases; Enzymes; Predicted intracellular proteins	Nucleoplasm (Supported); Additional: Golgi apparatus;Nuclear membrane			(M5942)HALLMARK UV RESPONSE DN; (M5901)HALLMARK G2M CHECKPOINT	1	1	1	0	0	0	0	0	0	0	0	0	0	0	1	0	0	0	0	0	1
9732	DOCK4	1	0	0	0	9732	Gene_ID	H. sapiens	9732	H. sapiens	DOCK4	dedicator of cytokinesis 4	GO:1904694 negative regulation of vascular associated smooth muscle contraction;GO:0003056 regulation of vascular associated smooth muscle contraction;GO:0045906 negative regulation of vasoconstriction		Predicted intracellular proteins	Nucleoli;Plasma membrane (Approved); Additional: Cytosol;Golgi apparatus		(M186)PID PDGFRB PATHWAY	(M5893)HALLMARK MITOTIC SPINDLE; (M5921)HALLMARK COMPLEMENT	1	0	0	0	0	0	0	0	0	0	0	0	0	0	0	0	0	0	0	0	1
90701	SEC11C	0	1	0	0	90701	Gene_ID	H. sapiens	90701	H. sapiens	SEC11C	SEC11 homolog C, signal peptidase complex subunit	GO:0006465 signal peptide processing;GO:0016485 protein processing;GO:0051604 protein maturation		ENZYME proteins:Hydrolases; Enzymes; Peptidases:Serine-type peptidases	Nuclear membrane (Approved); Additional: Golgi apparatus				1	0	0	0	0	0	0	0	0	0	0	0	0	0	0	0	0	0	0	1	1
157378	TMEM65	1	0	0	0	157378	Gene_ID	H. sapiens	157378	H. sapiens	TMEM65	transmembrane protein 65	GO:1903779 regulation of cardiac conduction;GO:0003231 cardiac ventricle development;GO:0003205 cardiac chamber development		Potential drug targets; Disease related genes; Transporters:Accessory Factors Involved in Transport					1	0	0	0	0	0	0	0	0	0	0	0	0	0	0	0	0	0	0	0	1
8886	DDX18	0	0	1	0	8886	Gene_ID	H. sapiens	8886	H. sapiens	DDX18	DEAD-box helicase 18	GO:0000463 maturation of LSU-rRNA from tricistronic rRNA transcript (SSU-rRNA, 5.8S rRNA, LSU-rRNA);GO:0000470 maturation of LSU-rRNA;GO:0042273 ribosomal large subunit biogenesis		ENZYME proteins:Hydrolases; Enzymes; Predicted intracellular proteins	Mitotic chromosome;Nucleoli;Nucleoli rim (Enhanced)		(M66)PID MYC ACTIV PATHWAY	(M5928)HALLMARK MYC TARGETS V2; (M5926)HALLMARK MYC TARGETS V1	0	0	0	0	0	1	0	0	0	0	0	0	0	0	0	0	0	0	0	0	1
7411	VBP1	0	1	0	0	7411	Gene_ID	H. sapiens	7411	H. sapiens	VBP1	VHL binding protein 1	GO:0007021 tubulin complex assembly;GO:1905907 negative regulation of amyloid fibril formation;GO:1905906 regulation of amyloid fibril formation		Predicted intracellular proteins	Cytosol (Supported); Additional: Vesicles			(M5926)HALLMARK MYC TARGETS V1	1	0	0	0	0	0	0	0	0	0	0	0	0	0	0	0	0	0	0	1	1
10318	TNIP1	1	0	0	0	10318	Gene_ID	H. sapiens	10318	H. sapiens	TNIP1	TNFAIP3 interacting protein 1	GO:1903003 positive regulation of protein deubiquitination;GO:0090085 regulation of protein deubiquitination;GO:0002755 MyD88-dependent toll-like receptor signaling pathway		Predicted intracellular proteins; Human disease related genes:Skin diseases:Skin and soft tissue diseases; Human disease related genes:Immune system diseases:Allergies and autoimmune diseases	Nucleoplasm (Supported); Additional: Cytosol			(M5890)HALLMARK TNFA SIGNALING VIA NFKB	1	0	1	1	1	0	0	0	0	0	0	1	0	0	0	0	1	1	0	0	1
5819	NECTIN2	0	0	1	0	5819	Gene_ID	H. sapiens	5819	H. sapiens	NECTIN2	nectin cell adhesion molecule 2	GO:0046814 coreceptor-mediated virion attachment to host cell;GO:0060370 susceptibility to T cell mediated cytotoxicity;GO:0042271 susceptibility to natural killer cell mediated cytotoxicity		CD markers; Predicted intracellular proteins	Cell Junctions;Nucleoli fibrillar center (Approved)		(M72)PID NECTIN PATHWAY; (M232)PID ECADHERIN STABILIZATION PATHWAY	(M5915)HALLMARK APICAL JUNCTION	1	0	1	0	1	0	0	0	0	0	0	0	0	0	0	1	0	0	0	0	1
201475	RAB12	0	1	0	0	201475	Gene_ID	H. sapiens	201475	H. sapiens	RAB12	RAB12, member RAS oncogene family	GO:0048210 Golgi vesicle fusion to target membrane;GO:0032482 Rab protein signal transduction;GO:0006904 vesicle docking involved in exocytosis		Predicted intracellular proteins	Vesicles (Approved)				1	0	1	0	0	0	0	0	0	0	0	0	0	0	0	0	0	0	0	0	1
5716	PSMD10	1	0	0	0	5716	Gene_ID	H. sapiens	5716	H. sapiens	PSMD10	proteasome 26S subunit, non-ATPase 10	GO:0070682 proteasome regulatory particle assembly;GO:0007253 cytoplasmic sequestering of NF-kappaB;GO:0042994 cytoplasmic sequestering of transcription factor		Predicted intracellular proteins	Cytosol (Supported); Additional: Intermediate filaments				1	1	1	0	0	0	1	1	0	1	0	1	1	0	0	0	0	0	0	0	1
6421	SFPQ	1	0	0	0	6421	Gene_ID	H. sapiens	6421	H. sapiens	SFPQ	splicing factor proline and glutamine rich	GO:1902177 positive regulation of oxidative stress-induced intrinsic apoptotic signaling pathway;GO:0042754 negative regulation of circadian rhythm;GO:0000380 alternative mRNA splicing, via spliceosome		Cancer-related genes; Predicted intracellular proteins; Disease related genes; Transcription factors:Yet undefined DNA-binding domains	Nucleoplasm (Enhanced)	Copper; Artenimol		(M5901)HALLMARK G2M CHECKPOINT	1	1	0	1	0	0	0	0	0	0	0	1	0	0	1	0	0	0	0	0	1
79670	TUT7	1	0	0	0	79670	Gene_ID	H. sapiens	79670	H. sapiens	TUT7	terminal uridylyl transferase 7	GO:1990074 polyuridylation-dependent mRNA catabolic process;GO:0141008 retrotransposon silencing by mRNA destabilization;GO:0071076 RNA 3' uridylation		ENZYME proteins:Transferases; Enzymes; Predicted intracellular proteins	Cytosol (Supported); Additional: Nucleoplasm				1	1	1	0	0	1	0	0	0	0	0	0	0	0	0	0	0	0	0	0	1
200185	KRTCAP2	0	1	0	0	200185	Gene_ID	H. sapiens	200185	H. sapiens	KRTCAP2	keratinocyte associated protein 2	GO:0042543 protein N-linked glycosylation via arginine;GO:0018195 peptidyl-arginine modification;GO:0006487 protein N-linked glycosylation							1	0	0	0	0	0	0	0	0	0	0	0	0	0	0	0	0	0	0	0	1
8763	CD164	0	1	0	0	8763	Gene_ID	H. sapiens	8763	H. sapiens	CD164	CD164 molecule	GO:0007157 heterophilic cell-cell adhesion via plasma membrane cell adhesion molecules;GO:0098742 cell-cell adhesion via plasma-membrane adhesion molecules;GO:0007162 negative regulation of cell adhesion		Disease related genes; CD markers; Human disease related genes:Nervous system diseases:Ear disease; Predicted intracellular proteins					1	0	0	0	0	0	0	0	0	0	0	0	0	0	0	0	0	0	0	0	1
7538	ZFP36	0	1	0	0	7538	Gene_ID	H. sapiens	7538	H. sapiens	ZFP36	ZFP36 ring finger protein	GO:1901834 regulation of deadenylation-independent decapping of nuclear-transcribed mRNA;GO:1901835 positive regulation of deadenylation-independent decapping of nuclear-transcribed mRNA;GO:1904246 negative regulation of polynucleotide adenylyltransferase activity		Predicted intracellular proteins	Intermediate filaments (Approved)		(M164)PID ERBB1 DOWNSTREAM PATHWAY	(M5890)HALLMARK TNFA SIGNALING VIA NFKB; (M5891)HALLMARK HYPOXIA; (M5907)HALLMARK ESTROGEN RESPONSE LATE	1	1	1	0	1	0	0	0	0	0	0	0	0	1	0	1	0	0	0	0	1
9589	WTAP	1	0	0	0	9589	Gene_ID	H. sapiens	9589	H. sapiens	WTAP	WT1 associated protein	GO:0080009 mRNA methylation;GO:0016556 mRNA modification;GO:0000381 regulation of alternative mRNA splicing, via spliceosome		Predicted intracellular proteins	Nuclear speckles (Enhanced)				0	1	0	0	0	0	0	0	0	0	0	0	0	0	0	0	0	0	0	0	1
5675	PSG6	1	0	0	0	5675	Gene_ID	H. sapiens	5675	H. sapiens	PSG6	pregnancy specific beta-1-glycoprotein 6	GO:0007565 female pregnancy;GO:0044703 multi-organism reproductive process;GO:0044706 multi-multicellular organism process		Predicted secreted proteins; Predicted intracellular proteins					0	0	0	0	0	0	0	0	0	0	0	0	0	0	0	0	0	0	0	0	1
55437	STRADB	1	0	0	0	55437	Gene_ID	H. sapiens	55437	H. sapiens	STRADB	STE20 related adaptor beta	GO:0006611 protein export from nucleus;GO:1901099 negative regulation of signal transduction in absence of ligand;GO:2001240 negative regulation of extrinsic apoptotic signaling pathway in absence of ligand	yes	Kinases:STE Ser/Thr protein kinases; Enzymes; Predicted intracellular proteins	Cytosol (Uncertain); Additional: Aggresome		(M87)PID LKB1 PATHWAY		1	0	0	0	0	0	0	0	0	0	1	1	0	0	0	0	0	0	0	0	1
1650	DDOST	0	1	0	0	1650	Gene_ID	H. sapiens	1650	H. sapiens	DDOST	dolichyl-diphosphooligosaccharide--protein glycosyltransferase non-catalytic subunit	GO:0018279 protein N-linked glycosylation via asparagine;GO:0006487 protein N-linked glycosylation;GO:0006486 protein glycosylation		Disease related genes; Potential drug targets; Human disease related genes:Congenital disorders of metabolism:Congenital disorders of glycan/glycoprotein metabolism; Predicted intracellular proteins; Transporters	Endoplasmic reticulum (Supported)				1	0	0	0	0	0	0	1	1	0	0	0	0	0	0	1	0	0	0	0	1
4045	LSAMP	0	0	1	0	4045	Gene_ID	H. sapiens	4045	H. sapiens	LSAMP	limbic system associated membrane protein	GO:0007155 cell adhesion;GO:0007399 nervous system development;GO:0048731 system development		Predicted intracellular proteins	Cytosol (Enhanced)				0	0	0	0	0	0	0	0	0	0	0	0	0	0	0	0	0	0	0	0	1
705	BYSL	0	1	0	0	705	Gene_ID	H. sapiens	705	H. sapiens	BYSL	bystin like	GO:1904749 regulation of protein localization to nucleolus;GO:0001829 trophectodermal cell differentiation;GO:0000462 maturation of SSU-rRNA from tricistronic rRNA transcript (SSU-rRNA, 5.8S rRNA, LSU-rRNA)		Predicted intracellular proteins	Mitotic chromosome;Nucleoli;Nucleoli rim (Enhanced); Additional: Nucleoplasm			(M5928)HALLMARK MYC TARGETS V2	0	1	0	0	0	1	0	0	0	0	0	0	0	0	0	0	0	0	0	0	1
5300	PIN1	0	0	1	0	5300	Gene_ID	H. sapiens	5300	H. sapiens	PIN1	peptidylprolyl cis/trans isomerase, NIMA-interacting 1	GO:0000413 protein peptidyl-prolyl isomerization;GO:1902430 negative regulation of amyloid-beta formation;GO:1902992 negative regulation of amyloid precursor protein catabolic process		ENZYME proteins:Isomerase; Predicted intracellular proteins; Cancer-related genes:Candidate cancer biomarkers; Enzymes	Nucleoplasm (Supported); Additional: Cytosol	Beta-(2-Naphthyl)-Alanine; 3,6,9,12,15,18-HEXAOXAICOSANE	(M139)PID MYC PATHWAY; (M261)PID P53 REGULATION PATHWAY; (M19)PID P73PATHWAY	(M5923)HALLMARK PI3K AKT MTOR SIGNALING	1	0	1	0	0	0	0	1	0	0	0	0	0	0	0	0	0	0	0	0	1
2967	GTF2H3	0	0	1	0	2967	Gene_ID	H. sapiens	2967	H. sapiens	GTF2H3	general transcription factor IIH subunit 3	GO:0006289 nucleotide-excision repair;GO:0006366 transcription by RNA polymerase II;GO:0006281 DNA repair		Predicted intracellular proteins	Nucleoplasm (Supported)			(M5898)HALLMARK DNA REPAIR	1	1	1	0	0	0	0	1	0	0	0	0	0	0	1	0	0	0	0	0	1
3842	TNPO1	1	0	0	0	3842	Gene_ID	H. sapiens	3842	H. sapiens	TNPO1	transportin 1	GO:0006606 protein import into nucleus;GO:0051170 import into nucleus;GO:0034504 protein localization to nucleus		Transporters:Transporter channels and pores; Predicted intracellular proteins	Nucleoplasm (Supported); Additional: Cytosol				0	1	1	0	0	0	0	0	0	0	1	0	0	0	0	0	0	0	0	0	1
23243	ANKRD28	0	0	1	0	23243	Gene_ID	H. sapiens	23243	H. sapiens	ANKRD28	ankyrin repeat domain 28			Predicted intracellular proteins					0	0	1	0	0	0	0	0	0	0	0	0	0	0	0	0	0	0	0	0	1
25940	FAM98A	1	0	0	0	25940	Gene_ID	H. sapiens	25940	H. sapiens	FAM98A	family with sequence similarity 98 member A	GO:0006388 tRNA splicing, via endonucleolytic cleavage and ligation;GO:0000394 RNA splicing, via endonucleolytic cleavage and ligation;GO:1900029 positive regulation of ruffle assembly		Predicted intracellular proteins	Vesicles (Approved)				1	1	0	0	0	1	0	0	0	0	0	0	0	0	0	0	0	0	0	0	1
10827	FAM114A2	0	1	0	0	10827	Gene_ID	H. sapiens	10827	H. sapiens	FAM114A2	family with sequence similarity 114 member A2	GO:0008150 biological_process		Predicted intracellular proteins	Vesicles (Approved)				0	0	1	0	0	0	0	0	0	0	0	0	0	0	0	0	0	0	0	0	1
1347	COX7A2	1	0	0	0	1347	Gene_ID	H. sapiens	1347	H. sapiens	COX7A2	cytochrome c oxidase subunit 7A2	GO:0097250 mitochondrial respirasome assembly;GO:0002082 regulation of oxidative phosphorylation;GO:0006123 mitochondrial electron transport, cytochrome c to oxygen		Predicted intracellular proteins; Transporters:Primary Active Transporters				(M5936)HALLMARK OXIDATIVE PHOSPHORYLATION	1	0	1	0	0	0	0	0	0	0	0	0	0	0	0	0	0	0	0	0	1
11017	SNRNP27	1	0	0	0	11017	Gene_ID	H. sapiens	11017	H. sapiens	SNRNP27	small nuclear ribonucleoprotein U4/U6.U5 subunit 27	GO:0000377 RNA splicing, via transesterification reactions with bulged adenosine as nucleophile;GO:0000398 mRNA splicing, via spliceosome;GO:0000375 RNA splicing, via transesterification reactions		Predicted intracellular proteins	Nucleoplasm (Approved)				0	1	0	0	0	0	0	0	0	0	0	0	0	0	0	0	0	0	0	0	1
10262	SF3B4	0	1	0	0	10262	Gene_ID	H. sapiens	10262	H. sapiens	SF3B4	splicing factor 3b subunit 4	GO:1903241 U2-type prespliceosome assembly;GO:0048026 positive regulation of mRNA splicing, via spliceosome;GO:0050685 positive regulation of mRNA processing		Disease related genes; Human disease related genes:Congenital malformations:Congenital malformations of the musculoskeletal system; Predicted intracellular proteins	Nuclear speckles (Approved)				1	1	0	0	0	1	0	0	0	0	0	0	0	0	0	0	0	0	0	0	1
8548	BLZF1	0	0	1	0	8548	Gene_ID	H. sapiens	8548	H. sapiens	BLZF1	basic leucine zipper nuclear factor 1	GO:0043001 Golgi to plasma membrane protein transport;GO:0006893 Golgi to plasma membrane transport;GO:0061951 establishment of protein localization to plasma membrane		Predicted intracellular proteins	Golgi apparatus (Supported); Additional: Nucleoplasm				1	0	1	0	0	0	0	0	0	0	0	0	0	0	0	0	0	0	0	0	1
7317	UBA1	0	1	0	0	7317	Gene_ID	H. sapiens	7317	H. sapiens	UBA1	ubiquitin like modifier activating enzyme 1	GO:0006511 ubiquitin-dependent protein catabolic process;GO:0019941 modification-dependent protein catabolic process;GO:0043632 modification-dependent macromolecule catabolic process		Enzymes; ENZYME proteins:Ligase; Disease related genes; Potential drug targets; Cancer-related genes:Candidate cancer biomarkers; Predicted intracellular proteins; Human disease related genes:Nervous system diseases:Neurodegenerative diseases	Nucleoplasm (Supported); Additional: Cytosol	Hexatantalum Dodecabromide; Quercetin			0	0	1	0	0	0	0	0	0	0	0	0	0	0	1	0	0	0	0	0	1
93627	TBCK	0	0	1	0	93627	Gene_ID	H. sapiens	93627	H. sapiens	TBCK	TBC1 domain containing kinase	GO:0090630 activation of GTPase activity;GO:0032006 regulation of TOR signaling;GO:0043547 positive regulation of GTPase activity	yes	Human disease related genes:Congenital malformations:Other congenital malformations; Enzymes; Disease related genes; Potential drug targets; Predicted intracellular proteins; Kinases	Nucleoli fibrillar center;Nucleoplasm (Approved)				0	0	0	0	0	0	0	0	0	0	0	0	0	0	0	0	0	0	0	0	1
23788	MTCH2	0	1	0	0	23788	Gene_ID	H. sapiens	23788	H. sapiens	MTCH2	mitochondrial carrier 2	GO:0010635 regulation of mitochondrial fusion;GO:0007008 outer mitochondrial membrane organization;GO:0045040 protein insertion into mitochondrial outer membrane		Transporters:Electrochemical Potential-driven transporters	Mitochondria (Approved)			(M5905)HALLMARK ADIPOGENESIS	1	0	0	0	0	0	0	0	0	0	1	0	0	0	0	0	0	0	0	0	1
54726	OTUD4	1	0	0	0	54726	Gene_ID	H. sapiens	54726	H. sapiens	OTUD4	OTU deubiquitinase 4	GO:1903093 regulation of protein K48-linked deubiquitination;GO:2000660 negative regulation of interleukin-1-mediated signaling pathway;GO:1901537 positive regulation of DNA demethylation		ENZYME proteins:Hydrolases; Enzymes; Predicted intracellular proteins	Cytosol (Supported)				1	0	0	1	0	0	0	0	0	0	0	0	0	0	0	0	0	0	0	0	1
3192	HNRNPU	1	0	0	0	3192	Gene_ID	H. sapiens	3192	H. sapiens	HNRNPU	heterogeneous nuclear ribonucleoprotein U	GO:1990280 RNA localization to chromatin;GO:1902889 protein localization to spindle microtubule;GO:2000371 regulation of DNA topoisomerase (ATP-hydrolyzing) activity		Disease related genes; Human disease related genes:Nervous system diseases:Epilepsy; Predicted intracellular proteins	Nucleoplasm (Supported)			(M5941)HALLMARK UV RESPONSE UP; (M5901)HALLMARK G2M CHECKPOINT; (M5926)HALLMARK MYC TARGETS V1	1	1	0	1	0	0	0	0	0	0	1	0	0	1	0	0	0	0	0	0	1
9939	RBM8A	0	1	0	0	9939	Gene_ID	H. sapiens	9939	H. sapiens	RBM8A	RNA binding motif protein 8A	GO:2000622 regulation of nuclear-transcribed mRNA catabolic process, nonsense-mediated decay;GO:0000184 nuclear-transcribed mRNA catabolic process, nonsense-mediated decay;GO:0000381 regulation of alternative mRNA splicing, via spliceosome		Human disease related genes:Congenital malformations:Other congenital malformations; Disease related genes; Potential drug targets; Predicted intracellular proteins; Transporters:Primary Active Transporters	Nuclear speckles (Supported)				0	1	1	0	0	0	0	0	0	0	1	0	0	0	0	0	0	0	0	0	1
1361	CPB2	0	0	1	0	1361	Gene_ID	H. sapiens	1361	H. sapiens	CPB2	carboxypeptidase B2	GO:2000346 negative regulation of hepatocyte proliferation;GO:0003331 positive regulation of extracellular matrix constituent secretion;GO:0010757 negative regulation of plasminogen activation		Enzymes; Peptidases:Metallopeptidases; FDA approved drug targets:Biotech drugs; ENZYME proteins:Hydrolases; Predicted secreted proteins		AZD-9684; Prothrombin		(M5946)HALLMARK COAGULATION	1	0	1	0	0	0	0	0	0	0	0	0	1	0	0	0	0	0	0	0	1
6709	SPTAN1	0	0	1	0	6709	Gene_ID	H. sapiens	6709	H. sapiens	SPTAN1	spectrin alpha, non-erythrocytic 1	GO:0051693 actin filament capping;GO:0030835 negative regulation of actin filament depolymerization;GO:0030834 regulation of actin filament depolymerization		Disease related genes; Human disease related genes:Nervous system diseases:Epilepsy; Predicted intracellular proteins	Microtubules;Vesicles (Approved)		(M220)PID CASPASE PATHWAY	(M5902)HALLMARK APOPTOSIS; (M5893)HALLMARK MITOTIC SPINDLE; (M5909)HALLMARK MYOGENESIS	1	0	1	0	0	0	0	0	1	0	0	0	0	0	0	0	0	0	0	0	1
9525	VPS4B	1	0	0	0	9525	Gene_ID	H. sapiens	9525	H. sapiens	VPS4B	vacuolar protein sorting 4 homolog B	GO:0061738 late endosomal microautophagy;GO:0061764 late endosome to lysosome transport via multivesicular body sorting pathway;GO:1903542 negative regulation of exosomal secretion		ENZYME proteins:Hydrolases; Enzymes; Predicted intracellular proteins	Vesicles (Approved); Additional: Intermediate filaments		(M124)PID CXCR4 PATHWAY	(M5910)HALLMARK PROTEIN SECRETION; (M5949)HALLMARK PEROXISOME	1	0	1	0	0	0	0	1	0	0	0	0	0	0	0	0	0	0	0	0	1
2058	EPRS1	1	0	0	0	2058	Gene_ID	H. sapiens	2058	H. sapiens	EPRS1	glutamyl-prolyl-tRNA synthetase 1	GO:0006424 glutamyl-tRNA aminoacylation;GO:0006433 prolyl-tRNA aminoacylation;GO:0140212 regulation of long-chain fatty acid import into cell		Enzymes; ENZYME proteins:Ligase; Disease related genes; Potential drug targets; Predicted intracellular proteins; Human disease related genes:Congenital disorders of metabolism:Congenital disorders of lipid/glycolipid metabolism	Cytosol (Enhanced)	Glutamic acid; Proline; 5'-O-(L-Prolylsulfamoyl)adenosine; 5'-O-(L-Cysteinylsulfamoyl)adenosine; 5'-O-(N-(Alanyl)sulfamoyl)adenosine		(M5924)HALLMARK MTORC1 SIGNALING; (M5926)HALLMARK MYC TARGETS V1	1	1	1	1	0	1	0	0	0	0	0	0	0	1	0	0	0	0	0	0	1
60313	GPBP1L1	1	0	0	0	60313	Gene_ID	H. sapiens	60313	H. sapiens	GPBP1L1	GC-rich promoter binding protein 1 like 1	GO:0006351 DNA-templated transcription;GO:0032774 RNA biosynthetic process;GO:0034654 nucleobase-containing compound biosynthetic process		Predicted intracellular proteins	Nucleoplasm (Approved); Additional: Cytosol;Focal adhesion sites;Plasma membrane				0	0	0	0	0	0	0	0	0	0	0	0	0	0	0	0	0	0	0	0	1
57460	PPM1H	1	0	0	0	57460	Gene_ID	H. sapiens	57460	H. sapiens	PPM1H	protein phosphatase, Mg2+/Mn2+ dependent 1H	GO:0006470 protein dephosphorylation;GO:0016311 dephosphorylation;GO:0006796 phosphate-containing compound metabolic process		ENZYME proteins:Hydrolases; Enzymes; Predicted intracellular proteins	Nucleoplasm (Supported)				0	0	0	0	0	0	0	0	0	0	0	0	0	0	0	0	0	0	0	0	1
91298	C12orf29	0	1	0	0	91298	Gene_ID	H. sapiens	91298	H. sapiens	RLIG1	RNA 5'-phosphate and 3'-OH ligase 1	GO:0042245 RNA repair;GO:0018117 protein adenylylation;GO:0018175 protein nucleotidylation		Predicted intracellular proteins	Vesicles (Approved)				0	0	0	0	0	0	0	0	0	0	0	0	0	0	0	0	0	0	0	0	1
10971	YWHAQ	0	0	1	0	10971	Gene_ID	H. sapiens	10971	H. sapiens	YWHAQ	tyrosine 3-monooxygenase/tryptophan 5-monooxygenase activation protein theta	GO:0021762 substantia nigra development;GO:0048857 neural nucleus development;GO:0030901 midbrain development		Transporters:Accessory Factors Involved in Transport; Predicted intracellular proteins	Cytosol (Supported); Additional: Nucleoplasm	Phenethyl Isothiocyanate	(M199)PID P38 MK2 PATHWAY; (M247)PID INSULIN GLUCOSE PATHWAY; (M249)PID PI3KCI AKT PATHWAY	(M5926)HALLMARK MYC TARGETS V1	1	0	1	0	0	0	0	1	0	0	0	0	0	0	0	0	0	0	0	0	1
22862	FNDC3A	1	0	0	0	22862	Gene_ID	H. sapiens	22862	H. sapiens	FNDC3A	fibronectin type III domain containing 3A	GO:0060009 Sertoli cell development;GO:0060008 Sertoli cell differentiation;GO:0008584 male gonad development		Predicted intracellular proteins	Centrosome;Golgi apparatus;Nucleoplasm (Approved); Additional: Cytosol				1	0	0	0	0	0	0	0	0	0	0	0	0	0	0	0	0	0	0	0	1
55892	MYNN	1	0	0	0	55892	Gene_ID	H. sapiens	55892	H. sapiens	MYNN	myoneurin	GO:1990830 cellular response to leukemia inhibitory factor;GO:1990823 response to leukemia inhibitory factor;GO:0071345 cellular response to cytokine stimulus		Transcription factors:Zinc-coordinating DNA-binding domains; Predicted intracellular proteins	Nucleoplasm (Supported)				0	0	0	0	0	0	0	0	0	0	0	0	0	1	0	0	0	0	0	0	1
7328	UBE2H	1	0	0	0	7328	Gene_ID	H. sapiens	7328	H. sapiens	UBE2H	ubiquitin conjugating enzyme E2 H	GO:0070979 protein K11-linked ubiquitination;GO:0070936 protein K48-linked ubiquitination;GO:0000209 protein polyubiquitination		ENZYME proteins:Transferases; Enzymes; Predicted intracellular proteins	Mitochondria (Approved)				0	0	1	0	0	0	0	0	0	0	0	0	0	0	0	0	0	0	0	0	1
10906	TRAFD1	0	1	0	0	10906	Gene_ID	H. sapiens	10906	H. sapiens	TRAFD1	TRAF-type zinc finger domain containing 1	GO:0045824 negative regulation of innate immune response;GO:0002832 negative regulation of response to biotic stimulus;GO:0050777 negative regulation of immune response		Predicted intracellular proteins	Nucleoplasm (Approved); Additional: Cytosol			(M5911)HALLMARK INTERFERON ALPHA RESPONSE; (M5913)HALLMARK INTERFERON GAMMA RESPONSE; (M5939)HALLMARK P53 PATHWAY	0	0	0	0	0	0	0	0	0	0	0	0	0	0	0	0	0	0	0	0	1
79895	ATP8B4	1	0	0	0	79895	Gene_ID	H. sapiens	79895	H. sapiens	ATP8B4	ATPase phospholipid transporting 8B4 (putative)	GO:0045332 phospholipid translocation;GO:0034204 lipid translocation;GO:0097035 regulation of membrane lipid distribution		ENZYME proteins; Enzymes; Predicted intracellular proteins	Nucleoplasm;Vesicles (Uncertain); Additional: Cytosol				1	0	1	0	0	0	0	0	1	0	0	0	0	0	0	0	0	0	0	0	1
50814	NSDHL	0	0	1	0	50814	Gene_ID	H. sapiens	50814	H. sapiens	NSDHL	NAD(P) dependent steroid dehydrogenase-like	GO:0060716 labyrinthine layer blood vessel development;GO:0060674 placenta blood vessel development;GO:0006695 cholesterol biosynthetic process		Human disease related genes:Congenital malformations:Other congenital malformations; Enzymes; Disease related genes; Potential drug targets; Predicted intracellular proteins; ENZYME proteins:Oxidoreductases	Endoplasmic reticulum (Enhanced); Additional: Lipid droplets	NADH		(M5892)HALLMARK CHOLESTEROL HOMEOSTASIS; (M5935)HALLMARK FATTY ACID METABOLISM; (M5937)HALLMARK GLYCOLYSIS	1	0	0	0	0	0	0	0	0	0	0	0	0	0	0	0	0	0	0	0	1
2907	GRINA	0	1	0	0	2907	Gene_ID	H. sapiens	2907	H. sapiens	GRINA	glutamate ionotropic receptor NMDA type subunit associated protein 1	GO:1902236 negative regulation of endoplasmic reticulum stress-induced intrinsic apoptotic signaling pathway;GO:0032469 endoplasmic reticulum calcium ion homeostasis;GO:1902235 regulation of endoplasmic reticulum stress-induced intrinsic apoptotic signaling pathway		Transporters:Transporter channels and pores; Predicted intracellular proteins	Nucleoli fibrillar center (Approved); Additional: Cytosol			(M5941)HALLMARK UV RESPONSE UP	1	0	0	0	0	0	0	0	0	1	0	0	0	0	0	0	0	0	0	0	1
9097	USP14	0	0	1	0	9097	Gene_ID	H. sapiens	9097	H. sapiens	USP14	ubiquitin specific peptidase 14	GO:1903070 negative regulation of ER-associated ubiquitin-dependent protein catabolic process;GO:1904293 negative regulation of ERAD pathway;GO:1903069 regulation of ER-associated ubiquitin-dependent protein catabolic process		Peptidases:Cysteine-type peptidases; ENZYME proteins:Hydrolases; Enzymes; Predicted intracellular proteins	Cytosol;Plasma membrane (Supported)	Phenethyl Isothiocyanate		(M5921)HALLMARK COMPLEMENT	1	0	1	0	0	0	0	0	0	1	0	0	1	0	0	0	0	0	0	0	1
84759	PCGF1	0	0	1	0	84759	Gene_ID	H. sapiens	84759	H. sapiens	PCGF1	polycomb group ring finger 1	GO:0006338 chromatin remodeling;GO:0006325 chromatin organization;GO:0071824 protein-DNA complex organization		Predicted intracellular proteins	Nucleoplasm (Enhanced)				0	0	0	0	0	0	0	0	0	0	0	0	0	0	0	0	0	0	0	0	1
7321	UBE2D1	1	0	0	0	7321	Gene_ID	H. sapiens	7321	H. sapiens	UBE2D1	ubiquitin conjugating enzyme E2 D1	GO:1902916 positive regulation of protein polyubiquitination;GO:1902914 regulation of protein polyubiquitination;GO:1904262 negative regulation of TORC1 signaling		ENZYME proteins:Transferases; Enzymes; Predicted intracellular proteins	Cytosol;Plasma membrane (Approved)		(M214)PID ERBB1 INTERNALIZATION PATHWAY; (M261)PID P53 REGULATION PATHWAY	(M5950)HALLMARK ALLOGRAFT REJECTION	1	0	1	0	0	0	1	0	0	0	0	1	0	0	0	0	0	1	0	0	1
55831	EMC3	1	0	0	0	55831	Gene_ID	H. sapiens	55831	H. sapiens	EMC3	ER membrane protein complex subunit 3	GO:0045050 protein insertion into ER membrane by stop-transfer membrane-anchor sequence;GO:0071816 tail-anchored membrane protein insertion into ER membrane;GO:0045048 protein insertion into ER membrane		Transporters:Primary Active Transporters					1	0	0	0	0	0	0	0	0	0	1	0	0	0	0	0	0	0	0	0	1
134430	WDR36	0	0	1	0	134430	Gene_ID	H. sapiens	134430	H. sapiens	WDR36	WD repeat domain 36	GO:0042274 ribosomal small subunit biogenesis;GO:0006364 rRNA processing;GO:0007601 visual perception		Human disease related genes:Nervous system diseases:Eye disease; Predicted intracellular proteins	Nucleoli (Supported)				0	1	0	0	0	1	0	0	0	0	0	0	0	0	0	0	0	0	0	0	1
9446	GSTO1	0	1	0	0	9446	Gene_ID	H. sapiens	9446	H. sapiens	GSTO1	glutathione S-transferase omega 1	GO:0014810 positive regulation of skeletal muscle contraction by regulation of release of sequestered calcium ion;GO:0014809 regulation of skeletal muscle contraction by regulation of release of sequestered calcium ion;GO:0014722 regulation of skeletal muscle contraction by calcium ion signaling		ENZYME proteins:Oxidoreductases; ENZYME proteins:Transferases; Enzymes; Predicted intracellular proteins		Glutathione		(M5947)HALLMARK IL2 STAT5 SIGNALING; (M5934)HALLMARK XENOBIOTIC METABOLISM	1	0	1	0	0	0	0	0	0	0	0	0	0	0	0	0	0	0	0	0	1
6890	TAP1	0	1	0	0	6890	Gene_ID	H. sapiens	6890	H. sapiens	TAP1	transporter 1, ATP binding cassette subfamily B member	GO:0046967 cytosol to endoplasmic reticulum transport;GO:0019885 antigen processing and presentation of endogenous peptide antigen via MHC class I;GO:0002483 antigen processing and presentation of endogenous peptide antigen		Human disease related genes:Immune system diseases:Primary immunodeficiency; Enzymes; Transporters:Primary Active Transporters; Disease related genes; ENZYME proteins; Potential drug targets; Predicted intracellular proteins; Cancer-related genes:Mutated cancer genes	Centriolar satellite;Endoplasmic reticulum (Approved)		(M145)PID P53 DOWNSTREAM PATHWAY	(M5911)HALLMARK INTERFERON ALPHA RESPONSE; (M5941)HALLMARK UV RESPONSE UP; (M5902)HALLMARK APOPTOSIS	1	0	1	0	0	0	0	0	0	0	0	0	0	0	0	0	0	0	0	0	1
127253	TYW3	1	0	0	0	127253	Gene_ID	H. sapiens	127253	H. sapiens	TYW3	tRNA-yW synthesizing protein 3 homolog	GO:0031590 wybutosine metabolic process;GO:0031591 wybutosine biosynthetic process;GO:1901659 glycosyl compound biosynthetic process		ENZYME proteins:Transferases; Enzymes; Predicted intracellular proteins	Cytosol (Approved); Additional: Plasma membrane				0	1	0	0	0	1	0	0	0	0	0	0	0	0	0	0	0	0	0	0	1
5142	PDE4B	1	0	0	0	5142	Gene_ID	H. sapiens	5142	H. sapiens	PDE4B	phosphodiesterase 4B	GO:1901898 negative regulation of relaxation of cardiac muscle;GO:0071878 negative regulation of adenylate cyclase-activating adrenergic receptor signaling pathway;GO:1901897 regulation of relaxation of cardiac muscle		Predicted intracellular proteins; ENZYME proteins:Hydrolases; Enzymes; FDA approved drug targets:Small molecule drugs	Golgi apparatus (Approved); Additional: Cytosol	Adenosine phosphate; Caffeine; Theophylline; Dyphylline; Enprofylline; Iloprost; Papaverine; Theobromine; Daxalipram; Roflumilast; Piclamilast; Rolipram; 3,5-Dimethyl-1-(3-Nitrophenyl)-1h-Pyrazole-4-Carboxylic Acid Ethyl Ester; Filaminast; 8-Bromo-Adenosine-5'-Monophosphate; (S)-Rolipram; 1-(2-Chlorophenyl)-3,5-Dimethyl-1h-Pyrazole-4-Carboxylic Acid Ethyl Ester; Cilomilast; (R)-Rolipram; S,S-(2-H…		(M5898)HALLMARK DNA REPAIR; (M5890)HALLMARK TNFA SIGNALING VIA NFKB; (M5913)HALLMARK INTERFERON GAMMA RESPONSE	1	0	0	1	0	0	0	0	0	0	0	0	0	0	0	0	1	0	0	0	1
7110	TMF1	1	0	0	0	7110	Gene_ID	H. sapiens	7110	H. sapiens	TMF1	TATA element modulatory factor 1	GO:2000843 regulation of testosterone secretion;GO:2000845 positive regulation of testosterone secretion;GO:0032275 luteinizing hormone secretion		Cancer-related genes:Candidate cancer biomarkers; Predicted intracellular proteins	Golgi apparatus (Supported)		(M58)PID AR PATHWAY		1	0	0	1	0	0	0	0	0	0	0	0	1	0	0	0	0	0	0	0	1
51605	TRMT6	0	1	0	0	51605	Gene_ID	H. sapiens	51605	H. sapiens	TRMT6	tRNA methyltransferase 6 non-catalytic subunit	GO:0080009 mRNA methylation;GO:0016556 mRNA modification;GO:0030488 tRNA methylation		Predicted intracellular proteins	Nucleoplasm (Enhanced); Additional: Cell Junctions				1	1	0	0	0	1	0	0	0	0	0	0	0	0	0	0	0	0	0	0	1
1453	CSNK1D	0	1	0	0	1453	Gene_ID	H. sapiens	1453	H. sapiens	CSNK1D	casein kinase 1 delta	GO:1904948 midbrain dopaminergic neuron differentiation;GO:2000052 positive regulation of non-canonical Wnt signaling pathway;GO:0071539 protein localization to centrosome	yes	Enzymes; Human disease related genes:Nervous system diseases:Other nervous and sensory system diseases; Disease related genes; ENZYME proteins:Transferases; Potential drug targets; Kinases:CK1 Ser/Thr protein kinases; Predicted intracellular proteins	Nucleoli fibrillar center;Nucleoplasm (Supported)		(M31)PID BETA CATENIN DEG PATHWAY; (M219)PID HEDGEHOG GLI PATHWAY; (M136)PID FOXO PATHWAY	(M5893)HALLMARK MITOTIC SPINDLE	1	1	1	0	0	1	0	0	0	0	1	0	1	0	0	0	0	0	0	0	1
55329	MNS1	0	1	0	0	55329	Gene_ID	H. sapiens	55329	H. sapiens	MNS1	meiosis specific nuclear structural 1	GO:0070986 left/right axis specification;GO:0007288 sperm axoneme assembly;GO:0045724 positive regulation of cilium assembly		Human disease related genes:Congenital malformations:Other congenital malformations; Disease related genes; Predicted intracellular proteins	Nuclear speckles;Nucleoplasm (Uncertain); Additional: Cytosol				0	0	0	0	0	0	0	0	0	0	0	0	0	0	0	0	0	0	0	0	1
7850	IL1R2	1	0	0	0	7850	Gene_ID	H. sapiens	7850	H. sapiens	IL1R2	interleukin 1 receptor type 2	GO:0032690 negative regulation of interleukin-1 alpha production;GO:2000660 negative regulation of interleukin-1-mediated signaling pathway;GO:2000659 regulation of interleukin-1-mediated signaling pathway		CD markers; Cancer-related genes:Candidate cancer biomarkers; Predicted secreted proteins			(M110)PID IL1 PATHWAY	(M5897)HALLMARK IL6 JAK STAT3 SIGNALING; (M5947)HALLMARK IL2 STAT5 SIGNALING	1	0	1	0	0	0	0	0	0	0	0	0	1	1	0	0	0	0	0	1	1
3430	IFI35	1	0	0	0	3430	Gene_ID	H. sapiens	3430	H. sapiens	IFI35	interferon induced protein 35	GO:0034145 positive regulation of toll-like receptor 4 signaling pathway;GO:0002281 macrophage activation involved in immune response;GO:0034143 regulation of toll-like receptor 4 signaling pathway		Predicted secreted proteins; Predicted intracellular proteins	Cytosol;Nucleoplasm (Supported); Additional: Nucleoli			(M5911)HALLMARK INTERFERON ALPHA RESPONSE; (M5913)HALLMARK INTERFERON GAMMA RESPONSE	0	0	1	1	1	0	0	0	0	0	0	1	0	0	0	1	0	0	0	0	1
29789	OLA1	1	0	0	0	29789	Gene_ID	H. sapiens	29789	H. sapiens	OLA1	Obg like ATPase 1	GO:0046034 ATP metabolic process;GO:0009205 purine ribonucleoside triphosphate metabolic process;GO:0009144 purine nucleoside triphosphate metabolic process		Predicted intracellular proteins	Cytosol (Enhanced)				0	0	0	0	0	0	0	0	0	0	0	0	0	0	0	0	0	0	0	0	1
51244	CCDC174	1	0	0	0	51244	Gene_ID	H. sapiens	51244	H. sapiens	CCDC174	coiled-coil domain containing 174			Human disease related genes:Congenital malformations:Other congenital malformations; Disease related genes; Predicted intracellular proteins	Nucleoplasm (Enhanced)				0	0	0	0	0	0	0	0	0	0	0	0	0	0	0	0	0	0	0	0	1
10884	MRPS30	0	1	0	0	10884	Gene_ID	H. sapiens	10884	H. sapiens	MRPS30	mitochondrial ribosomal protein S30	GO:0032543 mitochondrial translation;GO:0140053 mitochondrial gene expression;GO:0006412 translation		Ribosomal proteins; Predicted intracellular proteins				(M5936)HALLMARK OXIDATIVE PHOSPHORYLATION	0	0	0	0	0	0	0	0	0	0	0	0	0	0	0	0	0	0	0	0	1
10717	AP4B1	0	0	1	0	10717	Gene_ID	H. sapiens	10717	H. sapiens	AP4B1	adaptor related protein complex 4 subunit beta 1	GO:0061938 protein localization to somatodendritic compartment;GO:0006605 protein targeting;GO:0016192 vesicle-mediated transport		Human disease related genes:Nervous system diseases:Other nervous and sensory system diseases; Disease related genes; Potential drug targets; Predicted intracellular proteins; Transporters	Vesicles (Approved)			(M5934)HALLMARK XENOBIOTIC METABOLISM	0	0	0	0	0	0	0	0	0	0	0	0	0	0	0	0	0	0	0	0	1
23365	ARHGEF12	1	0	0	0	23365	Gene_ID	H. sapiens	23365	H. sapiens	ARHGEF12	Rho guanine nucleotide exchange factor 12	GO:0007266 Rho protein signal transduction;GO:0007265 Ras protein signal transduction;GO:0007264 small GTPase mediated signal transduction		Cancer-related genes; Disease related genes; Predicted intracellular proteins	Cytosol;Plasma membrane (Approved); Additional: Nucleoplasm		(M68)PID RHOA REG PATHWAY	(M5893)HALLMARK MITOTIC SPINDLE; (M5945)HALLMARK HEME METABOLISM	1	0	1	0	0	0	0	0	0	0	0	0	0	0	0	0	0	1	0	0	1
55339	WDR33	1	0	0	0	55339	Gene_ID	H. sapiens	55339	H. sapiens	WDR33	WD repeat domain 33	GO:0006378 mRNA polyadenylation;GO:0006301 postreplication repair;GO:0031124 mRNA 3'-end processing		Predicted intracellular proteins	Nucleoli fibrillar center;Nucleoplasm (Enhanced)			(M5953)HALLMARK KRAS SIGNALING UP	1	1	0	0	0	0	0	0	0	0	0	0	0	0	1	0	0	0	0	0	1
106480831	RNU7-182P	0	0	1	0	106480831	Gene_ID	H. sapiens	106480831	H. sapiens	RNU7-182P	RNA, U7 small nuclear 182 pseudogene								0	0	0	0	0	0	0	0	0	0	0	0	0	0	0	0	0	0	0	0	1
114781	BTBD9	0	0	1	0	114781	Gene_ID	H. sapiens	114781	H. sapiens	BTBD9	BTB domain containing 9	GO:0042748 circadian sleep/wake cycle, non-REM sleep;GO:0050802 circadian sleep/wake cycle, sleep;GO:0022410 circadian sleep/wake cycle process		Disease related genes; Predicted intracellular proteins	Nucleoplasm (Approved)				1	0	0	0	0	0	0	0	0	0	0	0	0	0	0	0	0	0	0	0	1
84034	EMILIN2	1	0	0	0	84034	Gene_ID	H. sapiens	84034	H. sapiens	EMILIN2	elastin microfibril interfacer 2	GO:1901731 positive regulation of platelet aggregation;GO:1900426 positive regulation of defense response to bacterium;GO:0034112 positive regulation of homotypic cell-cell adhesion		Predicted secreted proteins			(M3008)NABA ECM GLYCOPROTEINS; (M5884)NABA CORE MATRISOME; (M5889)NABA MATRISOME		1	0	0	1	0	0	0	0	0	0	0	0	0	0	0	1	0	0	0	0	1
10096	ACTR3	1	0	0	0	10096	Gene_ID	H. sapiens	10096	H. sapiens	ACTR3	actin related protein 3	GO:0016344 meiotic chromosome movement towards spindle pole;GO:0051305 chromosome movement towards spindle pole;GO:0070358 actin polymerization-dependent cell motility		Predicted intracellular proteins		N-[2-(2-methyl-1H-indol-3-yl)ethyl]thiophene-2-carboxamide; (2S)-2-(3-bromophenyl)-3-(5-chloro-2-hydroxyphenyl)-1,3-thiazolidin-4-one	(M16801)SIG REGULATION OF THE ACTIN CYTOSKELETON BY RHO GTPASES; (M5193)SIG CHEMOTAXIS; (M278)PID RAC1 PATHWAY	(M5923)HALLMARK PI3K AKT MTOR SIGNALING; (M5924)HALLMARK MTORC1 SIGNALING	1	0	1	1	0	0	0	0	0	0	0	0	0	1	0	0	0	1	0	0	1
51362	CDC40	1	0	0	0	51362	Gene_ID	H. sapiens	51362	H. sapiens	CDC40	cell division cycle 40	GO:1990403 embryonic brain development;GO:0000377 RNA splicing, via transesterification reactions with bulged adenosine as nucleophile;GO:0000398 mRNA splicing, via spliceosome		Human disease related genes:Congenital malformations:Congenital malformations of the nervous system; Disease related genes; Predicted intracellular proteins	Nucleoplasm (Supported)				0	1	0	0	0	0	0	0	0	0	0	0	0	0	0	0	0	0	0	0	1
23092	ARHGAP26	1	0	0	0	23092	Gene_ID	H. sapiens	23092	H. sapiens	ARHGAP26	Rho GTPase activating protein 26	GO:0051056 regulation of small GTPase mediated signal transduction;GO:0030036 actin cytoskeleton organization;GO:0030029 actin filament-based process		Cancer-related genes; Predicted intracellular proteins; Disease related genes; Human disease related genes:Cancers:Cancers of haematopoietic and lymphoid tissues	Cytosol (Approved)		(M281)PID FAK PATHWAY		1	0	0	0	0	0	0	0	0	0	0	0	0	0	0	0	0	0	0	0	1
23219	FBXO28	0	1	0	0	23219	Gene_ID	H. sapiens	23219	H. sapiens	FBXO28	F-box protein 28	GO:0000209 protein polyubiquitination;GO:0016567 protein ubiquitination;GO:0032446 protein modification by small protein conjugation		Disease related genes; Human disease related genes:Nervous system diseases:Epilepsy; Predicted intracellular proteins	Nucleoplasm (Supported); Additional: Focal adhesion sites				0	0	0	0	0	0	0	0	0	0	0	0	0	0	0	0	0	0	0	0	1
29781	NCAPH2	0	0	1	0	29781	Gene_ID	H. sapiens	29781	H. sapiens	NCAPH2	non-SMC condensin II complex subunit H2	GO:0051309 female meiosis chromosome separation;GO:0051306 mitotic sister chromatid separation;GO:0051307 meiotic chromosome separation		Predicted intracellular proteins	Nucleoplasm (Supported); Additional: Cell Junctions;Cytokinetic bridge			(M5935)HALLMARK FATTY ACID METABOLISM	1	0	1	0	0	0	0	0	0	0	0	0	0	0	0	1	0	0	0	0	1
64951	MRPS24	0	1	0	0	64951	Gene_ID	H. sapiens	64951	H. sapiens	MRPS24	mitochondrial ribosomal protein S24	GO:0032543 mitochondrial translation;GO:0140053 mitochondrial gene expression;GO:0006412 translation		Ribosomal proteins; Predicted intracellular proteins					0	0	0	0	0	0	0	0	0	0	0	0	0	0	0	0	0	0	0	0	1
9128	PRPF4	0	0	1	0	9128	Gene_ID	H. sapiens	9128	H. sapiens	PRPF4	pre-mRNA processing factor 4	GO:0000377 RNA splicing, via transesterification reactions with bulged adenosine as nucleophile;GO:0000398 mRNA splicing, via spliceosome;GO:0000375 RNA splicing, via transesterification reactions		Disease related genes; Human disease related genes:Nervous system diseases:Eye disease; Predicted intracellular proteins	Nuclear speckles (Enhanced)				0	1	0	0	0	0	0	0	0	0	0	0	0	0	0	0	0	0	0	0	1
110091775	CFAP298-TCP10L	1	0	0	0	110091775	Gene_ID	H. sapiens	110091775	H. sapiens	CFAP298-TCP10L	CFAP298-TCP10L readthrough			Predicted intracellular proteins	Cytosol (Approved); Additional: Microtubules				0	0	0	0	0	0	0	0	0	0	0	0	0	0	0	0	0	0	0	0	1
7320	UBE2B	0	1	0	0	7320	Gene_ID	H. sapiens	7320	H. sapiens	UBE2B	ubiquitin conjugating enzyme E2 B	GO:0010520 regulation of reciprocal meiotic recombination;GO:0010845 positive regulation of reciprocal meiotic recombination;GO:0051026 chiasma assembly		ENZYME proteins:Transferases; Enzymes; Predicted intracellular proteins	Nucleoplasm;Plasma membrane (Approved); Additional: Cytosol;Vesicles				1	0	1	0	0	0	0	0	0	0	0	0	0	0	1	0	0	0	0	0	1
1386	ATF2	0	0	1	0	1386	Gene_ID	H. sapiens	1386	H. sapiens	ATF2	activating transcription factor 2	GO:0021742 abducens nucleus development;GO:0021743 hypoglossal nucleus development;GO:0021754 facial nucleus development		Transcription factors:Basic domains; Predicted intracellular proteins	Nucleoplasm (Enhanced)		(M17200)SA B CELL RECEPTOR COMPLEXES; (M229)PID P38 ALPHA BETA DOWNSTREAM PATHWAY; (M12)PID RHOA PATHWAY		1	1	1	0	0	0	1	0	0	0	1	0	0	0	1	1	0	0	0	0	1
84899	TMTC4	1	0	0	0	84899	Gene_ID	H. sapiens	84899	H. sapiens	TMTC4	transmembrane O-mannosyltransferase targeting cadherins 4	GO:0032470 positive regulation of endoplasmic reticulum calcium ion concentration;GO:1905584 outer hair cell apoptotic process;GO:0035269 protein O-linked mannosylation		ENZYME proteins:Transferases; Enzymes; Predicted intracellular proteins	Vesicles (Approved)				1	0	0	0	0	0	0	0	0	0	0	0	0	0	0	0	0	0	0	0	1
4286	MITF	1	0	0	0	4286	Gene_ID	H. sapiens	4286	H. sapiens	MITF	melanocyte inducing transcription factor	GO:1902362 melanocyte apoptotic process;GO:0030318 melanocyte differentiation;GO:0050931 pigment cell differentiation		Cancer-related genes; Human disease related genes:Congenital disorders of metabolism:Congenital disorders of amino acid metabolism; Human disease related genes:Cancers:Skin cancers; Disease related genes; Human disease related genes:Congenital disorders of metabolism:Other congenital disorders of metabolism; Predicted intracellular proteins; Transcription factors:Basic domains			(M229)PID P38 ALPHA BETA DOWNSTREAM PATHWAY; (M183)PID IL6 7 PATHWAY; (M231)PID KIT PATHWAY		1	0	0	0	0	0	0	0	0	0	0	0	0	0	0	1	0	0	0	0	1
3672	ITGA1	0	0	1	0	3672	Gene_ID	H. sapiens	3672	H. sapiens	ITGA1	integrin subunit alpha 1	GO:0032516 positive regulation of phosphoprotein phosphatase activity;GO:0042059 negative regulation of epidermal growth factor receptor signaling pathway;GO:0010922 positive regulation of phosphatase activity		Transporters:Accessory Factors Involved in Transport; CD markers; Cancer-related genes:Candidate cancer biomarkers	Endoplasmic reticulum (Approved)		(M11)PID PRL SIGNALING EVENTS PATHWAY; (M274)PID LYMPH ANGIOGENESIS PATHWAY; (M47)PID INTEGRIN CS PATHWAY		1	0	1	0	0	0	0	0	0	0	0	0	0	0	0	0	0	0	0	0	1
54790	TET2	1	0	0	0	54790	Gene_ID	H. sapiens	54790	H. sapiens	TET2	tet methylcytosine dioxygenase 2	GO:0006211 5-methylcytosine catabolic process;GO:0019857 5-methylcytosine metabolic process;GO:0080111 DNA demethylation		Enzymes; Human disease related genes:Cardiovascular diseases:Hematologic diseases; Disease related genes; Potential drug targets; Predicted intracellular proteins; ENZYME proteins:Oxidoreductases; Human disease related genes:Cancers:Cancers of haematopoietic and lymphoid tissues; Cancer-related genes:Mutational cancer driver genes; Cancer-related genes:Mutated cancer genes	Nucleoplasm (Approved)				1	0	0	0	0	0	0	0	0	0	0	0	0	0	1	1	0	0	0	0	1
57798	GATAD1	1	0	0	0	57798	Gene_ID	H. sapiens	57798	H. sapiens	GATAD1	GATA zinc finger domain containing 1	GO:0006338 chromatin remodeling;GO:0006325 chromatin organization;GO:0071824 protein-DNA complex organization		Disease related genes; Human disease related genes:Cardiovascular diseases:Cardiac diseases; Transcription factors:Zinc-coordinating DNA-binding domains; Predicted intracellular proteins	Nucleoplasm (Enhanced)				0	0	0	0	0	0	0	0	0	0	0	0	0	0	0	0	0	0	0	0	1
9972	NUP153	1	0	0	0	9972	Gene_ID	H. sapiens	9972	H. sapiens	NUP153	nucleoporin 153	GO:0046832 negative regulation of RNA export from nucleus;GO:0032240 negative regulation of nucleobase-containing compound transport;GO:0075732 viral penetration into host nucleus		Transporters:Transporter channels and pores; Predicted intracellular proteins	Nuclear membrane (Enhanced)		(M228)PID SMAD2 3PATHWAY	(M5925)HALLMARK E2F TARGETS	1	1	1	0	1	0	1	1	0	0	1	0	0	0	0	0	0	0	0	1	1
55852	TEX2	1	0	0	0	55852	Gene_ID	H. sapiens	55852	H. sapiens	TEX2	testis expressed 2	GO:0006665 sphingolipid metabolic process;GO:0006643 membrane lipid metabolic process;GO:0006869 lipid transport		Predicted intracellular proteins	Nucleoplasm (Approved)				1	0	0	0	0	0	0	0	0	0	0	0	0	0	0	0	0	0	0	0	1
23633	KPNA6	0	0	1	0	23633	Gene_ID	H. sapiens	23633	H. sapiens	KPNA6	karyopherin subunit alpha 6	GO:0075506 entry of viral genome into host nucleus through nuclear pore complex via importin;GO:0075732 viral penetration into host nucleus;GO:0075733 intracellular transport of virus		Transporters:Transporter channels and pores; Predicted intracellular proteins	Cytosol (Approved); Additional: Nucleoplasm				0	0	1	0	1	0	0	0	0	0	1	0	0	0	0	0	0	0	0	0	1
64754	SMYD3	0	0	1	0	64754	Gene_ID	H. sapiens	64754	H. sapiens	SMYD3	SET and MYND domain containing 3	GO:0034968 histone lysine methylation;GO:0016571 histone methylation;GO:0071549 cellular response to dexamethasone stimulus		Predicted intracellular proteins; ENZYME proteins:Transferases; Cancer-related genes:Candidate cancer biomarkers; Enzymes	Nucleoplasm (Approved); Additional: Cytosol				1	0	0	0	0	0	0	0	0	0	0	0	0	0	0	0	0	0	0	0	1
10487	CAP1	1	0	0	0	10487	Gene_ID	H. sapiens	10487	H. sapiens	CAP1	cyclase associated actin cytoskeleton regulatory protein 1	GO:0007190 activation of adenylate cyclase activity;GO:0045762 positive regulation of adenylate cyclase activity;GO:0031281 positive regulation of cyclase activity		Predicted intracellular proteins	Cytosol (Approved)		(M7955)SIG INSULIN RECEPTOR PATHWAY IN CARDIAC MYOCYTES	(M5915)HALLMARK APICAL JUNCTION	1	0	1	0	0	0	0	0	1	0	0	0	0	0	0	0	0	0	0	0	1
2519	FUCA2	1	0	0	0	2519	Gene_ID	H. sapiens	2519	H. sapiens	FUCA2	alpha-L-fucosidase 2	GO:2000535 regulation of entry of bacterium into host cell;GO:0016139 glycoside catabolic process;GO:0006004 fucose metabolic process		ENZYME proteins:Hydrolases; Predicted secreted proteins; Enzymes; Predicted intracellular proteins					1	0	0	1	0	0	0	0	1	0	0	0	0	0	0	0	0	0	0	0	1
4360	MRC1	0	1	0	0	4360	Gene_ID	H. sapiens	4360	H. sapiens	MRC1	mannose receptor C-type 1	GO:0071353 cellular response to interleukin-4;GO:0070670 response to interleukin-4;GO:0071346 cellular response to type II interferon		CD markers; FDA approved drug targets:Small molecule drugs		Technetium Tc-99m tilmanocept			0	0	1	0	0	0	0	0	0	0	0	0	0	1	0	0	0	0	0	0	1
26156	RSL1D1	0	1	0	0	26156	Gene_ID	H. sapiens	26156	H. sapiens	RSL1D1	ribosomal L1 domain containing 1	GO:0000470 maturation of LSU-rRNA;GO:2000772 regulation of cellular senescence;GO:0042273 ribosomal large subunit biogenesis		Ribosomal proteins; Predicted intracellular proteins	Mitotic chromosome;Nucleoli rim (Enhanced)			(M5926)HALLMARK MYC TARGETS V1	0	0	0	0	0	1	0	0	0	0	0	0	0	0	0	0	0	0	0	0	1
6059	ABCE1	1	0	0	0	6059	Gene_ID	H. sapiens	6059	H. sapiens	ABCE1	ATP binding cassette subfamily E member 1	GO:0060701 negative regulation of ribonuclease activity;GO:0060702 negative regulation of endoribonuclease activity;GO:0060699 regulation of endoribonuclease activity		Predicted intracellular proteins; Transporters:Primary Active Transporters	Cytosol (Enhanced)			(M5926)HALLMARK MYC TARGETS V1; (M5950)HALLMARK ALLOGRAFT REJECTION	1	0	1	0	1	1	0	1	0	0	1	0	1	0	0	0	0	0	0	0	1
55122	AKIRIN2	1	0	0	0	55122	Gene_ID	H. sapiens	55122	H. sapiens	AKIRIN2	akirin 2	GO:0031144 proteasome localization;GO:0071630 nuclear protein quality control by the ubiquitin-proteasome system;GO:0071218 cellular response to misfolded protein		Predicted intracellular proteins	Nucleoplasm (Supported)				1	0	1	1	0	0	0	0	0	0	1	0	0	0	0	1	0	0	0	0	1
26019	UPF2	0	1	0	0	26019	Gene_ID	H. sapiens	26019	H. sapiens	UPF2	UPF2 regulator of nonsense mediated mRNA decay	GO:0000184 nuclear-transcribed mRNA catabolic process, nonsense-mediated decay;GO:0031100 animal organ regeneration;GO:0006406 mRNA export from nucleus		Predicted intracellular proteins	Cytosol (Supported); Additional: Cytoplasmic bodies				0	1	1	0	0	0	0	0	0	0	1	0	0	0	0	0	0	0	0	0	1
9321	TRIP11	1	0	0	0	9321	Gene_ID	H. sapiens	9321	H. sapiens	TRIP11	thyroid hormone receptor interactor 11	GO:0099041 vesicle tethering to Golgi;GO:0090161 Golgi ribbon formation;GO:0003413 chondrocyte differentiation involved in endochondral bone morphogenesis		Disease related genes; Human disease related genes:Congenital malformations:Congenital malformations of the musculoskeletal system; Cancer-related genes:Mutational cancer driver genes; Predicted intracellular proteins	Golgi apparatus (Supported)				1	0	1	0	0	0	0	0	0	0	0	0	0	0	0	0	0	0	0	0	1
2033	EP300	1	0	0	0	2033	Gene_ID	H. sapiens	2033	H. sapiens	EP300	E1A binding protein p300	GO:0036268 swimming;GO:0061921 peptidyl-lysine propionylation;GO:0140066 peptidyl-lysine crotonylation		Human disease related genes:Congenital malformations:Other congenital malformations; Enzymes; Disease related genes; ENZYME proteins:Transferases; Potential drug targets; Predicted intracellular proteins; Human disease related genes:Cancers:Cancers of haematopoietic and lymphoid tissues; Cancer-related genes:Mutational cancer driver genes; Cancer-related genes:Mutated cancer genes	Nucleoplasm (Enhanced)		(M32)PID HDAC CLASSIII PATHWAY; (M207)PID RETINOIC ACID PATHWAY; (M44)PID HIF2PATHWAY		1	0	1	1	0	0	1	1	0	1	0	0	0	0	1	1	1	0	1	1	1
63931	MRPS14	0	1	0	0	63931	Gene_ID	H. sapiens	63931	H. sapiens	MRPS14	mitochondrial ribosomal protein S14	GO:0032543 mitochondrial translation;GO:0140053 mitochondrial gene expression;GO:0006412 translation		Ribosomal proteins; Disease related genes; Human disease related genes:Congenital disorders of metabolism:Mitochondrial diseases; Predicted intracellular proteins	Mitochondria (Supported); Additional: Nuclear membrane				0	0	0	0	0	0	0	0	0	0	0	0	0	0	0	0	0	0	0	0	1
56342	PPAN	0	1	0	0	56342	Gene_ID	H. sapiens	56342	H. sapiens	PPAN	peter pan homolog	GO:0000027 ribosomal large subunit assembly;GO:0042255 ribosome assembly;GO:0042273 ribosomal large subunit biogenesis		Predicted intracellular proteins				(M5928)HALLMARK MYC TARGETS V2	1	0	0	0	0	1	0	0	0	0	0	0	0	0	0	0	0	0	0	0	1
26137	ZBTB20	0	0	1	0	26137	Gene_ID	H. sapiens	26137	H. sapiens	ZBTB20	zinc finger and BTB domain containing 20	GO:0030813 positive regulation of nucleotide catabolic process;GO:0033123 positive regulation of purine nucleotide catabolic process;GO:0045821 positive regulation of glycolytic process		Human disease related genes:Congenital malformations:Other congenital malformations; Disease related genes; Transcription factors:Zinc-coordinating DNA-binding domains; Predicted intracellular proteins	Nuclear bodies;Nucleoplasm (Enhanced)				1	0	0	0	0	0	0	0	0	0	0	0	0	0	0	0	0	0	1	0	1
5321	PLA2G4A	1	0	0	0	5321	Gene_ID	H. sapiens	5321	H. sapiens	PLA2G4A	phospholipase A2 group IVA	GO:0034478 phosphatidylglycerol catabolic process;GO:0006663 platelet activating factor biosynthetic process;GO:0046469 platelet activating factor metabolic process		Enzymes; Human disease related genes:Digestive system diseases:Gastrointestinal diseases; Disease related genes; Potential drug targets; ENZYME proteins:Hydrolases; RAS pathway related proteins; Predicted intracellular proteins	Cytosol (Supported); Additional: Vesicles	Fluticasone propionate; Procaine; Quinacrine; Niflumic acid; Darapladib; Fluticasone	(M229)PID P38 ALPHA BETA DOWNSTREAM PATHWAY; (M7)PID FCER1 PATHWAY; (M8)PID ENDOTHELIN PATHWAY	(M5913)HALLMARK INTERFERON GAMMA RESPONSE; (M5921)HALLMARK COMPLEMENT	1	0	0	1	0	0	0	0	0	0	0	0	0	0	0	1	0	0	0	0	1
54700	RRN3	1	0	0	0	54700	Gene_ID	H. sapiens	54700	H. sapiens	RRN3	RRN3 homolog, RNA polymerase I transcription factor	GO:0001188 RNA polymerase I preinitiation complex assembly;GO:0006361 transcription initiation at RNA polymerase I promoter;GO:0007000 nucleolus organization		Predicted intracellular proteins	Nucleoli rim (Supported)		(M121)PID MTOR 4PATHWAY		1	0	0	0	0	1	0	0	0	0	0	1	0	0	0	0	0	0	0	0	1
400506	KNOP1	1	0	0	0	400506	Gene_ID	H. sapiens	400506	H. sapiens	KNOP1	lysine rich nucleolar protein 1			Predicted intracellular proteins	Nucleoli;Nucleoli rim (Enhanced); Additional: Cytosol				0	0	0	0	0	0	0	0	0	0	0	0	0	0	0	0	0	0	0	0	1
2580	GAK	1	0	0	0	2580	Gene_ID	H. sapiens	2580	H. sapiens	GAK	cyclin G associated kinase	GO:0016191 synaptic vesicle uncoating;GO:0072318 clathrin coat disassembly;GO:0072319 vesicle uncoating	yes	Kinases; ENZYME proteins:Transferases; Enzymes; Predicted intracellular proteins	Golgi apparatus (Supported); Additional: Vesicles	Fostamatinib			1	0	0	0	0	0	0	0	0	0	1	0	0	0	0	0	0	0	0	1	1
8809	IL18R1	1	0	0	0	8809	Gene_ID	H. sapiens	8809	H. sapiens	IL18R1	interleukin 18 receptor 1	GO:0035655 interleukin-18-mediated signaling pathway;GO:0071351 cellular response to interleukin-18;GO:0070673 response to interleukin-18		ENZYME proteins:Hydrolases; CD markers; Enzymes	Mitochondria (Approved)		(M290)PID IL12 STAT4 PATHWAY; (M196)PID IL23 PATHWAY; (M54)PID IL12 2PATHWAY	(M5897)HALLMARK IL6 JAK STAT3 SIGNALING; (M5947)HALLMARK IL2 STAT5 SIGNALING; (M5932)HALLMARK INFLAMMATORY RESPONSE	1	0	1	1	0	0	0	0	0	0	0	0	0	1	0	1	0	0	0	0	1
71	ACTG1	0	1	0	0	71	Gene_ID	H. sapiens	71	H. sapiens	ACTG1	actin gamma 1	GO:0150111 regulation of transepithelial transport;GO:1902396 protein localization to bicellular tight junction;GO:0098974 postsynaptic actin cytoskeleton organization		Human disease related genes:Congenital malformations:Other congenital malformations; Disease related genes; Human disease related genes:Nervous system diseases:Ear disease; Predicted intracellular proteins		Copper; Artenimol	(M16801)SIG REGULATION OF THE ACTIN CYTOSKELETON BY RHO GTPASES	(M5892)HALLMARK CHOLESTEROL HOMEOSTASIS; (M5915)HALLMARK APICAL JUNCTION	1	0	1	0	0	0	0	0	0	0	0	0	0	1	0	1	0	0	0	0	1
8985	PLOD3	1	0	0	0	8985	Gene_ID	H. sapiens	8985	H. sapiens	PLOD3	procollagen-lysine,2-oxoglutarate 5-dioxygenase 3	GO:0046946 hydroxylysine metabolic process;GO:0046947 hydroxylysine biosynthetic process;GO:0070831 basement membrane assembly		Human disease related genes:Congenital malformations:Other congenital malformations; Enzymes; Disease related genes; ENZYME proteins:Transferases; Potential drug targets; Predicted intracellular proteins; ENZYME proteins:Oxidoreductases; Predicted secreted proteins		Ascorbic acid	(M3468)NABA ECM REGULATORS; (M5885)NABA MATRISOME ASSOCIATED; (M5889)NABA MATRISOME	(M5930)HALLMARK EPITHELIAL MESENCHYMAL TRANSITION	1	0	0	0	0	0	0	0	0	0	0	0	0	0	0	0	0	0	0	0	1
3717	JAK2	1	0	0	0	3717	Gene_ID	H. sapiens	3717	H. sapiens	JAK2	Janus kinase 2	GO:0031959 mineralocorticoid receptor signaling pathway;GO:0034050 programmed cell death induced by symbiont;GO:0070757 interleukin-35-mediated signaling pathway	yes	Human disease related genes:Cardiovascular diseases:Vascular diseases; Enzymes; Human disease related genes:Cardiovascular diseases:Hematologic diseases; Disease related genes; ENZYME proteins:Transferases; FDA approved drug targets:Small molecule drugs; Kinases:Tyr protein kinases; Predicted intracellular proteins; Human disease related genes:Cancers:Cancers of haematopoietic and lymphoid tissue…	Nucleoplasm (Supported); Additional: Focal adhesion sites;Plasma membrane	2-tert-butyl-9-fluoro-1,6-dihydrobenzo[h]imidazo[4,5-f]isoquinolin-7-one; XL019; 5-phenyl-1H-indazol-3-amine; 4-(3-amino-1H-indazol-5-yl)-N-tert-butylbenzenesulfonamide; 4-[(2-{4-[(CYCLOPROPYLCARBAMOYL)AMINO]-1H-PYRAZOL-3-YL}-1H-BENZIMIDAZOL-6-YL)METHYL]MORPHOLIN-4-IUM; Ruxolitinib; Tofacitinib; Baricitinib; Entrectinib; Fostamatinib; Fedratinib; Zanubrutinib	(M135)PID IL5 PATHWAY; (M36)PID IL27 PATHWAY; (M182)PID IL3 PATHWAY	(M5906)HALLMARK ESTROGEN RESPONSE EARLY; (M5907)HALLMARK ESTROGEN RESPONSE LATE; (M5913)HALLMARK INTERFERON GAMMA RESPONSE	1	0	1	1	1	0	0	1	0	0	0	1	1	1	0	1	0	1	1	0	1
8615	USO1	1	0	0	0	8615	Gene_ID	H. sapiens	8615	H. sapiens	USO1	USO1 vesicle transport factor	GO:0048211 Golgi vesicle docking;GO:0048280 vesicle fusion with Golgi apparatus;GO:0032252 secretory granule localization		Predicted intracellular proteins	Golgi apparatus (Supported); Additional: Nucleoli fibrillar center		(M243)PID ARF 3PATHWAY	(M5910)HALLMARK PROTEIN SECRETION; (M5924)HALLMARK MTORC1 SIGNALING	0	0	1	0	0	0	0	0	0	0	1	0	0	0	0	0	0	0	0	0	1
81624	DIAPH3	0	0	1	0	81624	Gene_ID	H. sapiens	81624	H. sapiens	DIAPH3	diaphanous related formin 3	GO:0043131 erythrocyte enucleation;GO:0043354 enucleate erythrocyte maturation;GO:0090601 enucleation		Human disease related genes:Nervous system diseases:Ear disease; Disease related genes; Cancer-related genes:Candidate cancer biomarkers; Predicted intracellular proteins	Microtubules;Plasma membrane (Supported)		(M81)PID CDC42 PATHWAY; (M164)PID ERBB1 DOWNSTREAM PATHWAY	(M5925)HALLMARK E2F TARGETS	1	0	0	0	0	0	0	0	0	0	0	0	0	0	0	1	0	0	0	0	1
10261	IGSF6	0	1	0	0	10261	Gene_ID	H. sapiens	10261	H. sapiens	IGSF6	immunoglobulin superfamily member 6	GO:0006955 immune response;GO:0007166 cell surface receptor signaling pathway;GO:0002376 immune system process						(M5950)HALLMARK ALLOGRAFT REJECTION	0	0	0	0	0	0	0	0	0	0	0	0	0	0	0	0	0	0	0	0	1
64089	SNX16	1	0	0	0	64089	Gene_ID	H. sapiens	64089	H. sapiens	SNX16	sorting nexin 16	GO:0045022 early endosome to late endosome transport;GO:0098927 vesicle-mediated transport between endosomal compartments;GO:0006622 protein targeting to lysosome		Predicted intracellular proteins	Vesicles (Supported)				1	0	0	0	0	0	0	0	0	0	1	0	0	0	0	0	0	0	0	0	1
1536	CYBB	1	0	0	0	1536	Gene_ID	H. sapiens	1536	H. sapiens	CYBB	cytochrome b-245 beta chain	GO:1904845 cellular response to L-glutamine;GO:1904844 response to L-glutamine;GO:0097411 hypoxia-inducible factor-1alpha signaling pathway		Transporters:Transport Electron Carriers; Potential drug targets; Disease related genes; Human disease related genes:Immune system diseases:Primary immunodeficiency		Dextromethorphan	(M278)PID RAC1 PATHWAY	(M5932)HALLMARK INFLAMMATORY RESPONSE	1	0	1	1	0	0	1	0	1	0	0	0	0	0	0	0	0	1	1	0	1
8602	NOP14	1	0	0	0	8602	Gene_ID	H. sapiens	8602	H. sapiens	NOP14	NOP14 nucleolar protein	GO:0000472 endonucleolytic cleavage to generate mature 5'-end of SSU-rRNA from (SSU-rRNA, 5.8S rRNA, LSU-rRNA);GO:0000967 rRNA 5'-end processing;GO:0000480 endonucleolytic cleavage in 5'-ETS of tricistronic rRNA transcript (SSU-rRNA, 5.8S rRNA, LSU-rRNA)		Predicted intracellular proteins	Nucleoli (Enhanced); Additional: Nucleoplasm			(M5922)HALLMARK UNFOLDED PROTEIN RESPONSE	0	1	0	0	0	1	0	0	0	0	0	0	0	0	0	0	0	0	0	0	1
4728	NDUFS8	1	0	0	0	4728	Gene_ID	H. sapiens	4728	H. sapiens	NDUFS8	NADH:ubiquinone oxidoreductase core subunit S8	GO:0006120 mitochondrial electron transport, NADH to ubiquinone;GO:0010257 NADH dehydrogenase complex assembly;GO:0032981 mitochondrial respiratory chain complex I assembly		Enzymes; Disease related genes; ENZYME proteins; Potential drug targets; Human disease related genes:Congenital disorders of metabolism:Mitochondrial diseases; Predicted intracellular proteins	Mitochondria (Approved)	NADH		(M5936)HALLMARK OXIDATIVE PHOSPHORYLATION	0	0	1	0	0	0	0	0	0	0	0	0	0	0	0	0	0	0	0	0	1
84295	PHF6	0	1	0	0	84295	Gene_ID	H. sapiens	84295	H. sapiens	PHF6	PHD finger protein 6	GO:0001835 blastocyst hatching;GO:0035188 hatching;GO:0071684 organism emergence from protective structure		Human disease related genes:Congenital malformations:Other congenital malformations; Disease related genes; Predicted intracellular proteins; Cancer-related genes:Mutational cancer driver genes; Cancer-related genes:Mutated cancer genes	Nucleoli;Nucleoplasm (Supported)				0	0	0	0	0	0	0	0	0	0	0	0	0	0	0	0	0	0	0	0	1
6950	TCP1	0	1	0	0	6950	Gene_ID	H. sapiens	6950	H. sapiens	TCP1	t-complex 1	GO:0090666 scaRNA localization to Cajal body;GO:0090670 RNA localization to Cajal body;GO:0090685 RNA localization to nucleus		Predicted intracellular proteins				(M5926)HALLMARK MYC TARGETS V1	0	0	1	0	0	0	0	0	0	0	0	0	0	0	0	0	0	0	0	1	1
55014	STX17	1	0	0	0	55014	Gene_ID	H. sapiens	55014	H. sapiens	STX17	syntaxin 17	GO:0097111 endoplasmic reticulum-Golgi intermediate compartment organization;GO:0016240 autophagosome membrane docking;GO:0034497 protein localization to phagophore assembly site		Transporters:Accessory Factors Involved in Transport; Predicted intracellular proteins	Cytosol;Nucleoli (Uncertain)				1	0	0	0	0	0	0	0	0	0	1	0	0	0	0	0	0	0	0	0	1
5663	PSEN1	0	0	1	0	5663	Gene_ID	H. sapiens	5663	H. sapiens	PSEN1	presenilin 1	GO:1904797 negative regulation of core promoter binding;GO:0140246 protein catabolic process at synapse;GO:0140249 protein catabolic process at postsynapse		Human disease related genes:Cardiovascular diseases:Cardiac diseases; Enzymes; Human disease related genes:Skin diseases:Skin and soft tissue diseases; Peptidases:Aspartic-type peptidases; Disease related genes; Transporters:Transporter channels and pores; Potential drug targets; Predicted intracellular proteins; Human disease related genes:Nervous system diseases:Neurodegenerative diseases; Canc…	Golgi apparatus (Supported); Additional: Cell Junctions;Nucleoplasm		(M251)PID SYNDECAN 3 PATHWAY; (M70)PID PS1 PATHWAY; (M17)PID NOTCH PATHWAY	(M5902)HALLMARK APOPTOSIS; (M5921)HALLMARK COMPLEMENT; (M5932)HALLMARK INFLAMMATORY RESPONSE	1	0	1	0	0	0	0	0	1	0	0	0	1	0	1	1	1	0	0	1	1
868	CBLB	0	0	1	0	868	Gene_ID	H. sapiens	868	H. sapiens	CBLB	Cbl proto-oncogene B	GO:0002249 lymphocyte anergy;GO:0002870 T cell anergy;GO:2000583 regulation of platelet-derived growth factor receptor-alpha signaling pathway		Cancer-related genes; ENZYME proteins:Transferases; Enzymes; Predicted intracellular proteins	Cytosol (Supported); Additional: Nucleoplasm		(M45)PID CD40 PATHWAY; (M214)PID ERBB1 INTERNALIZATION PATHWAY; (M60)PID NFAT TFPATHWAY	(M5921)HALLMARK COMPLEMENT	1	0	1	0	0	0	0	0	0	0	1	0	0	0	0	1	1	0	1	0	1
80167	ABHD18	0	0	1	0	80167	Gene_ID	H. sapiens	80167	H. sapiens	ABHD18	abhydrolase domain containing 18			Predicted intracellular proteins	Nuclear membrane (Approved)				0	0	0	0	0	0	0	0	0	0	0	0	0	0	0	0	0	0	0	0	1
10651	MTX2	0	1	0	0	10651	Gene_ID	H. sapiens	10651	H. sapiens	MTX2	metaxin 2	GO:0007008 outer mitochondrial membrane organization;GO:0045040 protein insertion into mitochondrial outer membrane;GO:0090151 establishment of protein localization to mitochondrial membrane		Disease related genes; Predicted intracellular proteins	Mitochondria (Supported); Additional: Nucleoli			(M5936)HALLMARK OXIDATIVE PHOSPHORYLATION	1	0	0	0	0	0	0	0	0	0	1	0	0	0	0	0	0	0	0	0	1
55872	PBK	0	1	0	0	55872	Gene_ID	H. sapiens	55872	H. sapiens	PBK	PDZ binding kinase	GO:0032435 negative regulation of proteasomal ubiquitin-dependent protein catabolic process;GO:0032873 negative regulation of stress-activated MAPK cascade;GO:0070303 negative regulation of stress-activated protein kinase signaling cascade	yes	Kinases:STE Ser/Thr protein kinases; ENZYME proteins:Transferases; Enzymes; Predicted intracellular proteins	Cytosol (Approved)			(M5901)HALLMARK G2M CHECKPOINT	0	0	1	0	0	0	0	0	0	1	0	0	1	0	0	0	0	0	0	0	1
10961	ERP29	1	0	0	0	10961	Gene_ID	H. sapiens	10961	H. sapiens	ERP29	endoplasmic reticulum protein 29	GO:0043335 protein unfolding;GO:1902235 regulation of endoplasmic reticulum stress-induced intrinsic apoptotic signaling pathway;GO:0050709 negative regulation of protein secretion		Predicted intracellular proteins	Microtubules (Uncertain); Additional: Nucleoplasm			(M5935)HALLMARK FATTY ACID METABOLISM	0	0	0	0	0	0	0	0	0	1	1	1	0	0	0	0	0	0	0	1	1
22839	DLGAP4	0	1	0	0	22839	Gene_ID	H. sapiens	22839	H. sapiens	DLGAP4	DLG associated protein 4	GO:0098962 regulation of postsynaptic neurotransmitter receptor activity;GO:0099601 regulation of neurotransmitter receptor activity;GO:0010469 regulation of signaling receptor activity		Predicted intracellular proteins	Nucleoplasm (Uncertain); Additional: Focal adhesion sites				0	0	0	0	0	0	0	0	0	0	0	0	0	0	0	0	0	0	0	0	1
51574	LARP7	0	1	0	0	51574	Gene_ID	H. sapiens	51574	H. sapiens	LARP7	La ribonucleoprotein 7, transcriptional regulator	GO:0106349 snRNA methylation;GO:1990437 snRNA 2'-O-methylation;GO:1990438 U6 2'-O-snRNA methylation		Human disease related genes:Congenital malformations:Other congenital malformations; Disease related genes; Predicted intracellular proteins	Cytosol;Nucleoplasm (Supported)				1	1	0	0	1	1	0	0	0	0	0	0	0	0	0	0	0	0	0	0	1
387103	CENPW	1	0	0	0	387103	Gene_ID	H. sapiens	387103	H. sapiens	CENPW	centromere protein W	GO:0031055 chromatin remodeling at centromere;GO:0034080 CENP-A containing chromatin assembly;GO:0051382 kinetochore assembly		Predicted intracellular proteins	Nucleoplasm (Supported)				0	0	1	0	0	0	0	0	0	0	0	0	0	0	0	0	0	0	0	0	1
65094	JMJD4	0	0	1	0	65094	Gene_ID	H. sapiens	65094	H. sapiens	JMJD4	jumonji domain containing 4	GO:0045905 positive regulation of translational termination;GO:0006449 regulation of translational termination;GO:0018126 protein hydroxylation		Predicted intracellular proteins	Plasma membrane (Uncertain); Additional: Vesicles				1	0	0	0	0	0	0	0	0	0	0	0	0	0	0	0	0	0	0	0	1
4791	NFKB2	0	1	0	0	4791	Gene_ID	H. sapiens	4791	H. sapiens	NFKB2	nuclear factor kappa B subunit 2	GO:0002268 follicular dendritic cell differentiation;GO:0002266 follicular dendritic cell activation;GO:0002467 germinal center formation		Human disease related genes:Immune system diseases:Primary immunodeficiency; Disease related genes; FDA approved drug targets:Small molecule drugs; Cancer-related genes:Candidate cancer biomarkers; Predicted intracellular proteins; Transcription factors:Immunoglobulin fold	Cytosol (Supported); Additional: Nucleoplasm	Donepezil; Glucosamine; HE3286; P54; NOX-700; SGN-30; Custirsen; NF-kappaB Decoy; Andrographolide; Glycyrrhizic acid; Fish oil; SC-236	(M12705)SIG CD40PATHWAYMAP; (M54)PID IL12 2PATHWAY	(M5890)HALLMARK TNFA SIGNALING VIA NFKB	1	0	1	0	0	0	0	0	0	0	0	0	0	0	0	1	0	0	1	0	1
4144	MAT2A	0	1	0	0	4144	Gene_ID	H. sapiens	4144	H. sapiens	MAT2A	methionine adenosyltransferase 2A	GO:0006556 S-adenosylmethionine biosynthetic process;GO:0034214 protein hexamerization;GO:0046500 S-adenosylmethionine metabolic process		ENZYME proteins:Transferases; Enzymes; Predicted intracellular proteins	Nucleoplasm (Approved); Additional: Cytosol	Ademetionine	(M195)PID CMYB PATHWAY		1	0	0	0	0	0	0	0	0	0	0	0	0	1	0	0	0	0	0	0	1
8349	H2BC21	0	1	0	0	8349	Gene_ID	H. sapiens	8349	H. sapiens	H2BC21	H2B clustered histone 21	GO:0002227 innate immune response in mucosa;GO:0002385 mucosal immune response;GO:0002251 organ or tissue specific immune response		Predicted intracellular proteins	Nucleoplasm (Approved); Additional: Cytosol				1	0	1	0	0	0	1	1	0	0	0	0	0	0	0	0	0	0	0	0	1
6651	SON	0	0	1	0	6651	Gene_ID	H. sapiens	6651	H. sapiens	SON	SON DNA and RNA binding protein	GO:0000281 mitotic cytokinesis;GO:0048024 regulation of mRNA splicing, via spliceosome;GO:0061640 cytoskeleton-dependent cytokinesis		Human disease related genes:Congenital malformations:Other congenital malformations; Disease related genes; Potential drug targets; Predicted intracellular proteins; Transporters:Primary Active Transporters	Nuclear speckles (Enhanced)				0	1	0	0	0	0	0	0	0	0	0	0	0	0	0	0	0	0	0	0	1
96459	FNIP1	1	0	0	0	96459	Gene_ID	H. sapiens	96459	H. sapiens	FNIP1	folliculin interacting protein 1	GO:0002904 positive regulation of B cell apoptotic process;GO:1905672 negative regulation of lysosome organization;GO:2000973 regulation of pro-B cell differentiation		Disease related genes; Predicted intracellular proteins					1	0	0	0	0	0	1	0	0	0	0	1	1	0	0	1	0	0	0	0	1
988	CDC5L	1	0	0	0	988	Gene_ID	H. sapiens	988	H. sapiens	CDC5L	cell division cycle 5 like	GO:0000077 DNA damage checkpoint signaling;GO:0031570 DNA integrity checkpoint signaling;GO:0042770 signal transduction in response to DNA damage		Transcription factors:Helix-turn-helix domains; Disease related genes; Predicted intracellular proteins	Nucleoplasm (Supported)			(M5941)HALLMARK UV RESPONSE UP	0	1	0	0	0	0	0	0	0	0	0	0	0	0	1	0	0	0	0	0	1
167227	DCP2	1	0	0	0	167227	Gene_ID	H. sapiens	167227	H. sapiens	DCP2	decapping mRNA 2	GO:0000290 deadenylation-dependent decapping of nuclear-transcribed mRNA;GO:0071044 histone mRNA catabolic process;GO:0043928 exonucleolytic catabolism of deadenylated mRNA		ENZYME proteins:Hydrolases; Enzymes; Predicted intracellular proteins	Cytoplasmic bodies;Nucleoplasm (Approved); Additional: Cell Junctions			(M5922)HALLMARK UNFOLDED PROTEIN RESPONSE	1	1	1	0	0	0	1	0	0	0	0	0	0	0	0	0	0	0	0	0	1
4707	NDUFB1	0	1	0	0	4707	Gene_ID	H. sapiens	4707	H. sapiens	NDUFB1	NADH:ubiquinone oxidoreductase subunit B1	GO:0006120 mitochondrial electron transport, NADH to ubiquinone;GO:0010257 NADH dehydrogenase complex assembly;GO:0032981 mitochondrial respiratory chain complex I assembly		Predicted intracellular proteins	Mitochondria (Supported); Additional: Nuclear speckles	NADH		(M5936)HALLMARK OXIDATIVE PHOSPHORYLATION	1	0	1	0	0	0	0	0	0	0	0	0	0	0	0	0	0	0	0	0	1
25824	PRDX5	1	0	0	0	25824	Gene_ID	H. sapiens	25824	H. sapiens	PRDX5	peroxiredoxin 5	GO:0016480 negative regulation of transcription by RNA polymerase III;GO:0042744 hydrogen peroxide catabolic process;GO:0006359 regulation of transcription by RNA polymerase III		ENZYME proteins:Oxidoreductases; Predicted intracellular proteins; Enzymes; FDA approved drug targets:Small molecule drugs	Mitochondria (Supported)	Auranofin; Diminazene		(M5949)HALLMARK PEROXISOME; (M5948)HALLMARK BILE ACID METABOLISM; (M5891)HALLMARK HYPOXIA	0	0	1	1	0	0	1	0	0	0	0	0	0	0	0	0	0	0	0	0	1
3937	LCP2	1	0	0	0	3937	Gene_ID	H. sapiens	3937	H. sapiens	LCP2	lymphocyte cytosolic protein 2	GO:0045576 mast cell activation;GO:0050852 T cell receptor signaling pathway;GO:0002274 myeloid leukocyte activation		Disease related genes; Human disease related genes:Immune system diseases:Primary immunodeficiency; Predicted intracellular proteins			(M190)PID TCR JNK PATHWAY; (M88)PID CD8 TCR PATHWAY; (M7)PID FCER1 PATHWAY	(M5913)HALLMARK INTERFERON GAMMA RESPONSE; (M5921)HALLMARK COMPLEMENT; (M5932)HALLMARK INFLAMMATORY RESPONSE	1	0	1	1	0	0	0	0	0	0	0	0	0	0	0	1	1	1	0	0	1
55049	REX1BD	0	1	0	0	55049	Gene_ID	H. sapiens	55049	H. sapiens	REX1BD	required for excision 1-B domain containing			Predicted intracellular proteins	Vesicles (Approved)				0	0	0	0	0	0	0	0	0	0	0	0	0	0	0	0	0	0	0	0	1
55796	MBNL3	0	0	1	0	55796	Gene_ID	H. sapiens	55796	H. sapiens	MBNL3	muscleblind like splicing regulator 3	GO:0045662 negative regulation of myoblast differentiation;GO:0045661 regulation of myoblast differentiation;GO:0043484 regulation of RNA splicing		Predicted intracellular proteins	Nucleoplasm (Supported); Additional: Cytosol				0	1	0	0	0	0	0	0	0	0	0	0	0	0	0	0	0	0	0	0	1
9453	GGPS1	0	0	1	0	9453	Gene_ID	H. sapiens	9453	H. sapiens	GGPS1	geranylgeranyl diphosphate synthase 1	GO:0033386 geranylgeranyl diphosphate biosynthetic process;GO:0033384 geranyl diphosphate biosynthetic process;GO:0033385 geranylgeranyl diphosphate metabolic process		Enzymes; Disease related genes; ENZYME proteins:Transferases; FDA approved drug targets:Small molecule drugs; Predicted intracellular proteins	Cytosol (Supported); Additional: Nucleoplasm	Pamidronic acid; Zoledronic acid; Ibandronate; Geranyl Diphosphate; Farnesyl thiopyrophosphate; ISOPENTENYL PYROPHOSPHATE; Minodronic acid; (1-HYDROXYHEPTANE-1,1-DIYL)BIS(PHOSPHONIC ACID); (1-HYDROXYNONANE-1,1-DIYL)BIS(PHOSPHONIC ACID); (2,2-DIPHOSPHONOETHYL)(DODECYL)DIMETHYLPHOSPHONIUM; [2-(3-DIBENZOFURAN-4-YL-PHENYL)-1-HYDROXY-1-PHOSPHONO-ETHYL]-PHOSPHONIC ACID; Farnesyl diphosphate; Geranylger…			1	0	0	0	0	0	0	0	0	0	0	0	0	0	0	0	0	0	0	0	1
1660	DHX9	0	1	0	0	1660	Gene_ID	H. sapiens	1660	H. sapiens	DHX9	DExH-box helicase 9	GO:0039695 DNA-templated viral transcription;GO:1905698 positive regulation of polysome binding;GO:1905696 regulation of polysome binding		ENZYME proteins:Hydrolases; Cancer-related genes:Mutational cancer driver genes; Enzymes; Predicted intracellular proteins	Nucleoplasm (Enhanced); Additional: Nucleoli				1	1	1	0	1	1	0	1	0	1	1	0	0	1	1	0	0	0	1	0	1
5571	PRKAG1	0	0	1	0	5571	Gene_ID	H. sapiens	5571	H. sapiens	PRKAG1	protein kinase AMP-activated non-catalytic subunit gamma 1	GO:0006110 regulation of glycolytic process;GO:0030811 regulation of nucleotide catabolic process;GO:0033121 regulation of purine nucleotide catabolic process		FDA approved drug targets:Small molecule drugs; Predicted intracellular proteins	Cytosol (Approved); Additional: Nucleoplasm		(M87)PID LKB1 PATHWAY; (M237)PID VEGFR1 2 PATHWAY	(M5923)HALLMARK PI3K AKT MTOR SIGNALING	1	0	0	0	0	0	0	0	0	0	1	0	0	0	0	0	0	0	0	0	1
93978	CLEC6A	1	0	0	0	93978	Gene_ID	H. sapiens	93978	H. sapiens	CLEC6A	C-type lectin domain containing 6A	GO:0001879 detection of yeast;GO:0016046 detection of fungus;GO:0001878 response to yeast					(M5880)NABA ECM AFFILIATED; (M5885)NABA MATRISOME ASSOCIATED; (M5889)NABA MATRISOME		1	0	1	1	0	0	0	0	0	0	0	0	0	0	0	0	1	0	0	0	1
129531	MITD1	0	1	0	0	129531	Gene_ID	H. sapiens	129531	H. sapiens	MITD1	microtubule interacting and trafficking domain containing 1	GO:0061952 midbody abscission;GO:1902410 mitotic cytokinetic process;GO:0032506 cytokinetic process		Predicted intracellular proteins	Vesicles (Supported)				0	0	0	0	0	0	0	0	0	0	0	0	0	0	0	0	0	0	0	0	1
821	CANX	0	1	0	0	821	Gene_ID	H. sapiens	821	H. sapiens	CANX	calnexin	GO:0034975 protein folding in endoplasmic reticulum;GO:0072583 clathrin-dependent endocytosis;GO:0019082 viral protein processing		Transporters:Accessory Factors Involved in Transport; Cancer-related genes:Candidate cancer biomarkers; Predicted intracellular proteins	Endoplasmic reticulum (Enhanced)	Antihemophilic factor, human recombinant; Tenecteplase; Lanoteplase; Calcium citrate; Calcium Phosphate; Lonoctocog alfa; Moroctocog alfa; Calcium phosphate dihydrate		(M5924)HALLMARK MTORC1 SIGNALING; (M5926)HALLMARK MYC TARGETS V1	1	0	1	0	0	0	0	1	0	0	0	0	0	0	0	0	0	0	0	1	1
4763	NF1	1	0	0	0	4763	Gene_ID	H. sapiens	4763	H. sapiens	NF1	neurofibromin 1	GO:0033027 positive regulation of mast cell apoptotic process;GO:0061534 gamma-aminobutyric acid secretion, neurotransmission;GO:0033024 mast cell apoptotic process		Human disease related genes:Congenital malformations:Other congenital malformations; Predicted intracellular proteins; Disease related genes; RAS pathway related proteins; Human disease related genes:Cancers:Cancers of haematopoietic and lymphoid tissues; Cancer-related genes:Mutational cancer driver genes; Human disease related genes:Cancers:Cancers of endocrine organs; Cancer-related genes:Muta…	Nucleoplasm;Plasma membrane (Supported)		(M269)PID RAS PATHWAY; (M240)PID SYNDECAN 2 PATHWAY; (M106)PID HNF3B PATHWAY	(M5919)HALLMARK HEDGEHOG SIGNALING; (M5893)HALLMARK MITOTIC SPINDLE; (M5915)HALLMARK APICAL JUNCTION	1	0	1	0	0	0	0	0	0	0	1	1	1	0	0	1	0	0	0	0	1
6390	SDHB	0	1	0	0	6390	Gene_ID	H. sapiens	6390	H. sapiens	SDHB	succinate dehydrogenase complex iron sulfur subunit B	GO:0006121 mitochondrial electron transport, succinate to ubiquinone;GO:0006099 tricarboxylic acid cycle;GO:0042776 proton motive force-driven mitochondrial ATP synthesis		Cancer-related genes; Human disease related genes:Congenital malformations:Other congenital malformations; Enzymes; Citric acid cycle related proteins; Disease related genes; Potential drug targets; Human disease related genes:Congenital disorders of metabolism:Mitochondrial diseases; Predicted intracellular proteins; ENZYME proteins:Oxidoreductases; Human disease related genes:Cancers:Cancers of…	Mitochondria (Supported); Additional: Nucleoplasm;Plasma membrane	2-Hexyloxy-6-Hydroxymethyl-Tetrahydro-Pyran-3,4,5-Triol; Ubiquinone Q1		(M5905)HALLMARK ADIPOGENESIS; (M5936)HALLMARK OXIDATIVE PHOSPHORYLATION	1	0	1	0	0	0	0	0	0	0	0	0	0	0	0	0	0	0	0	0	1
9976	CLEC2B	1	0	0	0	9976	Gene_ID	H. sapiens	9976	H. sapiens	CLEC2B	C-type lectin domain family 2 member B			Predicted intracellular proteins			(M5880)NABA ECM AFFILIATED; (M5885)NABA MATRISOME ASSOCIATED; (M5889)NABA MATRISOME		0	0	1	0	0	0	0	0	0	0	0	0	0	0	0	0	0	0	0	0	1
9261	MAPKAPK2	1	0	0	0	9261	Gene_ID	H. sapiens	9261	H. sapiens	MAPKAPK2	MAPK activated protein kinase 2	GO:0044351 macropinocytosis;GO:0006907 pinocytosis;GO:0038066 p38MAPK cascade	yes	Kinases:CAMK Ser/Thr protein kinases; ENZYME proteins:Transferases; Cancer-related genes:Candidate cancer biomarkers; Enzymes	Nucleoplasm (Supported); Additional: Centrosome	Staurosporine; 3-{[(1R)-1-phenylethyl]amino}-4-(pyridin-4-ylamino)cyclobut-3-ene-1,2-dione; (4R)-N-[4-({[2-(DIMETHYLAMINO)ETHYL]AMINO}CARBONYL)-1,3-THIAZOL-2-YL]-4-METHYL-1-OXO-2,3,4,9-TETRAHYDRO-1H-BETA-CARBOLINE-6-CARBOXAMIDE; (10R)-10-methyl-3-(6-methylpyridin-3-yl)-9,10,11,12-tetrahydro-8H-[1,4]diazepino[5',6':4,5]thieno[3,2-f]quinolin-8-one; (3R)-3-(aminomethyl)-9-methoxy-1,2,3,4-tetrahydro-…	(M199)PID P38 MK2 PATHWAY; (M270)PID MAPK TRK PATHWAY; (M229)PID P38 ALPHA BETA DOWNSTREAM PATHWAY	(M5947)HALLMARK IL2 STAT5 SIGNALING	1	1	1	1	0	0	1	0	0	1	0	0	0	0	1	0	1	0	0	1	1
84549	MAK16	1	0	0	0	84549	Gene_ID	H. sapiens	84549	H. sapiens	MAK16	MAK16 homolog	GO:0000470 maturation of LSU-rRNA;GO:0000460 maturation of 5.8S rRNA;GO:0042273 ribosomal large subunit biogenesis		Predicted intracellular proteins	Nucleoli;Vesicles (Approved)				0	0	0	0	0	1	0	0	0	0	0	0	0	0	0	0	0	0	0	0	1
6840	SVIL	1	0	0	0	6840	Gene_ID	H. sapiens	6840	H. sapiens	SVIL	supervillin	GO:0051014 actin filament severing;GO:0051016 barbed-end actin filament capping;GO:0051693 actin filament capping		Disease related genes; Human disease related genes:Musculoskeletal diseases:Muscular diseases; Predicted intracellular proteins	Plasma membrane (Supported); Additional: Actin filaments;Cytosol		(M58)PID AR PATHWAY	(M5906)HALLMARK ESTROGEN RESPONSE EARLY; (M5909)HALLMARK MYOGENESIS	1	0	0	0	0	0	0	0	0	0	0	0	0	0	0	0	0	0	0	0	1
23360	FNBP4	1	0	0	0	23360	Gene_ID	H. sapiens	23360	H. sapiens	FNBP4	formin binding protein 4			Predicted intracellular proteins	Nucleoplasm (Enhanced)				0	0	0	0	0	0	0	0	0	0	0	0	0	0	0	0	0	0	0	0	1
7456	WIPF1	1	0	0	0	7456	Gene_ID	H. sapiens	7456	H. sapiens	WIPF1	WAS/WASL interacting protein family member 1	GO:0008154 actin polymerization or depolymerization;GO:0030048 actin filament-based movement;GO:0006457 protein folding		Disease related genes; Human disease related genes:Immune system diseases:Primary immunodeficiency; Predicted intracellular proteins	Cytosol (Approved); Additional: Plasma membrane		(M7)PID FCER1 PATHWAY	(M5930)HALLMARK EPITHELIAL MESENCHYMAL TRANSITION	1	0	0	0	0	0	0	0	0	0	0	0	0	0	0	0	0	1	0	1	1
912	CD1D	0	1	0	0	912	Gene_ID	H. sapiens	912	H. sapiens	CD1D	CD1d molecule	GO:0048006 antigen processing and presentation, endogenous lipid antigen via MHC class Ib;GO:0048003 antigen processing and presentation of lipid antigen via MHC class Ib;GO:0048007 antigen processing and presentation, exogenous lipid antigen via MHC class Ib		CD markers; Cancer-related genes:Mutated cancer genes	Endoplasmic reticulum (Supported)	cis-tetracosenoyl sulfatide		(M5935)HALLMARK FATTY ACID METABOLISM; (M5950)HALLMARK ALLOGRAFT REJECTION	1	0	1	0	0	0	0	0	0	0	0	0	0	0	0	1	0	0	0	0	1
51082	POLR1D	0	1	0	0	51082	Gene_ID	H. sapiens	51082	H. sapiens	POLR1D	RNA polymerase I and III subunit D	GO:0006362 transcription elongation by RNA polymerase I;GO:0042790 nucleolar large rRNA transcription by RNA polymerase I;GO:0009303 rRNA transcription		RNA polymerase related proteins; Disease related genes; Human disease related genes:Other congenital disorders:Ribosomopathies; Predicted intracellular proteins	Golgi apparatus;Nucleoplasm (Approved)			(M5898)HALLMARK DNA REPAIR	0	0	0	0	0	1	0	0	0	0	0	0	0	0	0	0	0	0	0	0	1
90480	GADD45GIP1	1	0	0	0	90480	Gene_ID	H. sapiens	90480	H. sapiens	GADD45GIP1	GADD45G interacting protein 1	GO:0032543 mitochondrial translation;GO:0140053 mitochondrial gene expression;GO:0006412 translation		Ribosomal proteins; Predicted intracellular proteins	Mitochondria (Supported); Additional: Nucleoplasm				0	0	0	0	0	0	0	0	0	0	0	0	0	0	0	0	0	0	0	0	1
58485	TRAPPC1	0	0	1	0	58485	Gene_ID	H. sapiens	58485	H. sapiens	TRAPPC1	trafficking protein particle complex subunit 1	GO:0048207 vesicle targeting, rough ER to cis-Golgi;GO:0048208 COPII vesicle coating;GO:0048199 vesicle targeting, to, from or within Golgi		Predicted intracellular proteins		S-palmitoyl-L-cysteine			0	0	0	0	0	0	0	0	1	0	0	0	0	0	0	0	0	0	0	0	1
80255	SLC35F5	1	0	0	0	80255	Gene_ID	H. sapiens	80255	H. sapiens	SLC35F5	solute carrier family 35 member F5			Transporters:Electrochemical Potential-driven transporters	Plasma membrane (Uncertain)				0	0	0	0	0	0	0	0	0	0	0	0	0	0	0	0	0	0	0	0	1
10075	HUWE1	1	0	0	0	10075	Gene_ID	H. sapiens	10075	H. sapiens	HUWE1	HECT, UBA and WWE domain containing E3 ubiquitin protein ligase 1	GO:0010637 negative regulation of mitochondrial fusion;GO:0098779 positive regulation of mitophagy in response to mitochondrial depolarization;GO:0010635 regulation of mitochondrial fusion		Enzymes; Disease related genes; ENZYME proteins:Transferases; Potential drug targets; Human disease related genes:Other diseases:Mental and behavioural disorders; Predicted intracellular proteins; Cancer-related genes:Mutational cancer driver genes	Cytosol;Nucleoplasm (Enhanced)		(M261)PID P53 REGULATION PATHWAY; (M66)PID MYC ACTIV PATHWAY	(M5947)HALLMARK IL2 STAT5 SIGNALING	1	0	1	0	0	0	0	0	1	0	0	0	0	0	1	0	0	0	0	0	1
57724	EPG5	1	0	0	0	57724	Gene_ID	H. sapiens	57724	H. sapiens	EPG5	ectopic P-granules 5 autophagy tethering factor	GO:1990784 response to dsDNA;GO:1990786 cellular response to dsDNA;GO:0034162 toll-like receptor 9 signaling pathway		Predicted intracellular proteins; Disease related genes; Human disease related genes:Immune system diseases:Other immune system diseases	Nuclear speckles (Approved)				1	0	0	1	0	0	0	0	0	0	0	0	0	0	0	0	1	0	0	0	1
51606	ATP6V1H	1	0	0	0	51606	Gene_ID	H. sapiens	51606	H. sapiens	ATP6V1H	ATPase H+ transporting V1 subunit H	GO:0061795 Golgi lumen acidification;GO:0048388 endosomal lumen acidification;GO:0097401 synaptic vesicle lumen acidification		Predicted intracellular proteins; Transporters:Primary Active Transporters	Actin filaments;Cytosol (Supported); Additional: Plasma membrane			(M5910)HALLMARK PROTEIN SECRETION; (M5936)HALLMARK OXIDATIVE PHOSPHORYLATION	1	0	1	0	0	0	1	1	0	0	0	0	0	0	0	0	0	0	0	0	1
8241	RBM10	0	1	0	0	8241	Gene_ID	H. sapiens	8241	H. sapiens	RBM10	RNA binding motif protein 10	GO:1905288 vascular associated smooth muscle cell apoptotic process;GO:0034390 smooth muscle cell apoptotic process;GO:1990874 vascular associated smooth muscle cell proliferation		Human disease related genes:Congenital malformations:Other congenital malformations; Disease related genes; Predicted intracellular proteins; Cancer-related genes:Mutated cancer genes	Nuclear speckles (Enhanced)				1	1	0	0	0	0	0	0	0	0	0	0	0	0	0	0	0	0	0	0	1
30968	STOML2	0	1	0	0	30968	Gene_ID	H. sapiens	30968	H. sapiens	STOML2	stomatin like 2	GO:1990046 stress-induced mitochondrial fusion;GO:0034982 mitochondrial protein processing;GO:0008053 mitochondrial fusion		Predicted intracellular proteins	Cytosol;Plasma membrane (Supported)				1	0	1	0	0	0	0	0	0	0	0	0	0	0	0	1	1	0	0	1	1
9352	TXNL1	1	0	0	0	9352	Gene_ID	H. sapiens	9352	H. sapiens	TXNL1	thioredoxin like 1			Predicted intracellular proteins	Cytosol (Enhanced)				0	0	0	0	0	0	0	0	0	0	0	0	0	0	0	0	0	0	0	0	1
8815	BANF1	0	0	1	0	8815	Gene_ID	H. sapiens	8815	H. sapiens	BANF1	BAF nuclear assembly factor 1	GO:0010836 negative regulation of protein ADP-ribosylation;GO:0010835 regulation of protein ADP-ribosylation;GO:0007084 mitotic nuclear membrane reassembly		Human disease related genes:Congenital disorders of metabolism:Other congenital disorders of metabolism; Disease related genes; Predicted intracellular proteins	Nucleoplasm (Supported); Additional: Cytosol			(M5922)HALLMARK UNFOLDED PROTEIN RESPONSE	1	0	1	0	1	0	0	1	0	0	0	0	0	0	1	0	0	0	0	0	1
1540	CYLD	1	0	0	0	1540	Gene_ID	H. sapiens	1540	H. sapiens	CYLD	CYLD lysine 63 deubiquitinase	GO:2000493 negative regulation of interleukin-18-mediated signaling pathway;GO:0097343 ripoptosome assembly;GO:1901026 ripoptosome assembly involved in necroptotic process		Enzymes; Human disease related genes:Skin diseases:Skin and soft tissue diseases; Disease related genes; Potential drug targets; ENZYME proteins:Hydrolases; Predicted intracellular proteins; Peptidases:Cysteine-type peptidases; Human disease related genes:Nervous system diseases:Neurodegenerative diseases; Cancer-related genes:Mutational cancer driver genes	Centriolar satellite (Supported); Additional: Nucleoplasm		(M37)PID NFKAPPAB CANONICAL PATHWAY; (M128)PID TNF PATHWAY	(M5902)HALLMARK APOPTOSIS	1	0	1	1	0	0	0	0	0	1	0	1	0	0	0	1	1	0	1	0	1
2060	EPS15	0	1	0	0	2060	Gene_ID	H. sapiens	2060	H. sapiens	EPS15	epidermal growth factor receptor pathway substrate 15	GO:0098884 postsynaptic neurotransmitter receptor internalization;GO:0140239 postsynaptic endocytosis;GO:0019065 receptor-mediated endocytosis of virus by host cell		Cancer-related genes; Disease related genes; Predicted intracellular proteins	Cytosol;Vesicles (Enhanced)		(M214)PID ERBB1 INTERNALIZATION PATHWAY; (M17)PID NOTCH PATHWAY; (M48)PID MET PATHWAY		1	0	0	0	0	0	0	0	0	0	0	0	0	0	0	0	0	0	0	0	1
79568	MAIP1	0	0	1	0	79568	Gene_ID	H. sapiens	79568	H. sapiens	MAIP1	matrix AAA peptidase interacting protein 1	GO:0032978 protein insertion into membrane from inner side;GO:0032979 protein insertion into mitochondrial inner membrane from matrix;GO:0051204 protein insertion into mitochondrial membrane		Predicted intracellular proteins	Mitochondria (Approved)				1	0	1	0	0	0	0	0	0	0	1	0	0	0	0	0	0	0	0	0	1
285600	KIAA0825	0	0	1	0	285600	Gene_ID	H. sapiens	285600	H. sapiens	KIAA0825	KIAA0825			Disease related genes; Human disease related genes:Congenital malformations:Congenital malformations of the musculoskeletal system; Predicted intracellular proteins					0	0	0	0	0	0	0	0	0	0	0	0	0	0	0	0	0	0	0	0	1
653361	NCF1	1	0	0	0	653361	Gene_ID	H. sapiens	653361	H. sapiens	NCF1	neutrophil cytosolic factor 1	GO:0045741 positive regulation of epidermal growth factor-activated receptor activity;GO:0060264 regulation of respiratory burst involved in inflammatory response;GO:0071394 cellular response to testosterone stimulus		Disease related genes; Human disease related genes:Immune system diseases:Primary immunodeficiency; Predicted intracellular proteins			(M278)PID RAC1 PATHWAY		1	0	1	1	0	0	1	0	0	1	0	0	0	0	0	0	0	1	0	0	1
813	CALU	1	0	0	0	813	Gene_ID	H. sapiens	813	H. sapiens	CALU	calumenin	GO:0008150 biological_process		Predicted intracellular proteins	Endoplasmic reticulum (Enhanced)			(M5930)HALLMARK EPITHELIAL MESENCHYMAL TRANSITION	1	0	0	0	0	0	0	0	0	0	0	0	0	0	0	0	0	0	0	0	1
57563	KLHL8	0	1	0	0	57563	Gene_ID	H. sapiens	57563	H. sapiens	KLHL8	kelch like family member 8	GO:0006511 ubiquitin-dependent protein catabolic process;GO:0019941 modification-dependent protein catabolic process;GO:0043632 modification-dependent macromolecule catabolic process		Predicted intracellular proteins; Cancer-related genes:Mutated cancer genes	Nucleoplasm (Enhanced)				0	0	1	0	0	0	0	0	0	0	0	0	0	0	0	0	0	0	0	0	1
153020	RASGEF1B	1	0	0	0	153020	Gene_ID	H. sapiens	153020	H. sapiens	RASGEF1B	RasGEF domain family member 1B	GO:0007265 Ras protein signal transduction;GO:0043547 positive regulation of GTPase activity;GO:0007264 small GTPase mediated signal transduction		Predicted intracellular proteins	Nucleoplasm (Approved); Additional: Vesicles				1	0	0	0	0	0	0	0	0	0	0	0	1	0	0	0	0	0	0	0	1
51031	GLOD4	1	0	0	0	51031	Gene_ID	H. sapiens	51031	H. sapiens	GLOD4	glyoxalase domain containing 4			Predicted intracellular proteins	Cytosol (Approved)				0	0	0	0	0	0	0	0	0	0	0	0	0	0	0	0	0	0	0	0	1
84154	RPF2	0	0	1	0	84154	Gene_ID	H. sapiens	84154	H. sapiens	RPF2	ribosome production factor 2 homolog	GO:1902570 protein localization to nucleolus;GO:0000463 maturation of LSU-rRNA from tricistronic rRNA transcript (SSU-rRNA, 5.8S rRNA, LSU-rRNA);GO:0000027 ribosomal large subunit assembly		Predicted intracellular proteins	Nucleoli;Nucleoli rim (Supported); Additional: Mitotic chromosome;Nucleoplasm				0	0	0	0	0	1	0	0	0	0	1	0	0	0	0	0	0	0	0	0	1
5520	PPP2R2A	1	0	0	0	5520	Gene_ID	H. sapiens	5520	H. sapiens	PPP2R2A	protein phosphatase 2 regulatory subunit Balpha	GO:0043278 response to morphine;GO:0014072 response to isoquinoline alkaloid;GO:0043279 response to alkaloid		Predicted intracellular proteins	Cytosol (Approved)	2,6,8-Trimethyl-3-Amino-9-Benzyl-9-Methoxynonanoic Acid	(M286)PID TGFBR PATHWAY; (M164)PID ERBB1 DOWNSTREAM PATHWAY		1	1	1	0	0	0	0	0	0	0	0	0	0	0	0	0	0	0	0	0	1
80232	WDR26	1	0	0	0	80232	Gene_ID	H. sapiens	80232	H. sapiens	WDR26	WD repeat domain 26	GO:0043161 proteasome-mediated ubiquitin-dependent protein catabolic process;GO:0010498 proteasomal protein catabolic process;GO:0006511 ubiquitin-dependent protein catabolic process		Human disease related genes:Congenital malformations:Other congenital malformations; Disease related genes; Predicted intracellular proteins	Cytosol;Nucleoplasm (Enhanced); Additional: Mitochondria				0	0	1	0	0	0	0	0	0	0	0	0	0	0	0	0	0	0	0	0	1
161582	DNAAF4	0	1	0	0	161582	Gene_ID	H. sapiens	161582	H. sapiens	DNAAF4	dynein axonemal assembly factor 4	GO:0036159 inner dynein arm assembly;GO:0036158 outer dynein arm assembly;GO:0033146 regulation of intracellular estrogen receptor signaling pathway		Disease related genes; Human disease related genes:Respiratory diseases:Tracheobronchial diseases; Human disease related genes:Other diseases:Mental and behavioural disorders; Predicted intracellular proteins	Cytosol;Plasma membrane (Enhanced)				1	0	0	0	0	0	0	0	0	0	0	0	1	0	0	0	0	0	0	0	1
4211	MEIS1	0	0	1	0	4211	Gene_ID	H. sapiens	4211	H. sapiens	MEIS1	Meis homeobox 1	GO:0003298 physiological muscle hypertrophy;GO:0003301 physiological cardiac muscle hypertrophy;GO:0061049 cell growth involved in cardiac muscle cell development		Transcription factors:Helix-turn-helix domains; Predicted intracellular proteins	Nucleoplasm (Supported)			(M5901)HALLMARK G2M CHECKPOINT	1	0	0	0	0	0	0	0	0	0	0	0	0	0	0	1	0	0	0	0	1
5530	PPP3CA	0	0	1	0	5530	Gene_ID	H. sapiens	5530	H. sapiens	PPP3CA	protein phosphatase 3 catalytic subunit alpha	GO:0061006 regulation of cell proliferation involved in kidney morphogenesis;GO:0110062 negative regulation of angiotensin-activated signaling pathway;GO:0046878 positive regulation of saliva secretion		Enzymes; Disease related genes; Potential drug targets; ENZYME proteins:Hydrolases; Human disease related genes:Nervous system diseases:Epilepsy; Predicted intracellular proteins	Cytosol (Supported); Additional: Nucleoplasm	Myristic acid	(M235)PID TCR CALCIUM PATHWAY; (M290)PID IL12 STAT4 PATHWAY; (M8626)SIG BCR SIGNALING PATHWAY		1	0	1	0	0	0	0	0	0	0	1	0	0	0	0	1	0	0	0	0	1
26046	LTN1	1	0	0	0	26046	Gene_ID	H. sapiens	26046	H. sapiens	LTN1	listerin E3 ubiquitin protein ligase 1	GO:1990116 ribosome-associated ubiquitin-dependent protein catabolic process;GO:0072344 rescue of stalled ribosome;GO:0032790 ribosome disassembly		ENZYME proteins:Transferases; Enzymes; Predicted intracellular proteins	Cytosol (Enhanced)				0	0	1	0	0	0	0	0	0	0	0	0	0	0	0	0	0	0	0	0	1
64802	NMNAT1	1	0	0	0	64802	Gene_ID	H. sapiens	64802	H. sapiens	NMNAT1	nicotinamide nucleotide adenylyltransferase 1	GO:1990966 ATP generation from poly-ADP-D-ribose;GO:1902511 negative regulation of apoptotic DNA fragmentation;GO:1903625 negative regulation of DNA catabolic process		Enzymes; Disease related genes; ENZYME proteins:Transferases; Potential drug targets; Predicted intracellular proteins; Human disease related genes:Nervous system diseases:Eye disease	Nuclear bodies;Nucleoplasm (Supported)	Nicotinamide Mononucleotide; Deamido-Nad+			1	0	0	0	0	0	0	0	0	0	0	0	0	0	0	0	0	0	0	0	1
2353	FOS	1	0	0	0	2353	Gene_ID	H. sapiens	2353	H. sapiens	FOS	Fos proto-oncogene, AP-1 transcription factor subunit	GO:1990646 cellular response to prolactin;GO:0001661 conditioned taste aversion;GO:1990637 response to prolactin		Transcription factors:Basic domains; Cancer-related genes:Candidate cancer biomarkers; Predicted intracellular proteins	Nucleoplasm (Supported)	Nadroparin	(M134)PID TCR RAS PATHWAY; (M206)PID PDGFRA PATHWAY; (M268)PID S1P S1P2 PATHWAY	(M5941)HALLMARK UV RESPONSE UP; (M5890)HALLMARK TNFA SIGNALING VIA NFKB; (M5891)HALLMARK HYPOXIA	1	0	1	1	0	0	1	0	0	0	0	0	0	1	1	1	0	1	1	0	1
9533	POLR1C	0	1	0	0	9533	Gene_ID	H. sapiens	9533	H. sapiens	POLR1C	RNA polymerase I and III subunit C	GO:0006360 transcription by RNA polymerase I;GO:0006383 transcription by RNA polymerase III;GO:0006351 DNA-templated transcription		Disease related genes; Human disease related genes:Other congenital disorders:Ribosomopathies; RNA polymerase related proteins; Predicted intracellular proteins; Human disease related genes:Congenital disorders of metabolism:Congenital disorders of lipid/glycolipid metabolism	Nucleoli fibrillar center;Nucleoplasm (Supported)			(M5898)HALLMARK DNA REPAIR	0	0	0	0	0	0	0	0	0	0	0	0	0	0	0	0	0	0	0	0	1
10257	ABCC4	0	0	1	0	10257	Gene_ID	H. sapiens	10257	H. sapiens	ABCC4	ATP binding cassette subfamily C member 4 (PEL blood group)	GO:0070730 cAMP transport;GO:0032310 prostaglandin secretion;GO:0071716 leukotriene transport		ENZYME proteins; Enzymes; Transporters:Primary Active Transporters	Plasma membrane (Supported); Additional: Golgi apparatus;Nucleoli	ATP		(M5908)HALLMARK ANDROGEN RESPONSE	1	0	1	0	0	0	0	0	0	0	0	0	0	0	0	0	0	0	0	0	1
27346	TMEM97	1	0	0	0	27346	Gene_ID	H. sapiens	27346	H. sapiens	TMEM97	transmembrane protein 97	GO:0090303 positive regulation of wound healing;GO:1903036 positive regulation of response to wounding;GO:0042632 cholesterol homeostasis		Transporters:Accessory Factors Involved in Transport	Endoplasmic reticulum (Supported)			(M5928)HALLMARK MYC TARGETS V2; (M5892)HALLMARK CHOLESTEROL HOMEOSTASIS; (M5924)HALLMARK MTORC1 SIGNALING	0	0	0	0	0	0	0	0	0	0	0	0	0	0	0	0	0	0	0	0	1
5550	PREP	0	0	1	0	5550	Gene_ID	H. sapiens	5550	H. sapiens	PREP	prolyl endopeptidase	GO:0006508 proteolysis;GO:0019538 protein metabolic process;GO:1901564 organonitrogen compound metabolic process		Predicted intracellular proteins; ENZYME proteins:Hydrolases; Enzymes; Peptidases:Serine-type peptidases	Cytosol (Supported)	1-Hydroxy-1-Thio-Glycerol; S-oxy-L-cysteine; Z-Pro-Prolinal; Monothioglycerol; (6S)-1-chloro-3-[(4-fluorobenzyl)oxy]-6-(pyrrolidin-1-ylcarbonyl)pyrrolo[1,2-a]pyrazin-4(6H)-one; 1-{3-oxo-3-[(2S)-2-(pyrrolidin-1-ylcarbonyl)pyrrolidin-1-yl]propyl}-3-phenylquinoxalin-2(1H)-one; 2-{3-[(2S)-4,4-difluoro-2-(pyrrolidin-1-ylcarbonyl)pyrrolidin-1-yl]-3-oxopropyl}-isoindole-1,3(2H)-dione		(M5946)HALLMARK COAGULATION; (M5921)HALLMARK COMPLEMENT	0	0	0	0	0	0	0	0	0	0	0	0	0	0	0	0	0	0	0	0	1
5928	RBBP4	0	1	0	0	5928	Gene_ID	H. sapiens	5928	H. sapiens	RBBP4	RB binding protein 4, chromatin remodeling factor	GO:0006335 DNA replication-dependent chromatin assembly;GO:0042659 regulation of cell fate specification;GO:1902455 negative regulation of stem cell population maintenance		Cancer-related genes:Candidate cancer biomarkers; Predicted intracellular proteins	Nucleoplasm (Enhanced)		(M219)PID HEDGEHOG GLI PATHWAY; (M279)PID RB 1PATHWAY; (M101)PID HDAC CLASSI PATHWAY		1	0	1	0	0	0	1	1	0	0	0	0	0	0	1	0	0	0	0	0	1
10678	B3GNT2	1	0	0	0	10678	Gene_ID	H. sapiens	10678	H. sapiens	B3GNT2	UDP-GlcNAc:betaGal beta-1,3-N-acetylglucosaminyltransferase 2	GO:0030311 poly-N-acetyllactosamine biosynthetic process;GO:0030309 poly-N-acetyllactosamine metabolic process;GO:0018146 keratan sulfate biosynthetic process		ENZYME proteins:Transferases; Enzymes	Vesicles (Approved)				1	0	0	0	0	0	0	0	0	0	0	0	0	1	0	0	0	0	0	0	1
9482	STX8	0	0	1	0	9482	Gene_ID	H. sapiens	9482	H. sapiens	STX8	syntaxin 8	GO:0045022 early endosome to late endosome transport;GO:0098927 vesicle-mediated transport between endosomal compartments;GO:0048278 vesicle docking		Predicted intracellular proteins	Vesicles (Approved); Additional: Cytosol				0	0	0	0	0	0	0	0	0	0	1	0	0	1	0	0	0	0	0	0	1
673	BRAF	0	0	1	0	673	Gene_ID	H. sapiens	673	H. sapiens	BRAF	B-Raf proto-oncogene, serine/threonine kinase	GO:0070413 trehalose metabolism in response to stress;GO:0005991 trehalose metabolic process;GO:0002318 myeloid progenitor cell differentiation	yes	Human disease related genes:Congenital malformations:Other congenital malformations; Enzymes; Human disease related genes:Cancers:Skin cancers; Disease related genes; ENZYME proteins:Transferases; FDA approved drug targets:Small molecule drugs; Transporters:Accessory Factors Involved in Transport; Kinases:TKL Ser/Thr protein kinases; Predicted intracellular proteins; Human disease related genes:C…	Vesicles (Approved); Additional: Cytosol	Sorafenib; XL281; RAF-265; PLX-4720; N-{2,4-difluoro-3-[(5-pyridin-3-yl-1H-pyrrolo[2,3-b]pyridin-3-yl)carbonyl]phenyl}ethanesulfonamide; (1E)-5-(1-piperidin-4-yl-3-pyridin-4-yl-1H-pyrazol-4-yl)-2,3-dihydro-1H-inden-1-one oxime; Vemurafenib; Regorafenib; Dabrafenib; Encorafenib; Fostamatinib; Ripretinib	(M134)PID TCR RAS PATHWAY; (M270)PID MAPK TRK PATHWAY; (M281)PID FAK PATHWAY	(M5951)HALLMARK SPERMATOGENESIS	1	0	1	0	0	0	0	0	0	1	0	0	0	0	0	1	1	0	0	0	1
2184	FAH	1	0	0	0	2184	Gene_ID	H. sapiens	2184	H. sapiens	FAH	fumarylacetoacetate hydrolase	GO:1901999 homogentisate metabolic process;GO:1902000 homogentisate catabolic process;GO:0006572 tyrosine catabolic process		Enzymes; Human disease related genes:Congenital disorders of metabolism:Congenital disorders of amino acid metabolism; Disease related genes; Potential drug targets; ENZYME proteins:Hydrolases; Predicted intracellular proteins	Cytosol (Approved); Additional: Nucleoplasm	Fumaric Acid; Acetoacetic acid; 4-[Hydroxy-[Methyl-Phosphinoyl]]-3-Oxo-Butanoic Acid		(M5947)HALLMARK IL2 STAT5 SIGNALING; (M5905)HALLMARK ADIPOGENESIS; (M5934)HALLMARK XENOBIOTIC METABOLISM	1	0	1	0	0	0	0	0	0	0	0	0	0	0	0	0	0	0	0	0	1
157313	CDCA2	1	0	0	0	157313	Gene_ID	H. sapiens	157313	H. sapiens	CDCA2	cell division cycle associated 2	GO:0035307 positive regulation of protein dephosphorylation;GO:0035306 positive regulation of dephosphorylation;GO:0035304 regulation of protein dephosphorylation		Predicted intracellular proteins	Nucleoplasm (Supported)				1	0	0	0	0	0	0	0	0	0	0	0	0	0	0	0	0	0	0	0	1
4780	NFE2L2	1	0	0	0	4780	Gene_ID	H. sapiens	4780	H. sapiens	NFE2L2	NFE2 like bZIP transcription factor 2	GO:0009407 toxin catabolic process;GO:0043387 mycotoxin catabolic process;GO:0046223 aflatoxin catabolic process		Human disease related genes:Cancers:Cancers of the digestive system; Disease related genes; Predicted intracellular proteins; Transcription factors:Basic domains; Cancer-related genes:Mutational cancer driver genes; Cancer-related genes:Mutated cancer genes	Nucleoplasm;Plasma membrane (Uncertain); Additional: Centrosome;Cytosol;Golgi apparatus			(M5890)HALLMARK TNFA SIGNALING VIA NFKB	1	0	1	1	0	0	1	1	0	1	0	1	1	1	0	0	0	1	0	0	1
4836	NMT1	1	0	0	0	4836	Gene_ID	H. sapiens	4836	H. sapiens	NMT1	N-myristoyltransferase 1	GO:0018008 N-terminal peptidyl-glycine N-myristoylation;GO:0018201 peptidyl-glycine modification;GO:0006499 N-terminal protein myristoylation		ENZYME proteins:Transferases; Enzymes; Predicted intracellular proteins	Cytosol (Supported); Additional: Plasma membrane	(1-Methyl-1h-Imidazol-2-Yl)-(3-Methyl-4-{3-[(Pyridin-3-Ylmethyl)-Amino]-Propoxy}-Benzofuran-2-Yl)-Methanone		(M5905)HALLMARK ADIPOGENESIS; (M5924)HALLMARK MTORC1 SIGNALING; (M5934)HALLMARK XENOBIOTIC METABOLISM	0	0	1	0	0	0	0	1	0	0	0	0	0	0	0	0	0	0	0	0	1
3337	DNAJB1	1	0	0	0	3337	Gene_ID	H. sapiens	3337	H. sapiens	DNAJB1	DnaJ heat shock protein family (Hsp40) member B1	GO:0090084 negative regulation of inclusion body assembly;GO:1900034 regulation of cellular response to heat;GO:0090083 regulation of inclusion body assembly		Cancer-related genes; Predicted intracellular proteins	Nucleoplasm (Supported)			(M5941)HALLMARK UV RESPONSE UP	1	0	1	0	0	0	1	0	0	1	0	0	0	0	0	0	0	0	1	1	1
130507	UBR3	1	0	0	0	130507	Gene_ID	H. sapiens	130507	H. sapiens	UBR3	ubiquitin protein ligase E3 component n-recognin 3	GO:0071596 ubiquitin-dependent protein catabolic process via the N-end rule pathway;GO:1904878 negative regulation of calcium ion transmembrane transport via high voltage-gated calcium channel;GO:0042048 olfactory behavior		ENZYME proteins:Transferases; Enzymes; Predicted intracellular proteins	Nucleoli;Nucleoplasm (Approved)				1	0	1	0	0	0	0	0	0	0	0	0	0	0	0	0	0	0	0	0	1
27332	ZNF638	1	0	0	0	27332	Gene_ID	H. sapiens	27332	H. sapiens	ZNF638	zinc finger protein 638	GO:0043484 regulation of RNA splicing;GO:0008380 RNA splicing;GO:0006396 RNA processing		Predicted intracellular proteins	Nucleoplasm (Supported); Additional: Vesicles				0	1	0	0	0	0	0	0	0	0	0	0	0	0	0	0	0	0	0	0	1
53840	TRIM34	1	0	0	0	53840	Gene_ID	H. sapiens	53840	H. sapiens	TRIM34	tripartite motif containing 34	GO:0046596 regulation of viral entry into host cell;GO:0052372 modulation by symbiont of entry into host;GO:0043903 regulation of biological process involved in symbiotic interaction		ENZYME proteins:Transferases; Enzymes; Predicted intracellular proteins	Centrosome (Approved); Additional: Nucleoli				0	0	1	1	1	0	0	0	0	0	0	0	0	0	0	0	0	0	0	0	1
80304	WDCP	0	0	1	0	80304	Gene_ID	H. sapiens	80304	H. sapiens	WDCP	WD repeat and coiled coil containing	GO:0051259 protein complex oligomerization;GO:0065003 protein-containing complex assembly;GO:0043933 protein-containing complex organization		Cancer-related genes; Disease related genes; Predicted intracellular proteins	Nucleoli (Approved); Additional: Cytosol				0	0	1	0	0	0	0	0	0	0	0	0	0	0	0	0	0	0	0	0	1
597	BCL2A1	0	1	0	0	597	Gene_ID	H. sapiens	597	H. sapiens	BCL2A1	BCL2 related protein A1	GO:0008053 mitochondrial fusion;GO:0001836 release of cytochrome c from mitochondria;GO:0097192 extrinsic apoptotic signaling pathway in absence of ligand		Cancer-related genes:Candidate cancer biomarkers; Predicted intracellular proteins			(M10)PID BCR 5PATHWAY; (M145)PID P53 DOWNSTREAM PATHWAY	(M5890)HALLMARK TNFA SIGNALING VIA NFKB	1	0	1	0	0	0	0	0	0	0	0	0	0	0	1	0	0	0	0	0	1
6875	TAF4B	0	0	1	0	6875	Gene_ID	H. sapiens	6875	H. sapiens	TAF4B	TATA-box binding protein associated factor 4b	GO:0042789 mRNA transcription by RNA polymerase II;GO:0009299 mRNA transcription;GO:0051123 RNA polymerase II preinitiation complex assembly		Human disease related genes:Reproductive system diseases:Reproductive system diseases; Disease related genes; Predicted intracellular proteins	Nucleoplasm (Supported); Additional: Nucleoli fibrillar center		(M66)PID MYC ACTIV PATHWAY		1	1	1	0	0	0	0	1	0	0	0	0	0	0	0	0	0	0	0	0	1
55035	NOL8	0	1	0	0	55035	Gene_ID	H. sapiens	55035	H. sapiens	NOL8	nucleolar protein 8	GO:1902570 protein localization to nucleolus;GO:0034504 protein localization to nucleus;GO:0006364 rRNA processing		Predicted intracellular proteins	Nucleoli (Supported); Additional: Mitotic chromosome			(M5939)HALLMARK P53 PATHWAY	0	0	0	0	0	1	0	0	0	0	1	0	0	0	0	0	0	0	0	0	1
27000	DNAJC2	0	1	0	0	27000	Gene_ID	H. sapiens	27000	H. sapiens	DNAJC2	DnaJ heat shock protein family (Hsp40) member C2	GO:0051083 'de novo' cotranslational protein folding;GO:1900034 regulation of cellular response to heat;GO:0006450 regulation of translational fidelity		Transcription factors:Helix-turn-helix domains; Cancer-related genes:Candidate cancer biomarkers; Predicted intracellular proteins	Cytosol (Supported)				0	0	0	0	0	0	1	0	0	1	0	0	0	0	1	0	0	0	0	1	1
22992	KDM2A	1	0	0	0	22992	Gene_ID	H. sapiens	22992	H. sapiens	KDM2A	lysine demethylase 2A	GO:0010944 negative regulation of transcription by competitive promoter binding;GO:0006482 protein demethylation;GO:0008214 protein dealkylation		ENZYME proteins:Oxidoreductases; Transcription factors:Zinc-coordinating DNA-binding domains; Enzymes; Predicted intracellular proteins	Nucleoplasm (Supported)				1	0	0	0	0	0	0	0	0	0	0	0	0	0	1	0	0	0	0	0	1
160851	DGKH	0	0	1	0	160851	Gene_ID	H. sapiens	160851	H. sapiens	DGKH	diacylglycerol kinase eta	GO:0046834 lipid phosphorylation;GO:0046339 diacylglycerol metabolic process;GO:0007205 protein kinase C-activating G protein-coupled receptor signaling pathway	yes	ENZYME proteins:Transferases; Enzymes; Predicted intracellular proteins	Plasma membrane (Supported); Additional: Vesicles			(M5921)HALLMARK COMPLEMENT	1	0	0	0	0	0	0	0	0	0	0	0	0	0	0	1	0	0	0	0	1
214	ALCAM	1	0	0	0	214	Gene_ID	H. sapiens	214	H. sapiens	ALCAM	activated leukocyte cell adhesion molecule	GO:0048846 axon extension involved in axon guidance;GO:1902284 neuron projection extension involved in neuron projection guidance;GO:0031290 retinal ganglion cell axon guidance		Transporters:Accessory Factors Involved in Transport; CD markers; Cancer-related genes:Candidate cancer biomarkers; Predicted secreted proteins	Vesicles (Uncertain)			(M5892)HALLMARK CHOLESTEROL HOMEOSTASIS; (M5947)HALLMARK IL2 STAT5 SIGNALING	1	0	1	0	0	0	0	0	0	0	0	0	0	0	0	0	0	0	0	0	1
26147	PHF19	0	0	1	0	26147	Gene_ID	H. sapiens	26147	H. sapiens	PHF19	PHD finger protein 19	GO:0045814 negative regulation of gene expression, epigenetic;GO:0019827 stem cell population maintenance;GO:0098727 maintenance of cell number		Predicted intracellular proteins					0	0	0	0	0	0	0	0	0	0	0	0	0	0	0	0	0	0	0	0	1
8078	USP5	0	1	0	0	8078	Gene_ID	H. sapiens	8078	H. sapiens	USP5	ubiquitin specific peptidase 5	GO:0071108 protein K48-linked deubiquitination;GO:0032436 positive regulation of proteasomal ubiquitin-dependent protein catabolic process;GO:2000060 positive regulation of ubiquitin-dependent protein catabolic process		Peptidases:Cysteine-type peptidases; ENZYME proteins:Hydrolases; Enzymes; Predicted intracellular proteins	Cytosol;Nucleoplasm (Approved)				0	0	1	0	0	0	0	0	0	0	0	0	1	0	0	0	0	0	0	0	1
342618	SLFN14	0	1	0	0	342618	Gene_ID	H. sapiens	342618	H. sapiens	SLFN14	schlafen family member 14	GO:0036345 platelet maturation;GO:0071286 cellular response to magnesium ion;GO:0071287 cellular response to manganese ion		Human disease related genes:Cardiovascular diseases:Hematologic diseases; Disease related genes; Predicted intracellular proteins					1	1	0	0	0	1	0	0	0	0	0	0	0	0	0	0	0	0	0	0	1
64853	AIDA	1	0	0	0	64853	Gene_ID	H. sapiens	64853	H. sapiens	AIDA	axin interactor, dorsalization associated	GO:0048264 determination of ventral identity;GO:0048262 determination of dorsal/ventral asymmetry;GO:0043508 negative regulation of JUN kinase activity		Predicted intracellular proteins	Cytosol;Microtubules (Approved); Additional: Cytokinetic bridge				1	0	0	0	0	0	0	0	0	1	0	1	0	0	0	0	0	0	0	0	1
4869	NPM1	1	0	0	0	4869	Gene_ID	H. sapiens	4869	H. sapiens	NPM1	nucleophosmin 1	GO:0060735 regulation of eIF2 alpha phosphorylation by dsRNA;GO:1902629 regulation of mRNA stability involved in cellular response to UV;GO:0006407 rRNA export from nucleus		Disease related genes; Predicted intracellular proteins; Human disease related genes:Cancers:Cancers of haematopoietic and lymphoid tissues; Cancer-related genes:Mutational cancer driver genes; Cancer-related genes:Mutated cancer genes	Nucleoli rim (Enhanced); Additional: Nucleoplasm	Artenimol	(M258)PID BARD1 PATHWAY; (M14)PID AURORA B PATHWAY; (M255)PID HIF1 TFPATHWAY	(M5928)HALLMARK MYC TARGETS V2; (M5922)HALLMARK UNFOLDED PROTEIN RESPONSE; (M5926)HALLMARK MYC TARGETS V1	1	0	1	0	1	1	0	1	0	1	1	0	1	0	1	0	0	0	0	0	1
64745	METTL17	0	0	1	0	64745	Gene_ID	H. sapiens	64745	H. sapiens	METTL17	methyltransferase like 17	GO:0042274 ribosomal small subunit biogenesis;GO:0032259 methylation;GO:0042254 ribosome biogenesis		Predicted intracellular proteins	Nucleoplasm (Enhanced)				0	0	0	0	0	1	0	0	0	0	0	0	0	0	0	0	0	0	0	0	1
5481	PPID	1	0	0	0	5481	Gene_ID	H. sapiens	5481	H. sapiens	PPID	peptidylprolyl isomerase D	GO:0071492 cellular response to UV-A;GO:0070141 response to UV-A;GO:0000413 protein peptidyl-prolyl isomerization		ENZYME proteins:Isomerase; Enzymes; Predicted intracellular proteins	Cytosol (Supported); Additional: Nucleoli;Nucleoli rim;Nucleoplasm		(M195)PID CMYB PATHWAY		1	0	1	0	1	0	0	0	0	0	0	0	0	0	0	0	0	1	0	1	1
22974	TPX2	1	0	0	0	22974	Gene_ID	H. sapiens	22974	H. sapiens	TPX2	TPX2 microtubule nucleation factor	GO:0007026 negative regulation of microtubule depolymerization;GO:0007020 microtubule nucleation;GO:0031114 regulation of microtubule depolymerization		Predicted intracellular proteins; Cancer-related genes:Candidate cancer biomarkers; Cancer-related genes:Mutated cancer genes	Nucleoplasm (Supported); Additional: Cytokinetic bridge;Mitotic spindle		(M242)PID AURORA A PATHWAY; (M129)PID PLK1 PATHWAY	(M5893)HALLMARK MITOTIC SPINDLE; (M5901)HALLMARK G2M CHECKPOINT	1	0	1	0	0	0	0	0	0	0	0	0	0	0	0	0	0	0	0	0	1
7073	TIAL1	0	1	0	0	7073	Gene_ID	H. sapiens	7073	H. sapiens	TIAL1	TIA1 cytotoxic granule associated RNA binding protein like 1	GO:0035332 positive regulation of hippo signaling;GO:0060148 positive regulation of post-transcriptional gene silencing;GO:1900370 positive regulation of post-transcriptional gene silencing by RNA		Predicted intracellular proteins	Nucleoplasm (Supported); Additional: Cytosol			(M5915)HALLMARK APICAL JUNCTION	1	0	0	0	0	0	0	0	0	0	0	0	0	0	0	0	0	0	0	0	1
23203	PMPCA	0	1	0	0	23203	Gene_ID	H. sapiens	23203	H. sapiens	PMPCA	peptidase, mitochondrial processing subunit alpha	GO:0006627 protein processing involved in protein targeting to mitochondrion;GO:0034982 mitochondrial protein processing;GO:0006626 protein targeting to mitochondrion		Enzymes; Disease related genes; Peptidases:Metallopeptidases; Potential drug targets; Predicted intracellular proteins; Human disease related genes:Nervous system diseases:Neurodegenerative diseases	Mitochondria (Enhanced)			(M5936)HALLMARK OXIDATIVE PHOSPHORYLATION	1	0	1	0	0	0	0	0	0	0	1	0	0	0	0	0	0	0	0	1	1
4682	NUBP1	1	0	0	0	4682	Gene_ID	H. sapiens	4682	H. sapiens	NUBP1	NUBP iron-sulfur cluster assembly factor 1, cytosolic	GO:0072697 protein localization to cell cortex;GO:0010826 negative regulation of centrosome duplication;GO:0046606 negative regulation of centrosome cycle		Predicted intracellular proteins	Cytosol (Supported)				1	0	0	0	0	0	0	0	0	0	0	0	0	0	0	0	0	0	0	0	1
8880	FUBP1	1	0	0	0	8880	Gene_ID	H. sapiens	8880	H. sapiens	FUBP1	far upstream element binding protein 1	GO:0010628 positive regulation of gene expression;GO:0010557 positive regulation of macromolecule biosynthetic process;GO:0031328 positive regulation of cellular biosynthetic process		Cancer-related genes; Predicted intracellular proteins	Nucleoplasm (Enhanced)	Irofulven; Sacituzumab govitecan			0	0	0	0	0	0	0	0	0	0	0	0	0	0	0	0	0	0	0	0	1
219927	MRPL21	0	1	0	0	219927	Gene_ID	H. sapiens	219927	H. sapiens	MRPL21	mitochondrial ribosomal protein L21	GO:0032543 mitochondrial translation;GO:0140053 mitochondrial gene expression;GO:0006412 translation		Ribosomal proteins; Predicted intracellular proteins	Mitochondria;Nucleoplasm (Approved)				0	0	0	0	0	0	0	0	0	0	0	0	0	0	0	0	0	0	0	0	1
63932	CXorf56	0	0	1	0	63932	Gene_ID	H. sapiens	63932	H. sapiens	STEEP1	STING1 ER exit protein 1	GO:0090158 endoplasmic reticulum membrane organization;GO:0007029 endoplasmic reticulum organization;GO:0006888 endoplasmic reticulum to Golgi vesicle-mediated transport		Disease related genes; Human disease related genes:Other diseases:Mental and behavioural disorders; Predicted intracellular proteins	Nucleoplasm (Supported); Additional: Centrosome				0	1	0	0	0	0	0	0	0	0	0	0	0	0	0	0	0	0	0	0	1
1191	CLU	1	0	0	0	1191	Gene_ID	H. sapiens	1191	H. sapiens	CLU	clusterin	GO:1902847 regulation of neuronal signal transduction;GO:1902998 positive regulation of neurofibrillary tangle assembly;GO:1902996 regulation of neurofibrillary tangle assembly		Predicted intracellular proteins; Predicted secreted proteins; Cancer-related genes:Candidate cancer biomarkers; Candidate cardiovascular disease genes	Cytosol (Supported)	Zinc; Copper; Zinc acetate; Zinc chloride; Zinc sulfate, unspecified form	(M254)PID MYC REPRESS PATHWAY	(M5892)HALLMARK CHOLESTEROL HOMEOSTASIS; (M5946)HALLMARK COAGULATION; (M5902)HALLMARK APOPTOSIS	1	0	1	1	1	0	0	0	0	1	1	1	1	0	0	1	0	0	0	1	1
313	AOAH	0	0	1	0	313	Gene_ID	H. sapiens	313	H. sapiens	AOAH	acyloxyacyl hydrolase	GO:0008653 lipopolysaccharide metabolic process;GO:0009104 lipopolysaccharide catabolic process;GO:1903509 liposaccharide metabolic process		ENZYME proteins:Hydrolases; Predicted secreted proteins; Enzymes	Vesicles (Approved); Additional: Endoplasmic reticulum				0	0	0	0	0	0	0	0	0	0	0	0	0	0	0	0	0	0	0	0	1
9015	TAF1A	0	1	0	0	9015	Gene_ID	H. sapiens	9015	H. sapiens	TAF1A	TATA-box binding protein associated factor, RNA polymerase I subunit A	GO:0006360 transcription by RNA polymerase I;GO:0006366 transcription by RNA polymerase II;GO:0006351 DNA-templated transcription		Predicted intracellular proteins	Nucleoplasm (Supported)				0	0	0	0	0	0	0	0	0	0	0	0	0	0	0	0	0	0	0	0	1
9185	REPS2	0	0	1	0	9185	Gene_ID	H. sapiens	9185	H. sapiens	REPS2	RALBP1 associated Eps domain containing 2	GO:0007173 epidermal growth factor receptor signaling pathway;GO:0038127 ERBB signaling pathway;GO:0016197 endosomal transport		Predicted intracellular proteins					0	0	0	0	0	0	0	0	0	0	0	0	0	0	0	0	0	0	0	0	1
23011	RAB21	1	0	0	0	23011	Gene_ID	H. sapiens	23011	H. sapiens	RAB21	RAB21, member RAS oncogene family	GO:2000643 positive regulation of early endosome to late endosome transport;GO:0032482 Rab protein signal transduction;GO:2000641 regulation of early endosome to late endosome transport		Predicted intracellular proteins					1	0	0	0	0	0	0	0	0	0	1	0	0	0	0	0	0	0	0	0	1
7589	ZSCAN21	0	1	0	0	7589	Gene_ID	H. sapiens	7589	H. sapiens	ZSCAN21	zinc finger and SCAN domain containing 21	GO:0007141 male meiosis I;GO:0007140 male meiotic nuclear division;GO:0007127 meiosis I		Transcription factors:Zinc-coordinating DNA-binding domains; Predicted intracellular proteins	Endoplasmic reticulum (Approved)				0	0	0	0	0	0	0	0	0	0	0	0	0	0	0	0	0	0	0	0	1
25939	SAMHD1	1	0	0	0	25939	Gene_ID	H. sapiens	25939	H. sapiens	SAMHD1	SAM and HD domain containing deoxynucleoside triphosphate triphosphohydrolase 1	GO:0046061 dATP catabolic process;GO:0006203 dGTP catabolic process;GO:0046060 dATP metabolic process		Predicted intracellular proteins; Disease related genes; Human disease related genes:Immune system diseases:Other immune system diseases	Nucleoplasm (Supported)			(M5913)HALLMARK INTERFERON GAMMA RESPONSE	1	0	1	1	1	0	0	0	0	0	0	0	0	0	1	0	0	0	0	0	1
5315	PKM	1	0	0	0	5315	Gene_ID	H. sapiens	5315	H. sapiens	PKM	pyruvate kinase M1/2	GO:2000767 positive regulation of cytoplasmic translation;GO:0006735 NADH regeneration;GO:0061621 canonical glycolysis	yes	Predicted intracellular proteins; ENZYME proteins:Transferases; Cancer-related genes:Candidate cancer biomarkers; Enzymes	Cytosol (Enhanced)	Pyruvic acid; L-Phospholactate; 2-Phosphoglycolic Acid; 6-(2-fluorobenzyl)-2,4-dimethyl-4,6-dihydro-5H-thieno[2',3':4,5]pyrrolo[2,3-d]pyridazin-5-one; 1-[(2,6-difluorophenyl)sulfonyl]-4-(2,3-dihydro-1,4-benzodioxin-6-ylsulfonyl)piperazine; 1-(2,3-dihydro-1,4-benzodioxin-6-ylsulfonyl)-4-[(4-methoxyphenyl)sulfonyl]piperazine; Copper; Artenimol	(M255)PID HIF1 TFPATHWAY	(M5937)HALLMARK GLYCOLYSIS	1	0	0	0	0	0	0	0	1	0	0	0	0	0	0	0	0	0	0	0	1
9788	MTSS1	1	0	0	0	9788	Gene_ID	H. sapiens	9788	H. sapiens	MTSS1	MTSS I-BAR domain containing 1	GO:0072160 nephron tubule epithelial cell differentiation;GO:0030035 microspike assembly;GO:2001013 epithelial cell proliferation involved in renal tubule morphogenesis		Predicted intracellular proteins	Cytosol;Plasma membrane (Approved)		(M219)PID HEDGEHOG GLI PATHWAY		1	0	0	0	0	0	0	0	0	0	0	0	0	0	0	0	0	0	0	0	1
55759	WDR12	0	1	0	0	55759	Gene_ID	H. sapiens	55759	H. sapiens	WDR12	WD repeat domain 12	GO:0000463 maturation of LSU-rRNA from tricistronic rRNA transcript (SSU-rRNA, 5.8S rRNA, LSU-rRNA);GO:0000466 maturation of 5.8S rRNA from tricistronic rRNA transcript (SSU-rRNA, 5.8S rRNA, LSU-rRNA);GO:0000470 maturation of LSU-rRNA		Predicted intracellular proteins	Cytosol;Plasma membrane (Approved); Additional: Nucleoli				0	1	0	0	0	1	0	0	0	0	0	0	0	0	0	0	0	0	0	0	1
79627	OGFRL1	1	0	0	0	79627	Gene_ID	H. sapiens	79627	H. sapiens	OGFRL1	opioid growth factor receptor like 1			Predicted intracellular proteins	Golgi apparatus (Approved); Additional: Nucleoplasm				0	0	0	0	0	0	0	0	0	0	0	0	0	0	0	0	0	0	0	0	1
64343	AZI2	1	0	0	0	64343	Gene_ID	H. sapiens	64343	H. sapiens	AZI2	5-azacytidine induced 2	GO:0044565 dendritic cell proliferation;GO:0097028 dendritic cell differentiation;GO:0060337 type I interferon-mediated signaling pathway		Predicted intracellular proteins					0	0	0	1	1	0	0	0	0	0	0	0	0	1	0	1	0	0	1	0	1
51267	CLEC1A	0	1	0	0	51267	Gene_ID	H. sapiens	51267	H. sapiens	CLEC1A	C-type lectin domain family 1 member A	GO:0007166 cell surface receptor signaling pathway;GO:0007165 signal transduction;GO:0023052 signaling		Predicted intracellular proteins			(M5880)NABA ECM AFFILIATED; (M5885)NABA MATRISOME ASSOCIATED; (M5889)NABA MATRISOME		0	0	0	0	0	0	0	0	0	0	0	0	0	0	0	0	0	0	0	0	1
8993	PGLYRP1	1	0	0	0	8993	Gene_ID	H. sapiens	8993	H. sapiens	PGLYRP1	peptidoglycan recognition protein 1	GO:0032824 negative regulation of natural killer cell differentiation;GO:0032827 negative regulation of natural killer cell differentiation involved in immune response;GO:0032826 regulation of natural killer cell differentiation involved in immune response		Predicted secreted proteins	Vesicles (Approved); Additional: Cytosol;Nucleoplasm			(M5944)HALLMARK ANGIOGENESIS	1	0	0	1	0	0	0	0	1	0	0	0	0	0	0	1	0	0	0	0	1
51296	SLC15A3	1	0	0	0	51296	Gene_ID	H. sapiens	51296	H. sapiens	SLC15A3	solute carrier family 15 member 3	GO:0015835 peptidoglycan transport;GO:0035442 dipeptide transmembrane transport;GO:0042938 dipeptide transport		Transporters:Electrochemical Potential-driven transporters	Vesicles (Supported)				1	0	1	1	0	0	0	0	0	0	0	0	0	0	0	0	0	0	0	0	1
51637	RTRAF	0	1	0	0	51637	Gene_ID	H. sapiens	51637	H. sapiens	RTRAF	RNA transcription, translation and transport factor	GO:0006388 tRNA splicing, via endonucleolytic cleavage and ligation;GO:0000394 RNA splicing, via endonucleolytic cleavage and ligation;GO:0008033 tRNA processing		Predicted intracellular proteins	Nucleoplasm (Supported)				0	1	0	0	0	1	0	0	0	0	0	0	0	0	0	0	0	0	0	0	1
55024	BANK1	0	0	1	0	55024	Gene_ID	H. sapiens	55024	H. sapiens	BANK1	B cell scaffold protein with ankyrin repeats 1	GO:0045947 negative regulation of translational initiation;GO:0050869 negative regulation of B cell activation;GO:0050853 B cell receptor signaling pathway		Predicted intracellular proteins; Disease related genes; Human disease related genes:Skin diseases:Skin and soft tissue diseases; Human disease related genes:Immune system diseases:Allergies and autoimmune diseases	Cytosol;Plasma membrane (Approved); Additional: Nucleoplasm			(M5913)HALLMARK INTERFERON GAMMA RESPONSE	0	0	0	0	0	0	0	0	0	0	0	0	0	0	0	1	1	0	0	0	1
3575	IL7R	0	0	0	1	3575	Gene_ID	H. sapiens	3575	H. sapiens	IL7R	interleukin 7 receptor	GO:0038111 interleukin-7-mediated signaling pathway;GO:0001915 negative regulation of T cell mediated cytotoxicity;GO:0033089 positive regulation of T cell differentiation in thymus		Human disease related genes:Immune system diseases:Primary immunodeficiency; CD markers; Disease related genes; Predicted intracellular proteins; Cancer-related genes:Mutated cancer genes	Plasma membrane (Supported)			(M5890)HALLMARK TNFA SIGNALING VIA NFKB; (M5932)HALLMARK INFLAMMATORY RESPONSE; (M5953)HALLMARK KRAS SIGNALING UP	1	0	1	0	0	0	0	0	0	0	0	0	0	1	0	1	0	0	0	0	1
692205	SNORD89	0	0	1	0	692205	Gene_ID	H. sapiens	692205	H. sapiens	SNORD89	small nucleolar RNA, C/D box 89	GO:0006396 RNA processing;GO:0016070 RNA metabolic process;GO:0090304 nucleic acid metabolic process							0	0	0	0	0	0	0	0	0	0	0	0	0	0	0	0	0	0	0	0	1
10973	ASCC3	0	0	1	0	10973	Gene_ID	H. sapiens	10973	H. sapiens	ASCC3	activating signal cointegrator 1 complex subunit 3	GO:1990116 ribosome-associated ubiquitin-dependent protein catabolic process;GO:0006307 DNA dealkylation involved in DNA repair;GO:0035510 DNA dealkylation		ENZYME proteins:Hydrolases; Enzymes; Predicted intracellular proteins	Cytosol (Supported); Additional: Golgi apparatus				1	0	1	0	0	0	0	0	0	0	0	0	0	0	1	0	0	0	0	0	1
6990	DYNLT3	0	0	1	0	6990	Gene_ID	H. sapiens	6990	H. sapiens	DYNLT3	dynein light chain Tctex-type 3	GO:0045931 positive regulation of mitotic cell cycle;GO:0045787 positive regulation of cell cycle;GO:0007018 microtubule-based movement		Predicted intracellular proteins				(M5906)HALLMARK ESTROGEN RESPONSE EARLY; (M5907)HALLMARK ESTROGEN RESPONSE LATE	0	0	0	0	0	0	0	0	0	0	0	0	0	0	0	0	0	0	0	0	1
805	CALM2	1	0	0	0	805	Gene_ID	H. sapiens	805	H. sapiens	CALM2	calmodulin 2	GO:0051343 positive regulation of cyclic-nucleotide phosphodiesterase activity;GO:1905913 negative regulation of calcium ion export across plasma membrane;GO:1905912 regulation of calcium ion export across plasma membrane		Predicted intracellular proteins; Disease related genes; Human disease related genes:Cardiovascular diseases:Cardiac diseases; RAS pathway related proteins					1	0	1	0	0	0	0	0	0	0	0	0	1	0	0	0	0	1	0	0	1
26017	FAM32A	1	0	0	0	26017	Gene_ID	H. sapiens	26017	H. sapiens	FAM32A	family with sequence similarity 32 member A	GO:0006915 apoptotic process;GO:0012501 programmed cell death;GO:0008219 cell death		Predicted intracellular proteins	Nucleoli;Nucleoplasm (Supported)				0	1	0	0	0	0	0	0	0	0	0	0	0	0	0	0	0	0	0	0	1
115286	SLC25A26	0	0	1	0	115286	Gene_ID	H. sapiens	115286	H. sapiens	SLC25A26	solute carrier family 25 member 26	GO:0015805 S-adenosyl-L-methionine transport;GO:1901962 S-adenosyl-L-methionine transmembrane transport;GO:1990543 mitochondrial S-adenosyl-L-methionine transmembrane transport		Disease related genes; Transporters:Electrochemical Potential-driven transporters; Potential drug targets; Human disease related genes:Congenital disorders of metabolism:Mitochondrial diseases; Predicted intracellular proteins	Mitochondria (Supported)				1	0	1	0	0	0	0	0	0	0	0	0	0	0	0	0	0	0	0	0	1
9218	VAPA	0	0	1	0	9218	Gene_ID	H. sapiens	9218	H. sapiens	VAPA	VAMP associated protein A	GO:0061817 endoplasmic reticulum-plasma membrane tethering;GO:0044829 positive regulation by host of viral genome replication;GO:0051643 endoplasmic reticulum localization		Transporters:Transporter channels and pores	Endoplasmic reticulum (Enhanced)			(M5908)HALLMARK ANDROGEN RESPONSE	1	0	0	0	0	0	0	0	1	0	1	0	0	0	0	0	0	0	0	0	1
10746	MAP3K2	1	0	0	0	10746	Gene_ID	H. sapiens	10746	H. sapiens	MAP3K2	mitogen-activated protein kinase kinase kinase 2	GO:0071260 cellular response to mechanical stimulus;GO:0000165 MAPK cascade;GO:0009612 response to mechanical stimulus	yes	Kinases:STE Ser/Thr protein kinases; ENZYME proteins:Transferases; Enzymes; Predicted intracellular proteins	Cytosol;Nucleoplasm (Supported)	Bosutinib; Fostamatinib	(M270)PID MAPK TRK PATHWAY; (M164)PID ERBB1 DOWNSTREAM PATHWAY		0	0	0	0	0	0	0	0	0	0	0	0	0	0	0	0	0	0	0	0	1
6633	SNRPD2	0	0	1	0	6633	Gene_ID	H. sapiens	6633	H. sapiens	SNRPD2	small nuclear ribonucleoprotein D2 polypeptide	GO:0036261 7-methylguanosine cap hypermethylation;GO:0036260 RNA capping;GO:1903241 U2-type prespliceosome assembly		Predicted intracellular proteins	Cytosol (Supported)	Artenimol		(M5926)HALLMARK MYC TARGETS V1	1	1	0	0	0	1	0	1	0	0	0	0	0	0	0	0	0	0	0	0	1
286827	TRIM59	0	0	1	0	286827	Gene_ID	H. sapiens	286827	H. sapiens	TRIM59	tripartite motif containing 59	GO:0046597 negative regulation of viral entry into host cell;GO:1903901 negative regulation of viral life cycle;GO:0046596 regulation of viral entry into host cell		ENZYME proteins:Transferases; Enzymes; Predicted intracellular proteins	Rods & Rings (Approved)		(M200)PID ERA GENOMIC PATHWAY		0	0	0	0	1	0	0	0	0	0	0	0	0	0	0	0	0	0	0	0	1
10607	TBL3	0	0	1	0	10607	Gene_ID	H. sapiens	10607	H. sapiens	TBL3	transducin beta like 3	GO:0000472 endonucleolytic cleavage to generate mature 5'-end of SSU-rRNA from (SSU-rRNA, 5.8S rRNA, LSU-rRNA);GO:0000967 rRNA 5'-end processing;GO:0000480 endonucleolytic cleavage in 5'-ETS of tricistronic rRNA transcript (SSU-rRNA, 5.8S rRNA, LSU-rRNA)		Predicted intracellular proteins	Nucleoli (Enhanced)				0	1	0	0	0	1	0	0	0	0	0	0	0	0	0	0	0	0	0	0	1
79078	C1orf50	0	1	0	0	79078	Gene_ID	H. sapiens	79078	H. sapiens	C1orf50	chromosome 1 open reading frame 50	GO:0008150 biological_process		Predicted intracellular proteins					0	0	0	0	0	0	0	0	0	0	0	0	0	0	0	0	0	0	0	0	1
522	ATP5PF	0	1	0	0	522	Gene_ID	H. sapiens	522	H. sapiens	ATP5PF	ATP synthase peripheral stalk subunit F6	GO:0021762 substantia nigra development;GO:0042776 proton motive force-driven mitochondrial ATP synthesis;GO:0048857 neural nucleus development		Predicted intracellular proteins; Transporters:Primary Active Transporters	Mitochondria (Supported)		(M285)PID HNF3A PATHWAY; (M200)PID ERA GENOMIC PATHWAY	(M5936)HALLMARK OXIDATIVE PHOSPHORYLATION	0	0	1	0	0	0	0	0	0	0	0	0	0	0	0	0	0	0	0	0	1
3191	HNRNPL	0	1	0	0	3191	Gene_ID	H. sapiens	3191	H. sapiens	HNRNPL	heterogeneous nuclear ribonucleoprotein L	GO:0000381 regulation of alternative mRNA splicing, via spliceosome;GO:0048024 regulation of mRNA splicing, via spliceosome;GO:0050684 regulation of mRNA processing		Predicted intracellular proteins	Nucleoplasm (Enhanced)	Copper			1	1	0	0	0	0	0	0	0	0	0	0	0	0	0	0	0	0	0	0	1
1595	CYP51A1	0	0	1	0	1595	Gene_ID	H. sapiens	1595	H. sapiens	CYP51A1	cytochrome P450 family 51 subfamily A member 1	GO:1900222 negative regulation of amyloid-beta clearance;GO:1900221 regulation of amyloid-beta clearance;GO:0006695 cholesterol biosynthetic process		ENZYME proteins:Oxidoreductases; Predicted intracellular proteins; Enzymes; FDA approved drug targets:Small molecule drugs	Endoplasmic reticulum (Approved)	Tioconazole; Itraconazole; Levoketoconazole; (S)-econazole		(M5892)HALLMARK CHOLESTEROL HOMEOSTASIS; (M5924)HALLMARK MTORC1 SIGNALING	1	0	1	0	0	0	0	0	0	0	0	0	0	0	0	0	0	0	0	0	1
1655	DDX5	1	0	0	0	1655	Gene_ID	H. sapiens	1655	H. sapiens	DDX5	DEAD-box helicase 5	GO:0061614 miRNA transcription;GO:0031053 primary miRNA processing;GO:0043517 positive regulation of DNA damage response, signal transduction by p53 class mediator		Enzymes; ENZYME proteins:Hydrolases; Predicted intracellular proteins; Cancer-related genes:Mutational cancer driver genes; Cancer-related genes:Mutated cancer genes	Nucleoli;Nucleoplasm (Supported)	Artenimol	(M145)PID P53 DOWNSTREAM PATHWAY		1	1	0	1	1	1	0	1	0	1	0	0	0	0	0	0	0	0	0	0	1
493856	CISD2	0	1	0	0	493856	Gene_ID	H. sapiens	493856	H. sapiens	CISD2	CDGSH iron sulfur domain 2	GO:0000422 autophagy of mitochondrion;GO:1903008 organelle disassembly;GO:0006914 autophagy		Disease related genes; Human disease related genes:Endocrine and metabolic diseases:Diabetes	Endoplasmic reticulum (Supported)				0	0	0	0	0	0	0	0	0	0	0	0	0	0	0	0	0	0	0	0	1
7381	UQCRB	0	1	0	0	7381	Gene_ID	H. sapiens	7381	H. sapiens	UQCRB	ubiquinol-cytochrome c reductase binding protein	GO:0006122 mitochondrial electron transport, ubiquinol to cytochrome c;GO:0019646 aerobic electron transport chain;GO:0042773 ATP synthesis coupled electron transport		Disease related genes; Human disease related genes:Congenital disorders of metabolism:Mitochondrial diseases; Predicted intracellular proteins		2-Hexyloxy-6-Hydroxymethyl-Tetrahydro-Pyran-3,4,5-Triol; 6-Hydroxy-5-undecyl-4,7-benzothiazoledione; Azoxystrobin; 5-Heptyl-6-hydroxy-1,3-benzothiazole-4,7-dione; (5S)-3-ANILINO-5-(2,4-DIFLUOROPHENYL)-5-METHYL-1,3-OXAZOLIDINE-2,4-DIONE; (S)-famoxadone; METHYL (2Z)-3-METHOXY-2-{2-[(E)-2-PHENYLVINYL]PHENYL}ACRYLATE; 2-Nonyl-4-quinolinol 1-oxide; Ubiquinone Q2		(M5936)HALLMARK OXIDATIVE PHOSPHORYLATION	1	0	1	0	0	0	0	0	0	0	0	0	0	0	0	0	0	0	0	0	1
10456	HAX1	0	1	0	0	10456	Gene_ID	H. sapiens	10456	H. sapiens	HAX1	HCLS1 associated protein X-1	GO:0038158 granulocyte colony-stimulating factor signaling pathway;GO:0030854 positive regulation of granulocyte differentiation;GO:0030852 regulation of granulocyte differentiation		Disease related genes; Human disease related genes:Immune system diseases:Primary immunodeficiency; Predicted intracellular proteins	Mitochondria (Supported)			(M5897)HALLMARK IL6 JAK STAT3 SIGNALING; (M5937)HALLMARK GLYCOLYSIS	1	0	0	0	0	0	0	0	0	0	0	0	0	1	0	1	0	0	0	0	1
117246	FTSJ3	1	0	0	0	117246	Gene_ID	H. sapiens	117246	H. sapiens	FTSJ3	FtsJ RNA 2'-O-methyltransferase 3	GO:0000463 maturation of LSU-rRNA from tricistronic rRNA transcript (SSU-rRNA, 5.8S rRNA, LSU-rRNA);GO:0000466 maturation of 5.8S rRNA from tricistronic rRNA transcript (SSU-rRNA, 5.8S rRNA, LSU-rRNA);GO:0031167 rRNA methylation		Predicted intracellular proteins	Nucleoli;Nucleoli rim (Enhanced); Additional: Mitotic chromosome				0	1	0	0	0	1	0	0	0	0	0	0	0	0	0	0	0	0	0	0	1
714	C1QC	1	0	0	0	714	Gene_ID	H. sapiens	714	H. sapiens	C1QC	complement C1q C chain	GO:0030853 negative regulation of granulocyte differentiation;GO:0045650 negative regulation of macrophage differentiation;GO:0098883 synapse pruning		Disease related genes; Human disease related genes:Immune system diseases:Primary immunodeficiency; Predicted secreted proteins; Predicted intracellular proteins		Cetuximab; Palivizumab; Daclizumab; Bevacizumab; Zinc; Copper; Zinc acetate; Zinc chloride; Zinc sulfate, unspecified form	(M5880)NABA ECM AFFILIATED; (M5885)NABA MATRISOME ASSOCIATED; (M5889)NABA MATRISOME	(M5921)HALLMARK COMPLEMENT	1	0	1	1	0	0	0	0	0	0	0	0	0	0	0	1	0	0	1	0	1
3566	IL4R	1	0	0	0	3566	Gene_ID	H. sapiens	3566	H. sapiens	IL4R	interleukin 4 receptor	GO:0045626 negative regulation of T-helper 1 cell differentiation;GO:0045630 positive regulation of T-helper 2 cell differentiation;GO:0035771 interleukin-4-mediated signaling pathway		CD markers; Human disease related genes:Skin diseases:Skin and soft tissue diseases; Human disease related genes:Immune system diseases:Allergies and autoimmune diseases; FDA approved drug targets:Biotech drugs; Cancer-related genes:Candidate cancer biomarkers; Predicted intracellular proteins; Predicted secreted proteins; Transporters:Accessory Factors Involved in Transport	Plasma membrane (Supported); Additional: Centriolar satellite;Nucleoplasm	AER001; Dupilumab	(M1718)SIG IL4RECEPTOR IN B LYPHOCYTES; (M28)PID IL4 2PATHWAY; (M19)PID P73PATHWAY	(M5897)HALLMARK IL6 JAK STAT3 SIGNALING; (M5911)HALLMARK INTERFERON ALPHA RESPONSE; (M5947)HALLMARK IL2 STAT5 SIGNALING	1	0	1	1	0	0	0	0	0	0	0	0	0	1	0	1	0	0	0	0	1
23294	ANKS1A	1	0	0	0	23294	Gene_ID	H. sapiens	23294	H. sapiens	ANKS1A	ankyrin repeat and sterile alpha motif domain containing 1A	GO:0016322 neuron remodeling;GO:0006929 substrate-dependent cell migration;GO:0042551 neuron maturation		Predicted intracellular proteins	Nucleoplasm (Approved); Additional: Cytosol				1	0	0	0	0	0	0	0	0	0	0	0	0	0	0	0	0	0	0	0	1
4609	MYC	0	0	1	0	4609	Gene_ID	H. sapiens	4609	H. sapiens	MYC	MYC proto-oncogene, bHLH transcription factor	GO:0090095 regulation of metanephric cap mesenchymal cell proliferation;GO:0090096 positive regulation of metanephric cap mesenchymal cell proliferation;GO:0045656 negative regulation of monocyte differentiation		Transcription factors:Basic domains; Human disease related genes:Cancers:Head and neck cancers; Human disease related genes:Cancers:Cancers of male genital organs; Human disease related genes:Cancers:Cancers of the breast and female genital organs; Human disease related genes:Cancers:Cancers of eye, brain, and central nervous system; Human disease related genes:Cancers:Skin cancers; Disease relat…	Nucleoplasm (Enhanced)	Acetylsalicylic acid; Nadroparin	(M139)PID MYC PATHWAY; (M234)PID IL2 STAT5 PATHWAY; (M45)PID CD40 PATHWAY	(M5895)HALLMARK WNT BETA CATENIN SIGNALING; (M5928)HALLMARK MYC TARGETS V2; (M5942)HALLMARK UV RESPONSE DN	1	0	1	0	0	0	1	0	0	1	0	0	1	0	1	1	0	0	0	0	1
5230	PGK1	0	1	0	0	5230	Gene_ID	H. sapiens	5230	H. sapiens	PGK1	phosphoglycerate kinase 1	GO:0031639 plasminogen activation;GO:0006735 NADH regeneration;GO:0061621 canonical glycolysis	yes	Enzymes; Human disease related genes:Cardiovascular diseases:Hematologic diseases; Disease related genes; ENZYME proteins:Transferases; Potential drug targets; Predicted intracellular proteins		Adenosine-5'-[Beta, Gamma-Methylene]Triphosphate; 3-phospho-D-glyceric acid; Copper; Artenimol	(M44)PID HIF2PATHWAY; (M255)PID HIF1 TFPATHWAY	(M5891)HALLMARK HYPOXIA; (M5924)HALLMARK MTORC1 SIGNALING; (M5926)HALLMARK MYC TARGETS V1	1	0	0	0	0	0	0	0	0	0	0	0	0	0	0	0	0	0	0	1	1
7818	DAP3	0	1	0	0	7818	Gene_ID	H. sapiens	7818	H. sapiens	DAP3	death associated protein 3	GO:0032543 mitochondrial translation;GO:0140053 mitochondrial gene expression;GO:0097190 apoptotic signaling pathway		Ribosomal proteins; Predicted intracellular proteins	Mitochondria;Nucleoplasm (Supported)		(M79)PID TRAIL PATHWAY	(M5902)HALLMARK APOPTOSIS	0	0	0	0	0	0	0	0	0	0	0	0	0	0	0	0	0	0	0	0	1
27032	ATP2C1	0	0	1	0	27032	Gene_ID	H. sapiens	27032	H. sapiens	ATP2C1	ATPase secretory pathway Ca2+ transporting 1	GO:0032468 Golgi calcium ion homeostasis;GO:0032472 Golgi calcium ion transport;GO:0098629 trans-Golgi network membrane organization		Enzymes; Human disease related genes:Congenital malformations:Congenital malformations of skin; Disease related genes; FDA approved drug targets:Small molecule drugs; ENZYME proteins; Transporters:Primary Active Transporters	Golgi apparatus (Supported)	Enflurane; Isoflurane; Methoxyflurane; Desflurane; Sevoflurane; Calcium		(M5942)HALLMARK UV RESPONSE DN; (M5932)HALLMARK INFLAMMATORY RESPONSE	1	0	1	0	0	0	0	0	0	0	0	0	0	0	0	0	0	0	0	0	1
9326	ZNHIT3	0	1	0	0	9326	Gene_ID	H. sapiens	9326	H. sapiens	ZNHIT3	zinc finger HIT-type containing 3	GO:0048254 snoRNA localization;GO:0000492 box C/D snoRNP assembly;GO:0000491 small nucleolar ribonucleoprotein complex assembly		Disease related genes; Human disease related genes:Nervous system diseases:Neurodegenerative diseases; Predicted intracellular proteins	Mitochondria (Approved)				0	0	0	0	0	1	0	0	0	0	0	0	0	0	0	0	0	0	0	0	1
79668	PARP8	0	1	0	0	79668	Gene_ID	H. sapiens	79668	H. sapiens	PARP8	poly(ADP-ribose) polymerase family member 8	GO:0070213 protein auto-ADP-ribosylation;GO:0030968 endoplasmic reticulum unfolded protein response;GO:0034620 cellular response to unfolded protein		Predicted intracellular proteins	Nucleoplasm (Approved); Additional: Cytosol;Midbody ring				1	0	0	0	0	0	0	1	0	0	0	0	0	0	0	0	0	0	0	0	1
830	CAPZA2	1	0	0	0	830	Gene_ID	H. sapiens	830	H. sapiens	CAPZA2	capping actin protein of muscle Z-line subunit alpha 2	GO:0051016 barbed-end actin filament capping;GO:0051693 actin filament capping;GO:0030835 negative regulation of actin filament depolymerization		Predicted intracellular proteins	Cytosol (Approved)				1	0	1	0	0	0	1	0	0	0	0	0	0	0	0	0	0	0	0	0	1
80218	NAA50	0	1	0	0	80218	Gene_ID	H. sapiens	80218	H. sapiens	NAA50	N-alpha-acetyltransferase 50, NatE catalytic subunit	GO:0071962 mitotic sister chromatid cohesion, centromeric;GO:0070601 centromeric sister chromatid cohesion;GO:0034087 establishment of mitotic sister chromatid cohesion		ENZYME proteins:Transferases; Enzymes; Predicted intracellular proteins	Nucleoli (Supported)				0	0	0	0	0	0	0	0	0	0	0	0	0	0	0	0	0	0	0	1	1
23350	U2SURP	0	1	0	0	23350	Gene_ID	H. sapiens	23350	H. sapiens	U2SURP	U2 snRNP associated SURP domain containing	GO:0006396 RNA processing;GO:0016070 RNA metabolic process;GO:0090304 nucleic acid metabolic process		Predicted intracellular proteins	Nucleoplasm (Supported)				0	1	0	0	0	0	0	0	0	0	0	0	0	0	0	0	0	0	0	0	1
27248	ERLEC1	0	1	0	0	27248	Gene_ID	H. sapiens	27248	H. sapiens	ERLEC1	endoplasmic reticulum lectin 1	GO:1904153 negative regulation of retrograde protein transport, ER to cytosol;GO:0070862 negative regulation of protein exit from endoplasmic reticulum;GO:1904152 regulation of retrograde protein transport, ER to cytosol		Transporters:Accessory Factors Involved in Transport; Predicted intracellular proteins					0	0	1	0	0	0	0	0	0	0	1	0	0	0	0	0	0	0	0	0	1
7514	XPO1	1	0	0	0	7514	Gene_ID	H. sapiens	7514	H. sapiens	XPO1	exportin 1	GO:0000055 ribosomal large subunit export from nucleus;GO:0000056 ribosomal small subunit export from nucleus;GO:0000054 ribosomal subunit export from nucleus		Predicted intracellular proteins; Transporters:Transporter channels and pores; FDA approved drug targets:Small molecule drugs; Cancer-related genes:Mutated cancer genes	Nuclear membrane;Nucleoplasm (Enhanced); Additional: Cytosol;Vesicles	Selinexor	(M140)PID RANBP2 PATHWAY; (M37)PID NFKAPPAB CANONICAL PATHWAY; (M30)PID HDAC CLASSII PATHWAY	(M5901)HALLMARK G2M CHECKPOINT; (M5925)HALLMARK E2F TARGETS; (M5926)HALLMARK MYC TARGETS V1	1	1	1	0	0	1	1	1	0	0	1	0	1	0	0	0	0	0	1	0	1
25972	UNC50	0	1	0	0	25972	Gene_ID	H. sapiens	25972	H. sapiens	UNC50	unc-50 inner nuclear membrane RNA binding protein	GO:0034394 protein localization to cell surface;GO:0008104 protein localization;GO:0070727 cellular macromolecule localization							0	0	0	0	0	0	0	0	0	0	0	0	0	0	0	0	0	0	0	0	1
2960	GTF2E1	1	0	0	0	2960	Gene_ID	H. sapiens	2960	H. sapiens	GTF2E1	general transcription factor IIE subunit 1	GO:0001113 transcription open complex formation at RNA polymerase II promoter;GO:0001112 DNA-templated transcription open complex formation;GO:0001120 protein-DNA complex remodeling		Predicted intracellular proteins	Nucleoplasm (Enhanced)				1	0	1	0	0	0	0	1	0	0	0	0	0	0	0	0	0	0	0	0	1
51317	PHF21A	1	0	0	0	51317	Gene_ID	H. sapiens	51317	H. sapiens	PHF21A	PHD finger protein 21A	GO:0006325 chromatin organization;GO:0071824 protein-DNA complex organization;GO:0000122 negative regulation of transcription by RNA polymerase II		Disease related genes; Human disease related genes:Other diseases:Mental and behavioural disorders; Predicted intracellular proteins	Nucleoplasm (Approved)				1	0	0	0	0	0	0	1	0	0	0	0	0	0	0	0	0	0	0	0	1
288	ANK3	1	0	0	0	288	Gene_ID	H. sapiens	288	H. sapiens	ANK3	ankyrin 3	GO:1900827 positive regulation of membrane depolarization during cardiac muscle cell action potential;GO:0072658 maintenance of protein location in membrane;GO:0072660 maintenance of protein location in plasma membrane		Disease related genes; Potential drug targets; Human disease related genes:Other diseases:Mental and behavioural disorders; Predicted intracellular proteins; Transporters:Accessory Factors Involved in Transport; Cancer-related genes:Mutated cancer genes	Plasma membrane (Supported)				1	0	1	0	0	0	0	0	0	0	0	0	0	0	0	1	0	0	0	0	1
1315	COPB1	1	0	0	0	1315	Gene_ID	H. sapiens	1315	H. sapiens	COPB1	COPI coat complex subunit beta 1	GO:0006891 intra-Golgi vesicle-mediated transport;GO:0006888 endoplasmic reticulum to Golgi vesicle-mediated transport;GO:0048193 Golgi vesicle transport		Human disease related genes:Congenital malformations:Congenital malformations of the nervous system; Disease related genes; Predicted intracellular proteins	Cytosol;Golgi apparatus;Vesicles (Enhanced)			(M5910)HALLMARK PROTEIN SECRETION	0	0	0	0	0	0	0	0	1	0	1	0	0	0	0	0	0	0	0	0	1
3840	KPNA4	1	0	0	0	3840	Gene_ID	H. sapiens	3840	H. sapiens	KPNA4	karyopherin subunit alpha 4	GO:0014046 dopamine secretion;GO:0050432 catecholamine secretion;GO:0006607 NLS-bearing protein import into nucleus		Transporters:Transporter channels and pores; Predicted intracellular proteins	Nucleoplasm (Enhanced); Additional: Nuclear membrane				1	0	1	0	1	0	0	1	0	0	1	0	0	0	0	0	0	1	0	0	1
746	TMEM258	0	1	0	0	746	Gene_ID	H. sapiens	746	H. sapiens	TMEM258	transmembrane protein 258	GO:1904019 epithelial cell apoptotic process;GO:0006487 protein N-linked glycosylation;GO:0006486 protein glycosylation		Transporters	Cytosol (Approved); Additional: Plasma membrane				1	0	0	0	0	0	0	0	0	0	0	0	0	0	0	0	0	0	0	0	1
51567	TDP2	0	1	0	0	51567	Gene_ID	H. sapiens	51567	H. sapiens	TDP2	tyrosyl-DNA phosphodiesterase 2	GO:0006302 double-strand break repair;GO:0006281 DNA repair;GO:0006974 DNA damage response		Disease related genes; Human disease related genes:Nervous system diseases:Neurodegenerative diseases; Predicted intracellular proteins	Nuclear bodies;Nucleoplasm (Supported)		(M45)PID CD40 PATHWAY		0	0	0	0	0	0	0	0	0	0	0	0	0	0	1	0	0	0	0	0	1
81873	ARPC5L	1	0	0	0	81873	Gene_ID	H. sapiens	81873	H. sapiens	ARPC5L	actin related protein 2/3 complex subunit 5 like	GO:0034314 Arp2/3 complex-mediated actin nucleation;GO:0045010 actin nucleation;GO:0030833 regulation of actin filament polymerization		Predicted intracellular proteins				(M5924)HALLMARK MTORC1 SIGNALING	1	0	0	0	0	0	0	0	0	0	0	0	0	0	0	0	0	1	0	0	1
904	CCNT1	0	0	1	0	904	Gene_ID	H. sapiens	904	H. sapiens	CCNT1	cyclin T1	GO:0043923 positive regulation by host of viral transcription;GO:0032968 positive regulation of transcription elongation by RNA polymerase II;GO:0032786 positive regulation of DNA-templated transcription, elongation		Predicted intracellular proteins	Nucleoplasm (Enhanced)			(M5901)HALLMARK G2M CHECKPOINT	1	0	1	0	0	0	0	1	0	0	0	0	0	0	0	0	0	0	0	0	1
143903	LAYN	1	0	0	0	143903	Gene_ID	H. sapiens	143903	H. sapiens	LAYN	layilin			Predicted intracellular proteins	Cytosol (Approved)	Hyaluronic acid		(M5915)HALLMARK APICAL JUNCTION	0	0	0	0	0	0	0	0	0	0	0	0	0	0	0	0	0	0	0	0	1
54799	MBTD1	1	0	0	0	54799	Gene_ID	H. sapiens	54799	H. sapiens	MBTD1	mbt domain containing 1	GO:1905168 positive regulation of double-strand break repair via homologous recombination;GO:0045911 positive regulation of DNA recombination;GO:0010569 regulation of double-strand break repair via homologous recombination		Disease related genes; Predicted intracellular proteins	Nucleoplasm (Approved); Additional: Cytosol				1	0	0	0	0	0	0	0	0	1	0	0	0	0	1	0	0	0	0	0	1
23515	MORC3	1	0	0	0	23515	Gene_ID	H. sapiens	23515	H. sapiens	MORC3	MORC family CW-type zinc finger 3	GO:0032688 negative regulation of interferon-beta production;GO:2000774 positive regulation of cellular senescence;GO:0051457 maintenance of protein location in nucleus		Predicted intracellular proteins	Nucleoplasm (Enhanced); Additional: Mitochondria				1	0	0	1	1	0	0	0	0	0	1	0	0	0	0	0	0	0	1	0	1
11237	RNF24	1	0	0	0	11237	Gene_ID	H. sapiens	11237	H. sapiens	RNF24	ring finger protein 24				Golgi apparatus (Supported)				0	0	0	0	0	0	0	0	0	0	0	0	0	0	0	0	0	0	0	0	1
81617	CAB39L	0	1	0	0	81617	Gene_ID	H. sapiens	81617	H. sapiens	CAB39L	calcium binding protein 39 like	GO:0035556 intracellular signal transduction;GO:0007165 signal transduction;GO:0023052 signaling		Predicted intracellular proteins	Vesicles (Approved)			(M5923)HALLMARK PI3K AKT MTOR SIGNALING; (M5953)HALLMARK KRAS SIGNALING UP	0	0	0	0	0	0	0	0	0	0	0	0	0	0	0	0	0	0	0	0	1
55303	GIMAP4	0	1	0	0	55303	Gene_ID	H. sapiens	55303	H. sapiens	GIMAP4	GTPase, IMAP family member 4			Predicted intracellular proteins	Cytosol;Vesicles (Approved)				0	0	0	0	0	0	0	0	0	0	0	0	0	0	0	0	0	0	0	0	1
57863	CADM3	0	0	1	0	57863	Gene_ID	H. sapiens	57863	H. sapiens	CADM3	cell adhesion molecule 3	GO:0007157 heterophilic cell-cell adhesion via plasma membrane cell adhesion molecules;GO:0007156 homophilic cell adhesion via plasma membrane adhesion molecules;GO:0098742 cell-cell adhesion via plasma-membrane adhesion molecules		Disease related genes; Human disease related genes:Nervous system diseases:Neurodegenerative diseases; Predicted intracellular proteins				(M5915)HALLMARK APICAL JUNCTION	0	0	0	0	0	0	0	0	0	0	0	0	0	0	0	0	0	0	0	0	1
59342	SCPEP1	1	0	0	0	59342	Gene_ID	H. sapiens	59342	H. sapiens	SCPEP1	serine carboxypeptidase 1	GO:0042573 retinoic acid metabolic process;GO:0045776 negative regulation of blood pressure;GO:0001523 retinoid metabolic process		Predicted intracellular proteins; Predicted secreted proteins; Enzymes; Peptidases:Serine-type peptidases	Golgi apparatus (Approved)	L-BENZYLSUCCINIC ACID			1	0	0	0	0	0	0	0	0	0	0	0	0	0	0	0	0	0	0	0	1
2332	FMR1	1	0	0	0	2332	Gene_ID	H. sapiens	2332	H. sapiens	FMR1	fragile X messenger ribonucleoprotein 1	GO:1901254 positive regulation of intracellular transport of viral material;GO:1900453 negative regulation of long-term synaptic depression;GO:1901252 regulation of intracellular transport of viral material		Human disease related genes:Reproductive system diseases:Reproductive system diseases; Disease related genes; Predicted intracellular proteins; Human disease related genes:Other congenital disorders:Chromosomal abnormalities	Cytosol (Enhanced)				1	1	0	0	1	0	0	0	0	0	1	0	1	0	1	0	0	0	0	0	1
51100	SH3GLB1	1	0	0	0	51100	Gene_ID	H. sapiens	51100	H. sapiens	SH3GLB1	SH3 domain containing GRB2 like, endophilin B1	GO:1903778 protein localization to vacuolar membrane;GO:1903527 positive regulation of membrane tubulation;GO:0048102 autophagic cell death		Transporters:Accessory Factors Involved in Transport; Predicted intracellular proteins	Cytosol (Supported)				1	0	0	0	0	0	0	0	0	0	1	0	0	0	0	0	0	0	0	0	1
639	PRDM1	1	0	0	0	639	Gene_ID	H. sapiens	639	H. sapiens	PRDM1	PR/SET domain 1	GO:1990654 sebum secreting cell proliferation;GO:0033082 regulation of extrathymic T cell differentiation;GO:0051136 regulation of NK T cell differentiation		Transcription factors:Zinc-coordinating DNA-binding domains; Disease related genes; Predicted intracellular proteins; Human disease related genes:Cancers:Cancers of haematopoietic and lymphoid tissues; Cancer-related genes:Mutated cancer genes	Nucleoli (Supported); Additional: Nucleoplasm		(M145)PID P53 DOWNSTREAM PATHWAY	(M5953)HALLMARK KRAS SIGNALING UP	1	0	0	1	0	0	0	0	0	0	0	0	0	0	0	1	0	0	0	0	1
5908	RAP1B	1	0	0	0	5908	Gene_ID	H. sapiens	5908	H. sapiens	RAP1B	RAP1B, member of RAS oncogene family	GO:2000301 negative regulation of synaptic vesicle exocytosis;GO:0045955 negative regulation of calcium ion-dependent exocytosis;GO:0033625 positive regulation of integrin activation		Predicted intracellular proteins; ENZYME proteins:Hydrolases; Enzymes; RAS pathway related proteins			(M72)PID NECTIN PATHWAY; (M270)PID MAPK TRK PATHWAY; (M156)PID ECADHERIN NASCENT AJ PATHWAY		1	0	1	0	0	0	0	0	1	0	0	0	0	0	0	0	0	1	0	0	1
3344	FOXN2	1	0	0	0	3344	Gene_ID	H. sapiens	3344	H. sapiens	FOXN2	forkhead box N2	GO:0035914 skeletal muscle cell differentiation;GO:0007519 skeletal muscle tissue development;GO:0060538 skeletal muscle organ development		Transcription factors:Helix-turn-helix domains; Predicted intracellular proteins	Nucleoplasm (Supported); Additional: Vesicles				1	0	0	0	0	0	0	0	0	0	0	0	0	0	0	0	0	0	0	0	1
6546	SLC8A1	1	0	0	0	6546	Gene_ID	H. sapiens	6546	H. sapiens	SLC8A1	solute carrier family 8 member A1	GO:0098735 positive regulation of the force of heart contraction;GO:0044557 relaxation of smooth muscle;GO:0071313 cellular response to caffeine		Predicted intracellular proteins; FDA approved drug targets:Small molecule drugs; Transporters:Electrochemical Potential-driven transporters	Nucleoplasm;Plasma membrane (Supported)	alpha-Linolenic acid; Icosapent; Dronedarone; Caldaret			1	0	1	0	0	0	0	0	0	0	0	0	0	0	0	0	0	0	0	0	1
157680	VPS13B	1	0	0	0	157680	Gene_ID	H. sapiens	157680	H. sapiens	VPS13B	vacuolar protein sorting 13 homolog B	GO:0032458 slow endocytic recycling;GO:0036438 maintenance of lens transparency;GO:0001675 acrosome assembly		Human disease related genes:Congenital malformations:Other congenital malformations; Disease related genes; Predicted intracellular proteins	Cell Junctions (Approved)				1	0	0	0	0	0	0	0	0	0	0	0	0	0	0	0	0	0	0	0	1
163859	SDE2	1	0	0	0	163859	Gene_ID	H. sapiens	163859	H. sapiens	SDE2	SDE2 telomere maintenance homolog	GO:0000479 endonucleolytic cleavage of tricistronic rRNA transcript (SSU-rRNA, 5.8S rRNA, LSU-rRNA);GO:0031571 mitotic G1 DNA damage checkpoint signaling;GO:0044819 mitotic G1/S transition checkpoint signaling		Predicted intracellular proteins	Nuclear speckles (Supported); Additional: Cytosol;Golgi apparatus;Plasma membrane				1	1	0	0	0	1	0	0	0	0	0	0	0	0	1	0	0	0	0	1	1
29093	MRPL22	0	1	0	0	29093	Gene_ID	H. sapiens	29093	H. sapiens	MRPL22	mitochondrial ribosomal protein L22	GO:0032543 mitochondrial translation;GO:0140053 mitochondrial gene expression;GO:0006412 translation		Ribosomal proteins; Predicted intracellular proteins	Mitochondria (Approved)				0	0	0	0	0	0	0	0	0	0	0	0	0	0	0	0	0	0	0	0	1
11101	ATE1	1	0	0	0	11101	Gene_ID	H. sapiens	11101	H. sapiens	ATE1	arginyltransferase 1	GO:0016598 protein arginylation;GO:0010498 proteasomal protein catabolic process;GO:0006511 ubiquitin-dependent protein catabolic process		ENZYME proteins:Transferases; Enzymes; Predicted intracellular proteins	Nucleoplasm (Supported)				0	0	1	0	0	0	0	0	0	0	0	0	0	0	0	0	0	0	0	0	1
51377	UCHL5	1	0	0	0	51377	Gene_ID	H. sapiens	51377	H. sapiens	UCHL5	ubiquitin C-terminal hydrolase L5	GO:0021670 lateral ventricle development;GO:0048853 forebrain morphogenesis;GO:1904507 positive regulation of telomere maintenance in response to DNA damage		Peptidases:Cysteine-type peptidases; ENZYME proteins:Hydrolases; Enzymes; Predicted intracellular proteins	Cytosol;Nucleoplasm (Supported); Additional: Nucleoli			(M5924)HALLMARK MTORC1 SIGNALING	1	0	1	0	0	0	0	0	0	1	0	0	1	0	1	0	0	0	0	0	1
5686	PSMA5	0	1	0	0	5686	Gene_ID	H. sapiens	5686	H. sapiens	PSMA5	proteasome 20S subunit alpha 5	GO:0043161 proteasome-mediated ubiquitin-dependent protein catabolic process;GO:0010498 proteasomal protein catabolic process;GO:0006511 ubiquitin-dependent protein catabolic process		Peptidases:Threonine-type peptidases; Enzymes; Predicted intracellular proteins	Cytosol (Supported)	(3AR,6R,6AS)-6-((S)-((S)-CYCLOHEX-2-ENYL)(HYDROXY)METHYL)-6A-METHYL-4-OXO-HEXAHYDRO-2H-FURO[3,2-C]PYRROLE-6-CARBALDEHYDE			0	1	1	0	0	0	1	1	1	0	0	0	0	0	0	0	0	0	0	0	1
2958	GTF2A2	0	0	1	0	2958	Gene_ID	H. sapiens	2958	H. sapiens	GTF2A2	general transcription factor IIA subunit 2	GO:0051123 RNA polymerase II preinitiation complex assembly;GO:0060261 positive regulation of transcription initiation by RNA polymerase II;GO:2000144 positive regulation of DNA-templated transcription initiation		Predicted intracellular proteins	Nucleoplasm (Supported)			(M5898)HALLMARK DNA REPAIR	1	0	1	0	0	0	0	1	0	0	0	0	0	0	0	0	0	0	0	0	1
64114	TMBIM1	1	0	0	0	64114	Gene_ID	H. sapiens	64114	H. sapiens	TMBIM1	transmembrane BAX inhibitor motif containing 1	GO:1902045 negative regulation of Fas signaling pathway;GO:2000504 positive regulation of blood vessel remodeling;GO:1902044 regulation of Fas signaling pathway		Transporters:Transporter channels and pores; Predicted intracellular proteins	Vesicles (Supported)				1	0	0	0	0	0	0	0	1	0	0	1	0	0	0	0	0	0	0	0	1
10335	IRAG1	0	0	1	0	10335	Gene_ID	H. sapiens	10335	H. sapiens	IRAG1	inositol 1,4,5-triphosphate receptor associated 1	GO:0019934 cGMP-mediated signaling;GO:0019935 cyclic-nucleotide-mediated signaling;GO:0019932 second-messenger-mediated signaling		Predicted intracellular proteins	Cytosol (Approved); Additional: Nuclear bodies				0	0	0	0	0	0	0	0	0	0	0	0	0	0	0	0	0	0	0	0	1
92345	NAF1	0	1	0	0	92345	Gene_ID	H. sapiens	92345	H. sapiens	NAF1	nuclear assembly factor 1 ribonucleoprotein	GO:0000454 snoRNA guided rRNA pseudouridine synthesis;GO:0000493 box H/ACA snoRNP assembly;GO:0090669 telomerase RNA stabilization		Predicted intracellular proteins	Nucleoplasm (Enhanced); Additional: Cytosol				0	0	0	0	0	1	0	0	0	0	0	0	0	0	0	0	0	0	0	0	1
7268	TTC4	0	0	1	0	7268	Gene_ID	H. sapiens	7268	H. sapiens	TTC4	tetratricopeptide repeat domain 4	GO:0006457 protein folding;GO:0051607 defense response to virus;GO:0140546 defense response to symbiont		Predicted intracellular proteins	Intermediate filaments (Enhanced); Additional: Cytoplasmic bodies				0	0	0	0	1	0	0	0	0	0	0	0	0	0	0	0	0	0	0	1	1
3895	KTN1	1	0	0	0	3895	Gene_ID	H. sapiens	3895	H. sapiens	KTN1	kinectin 1	GO:0007018 microtubule-based movement;GO:0007017 microtubule-based process;GO:0015031 protein transport		Cancer-related genes; Predicted intracellular proteins	Endoplasmic reticulum (Enhanced)				1	0	0	0	0	0	0	0	0	0	0	0	0	0	0	0	0	0	0	0	1
4084	MXD1	1	0	0	0	4084	Gene_ID	H. sapiens	4084	H. sapiens	MXD1	MAX dimerization protein 1	GO:0000122 negative regulation of transcription by RNA polymerase II;GO:0045892 negative regulation of DNA-templated transcription;GO:1902679 negative regulation of RNA biosynthetic process		Transcription factors:Basic domains; Predicted intracellular proteins	Mitochondria;Nucleoplasm (Uncertain); Additional: Cytosol		(M101)PID HDAC CLASSI PATHWAY; (M105)PID TELOMERASE PATHWAY	(M5947)HALLMARK IL2 STAT5 SIGNALING; (M5890)HALLMARK TNFA SIGNALING VIA NFKB; (M5932)HALLMARK INFLAMMATORY RESPONSE	1	0	0	0	0	0	0	0	0	0	0	0	0	0	0	0	0	0	0	0	1
129831	RBM45	0	1	0	0	129831	Gene_ID	H. sapiens	129831	H. sapiens	RBM45	RNA binding motif protein 45	GO:0007399 nervous system development;GO:0048731 system development;GO:0030154 cell differentiation		Predicted intracellular proteins	Nucleoplasm (Supported)				0	0	0	0	0	0	0	0	0	0	0	0	0	0	0	0	0	0	0	0	1
54899	PXK	1	0	0	0	54899	Gene_ID	H. sapiens	54899	H. sapiens	PXK	PX domain containing serine/threonine kinase like	GO:0032780 negative regulation of ATP-dependent activity;GO:0045022 early endosome to late endosome transport;GO:0098927 vesicle-mediated transport between endosomal compartments	yes	Kinases; Enzymes; Predicted intracellular proteins	Cytosol (Supported); Additional: Centriolar satellite;Plasma membrane				1	0	0	1	0	0	0	0	0	0	1	0	0	0	0	0	0	0	0	0	1
51119	SBDS	1	0	0	0	51119	Gene_ID	H. sapiens	51119	H. sapiens	SBDS	SBDS ribosome maturation factor	GO:0042256 cytosolic ribosome assembly;GO:0048539 bone marrow development;GO:0001833 inner cell mass cell proliferation		Cancer-related genes; Human disease related genes:Cardiovascular diseases:Hematologic diseases; Disease related genes; Human disease related genes:Other congenital disorders:Ribosomopathies; Predicted intracellular proteins	Cytosol;Nucleoplasm (Supported)				1	0	0	0	0	1	0	0	0	0	0	0	0	0	0	0	0	0	0	0	1
51808	PHAX	1	0	0	0	51808	Gene_ID	H. sapiens	51808	H. sapiens	PHAX	phosphorylated adaptor for RNA export	GO:0006408 snRNA export from nucleus;GO:0051030 snRNA transport;GO:0097064 ncRNA export from nucleus		Transporters; Predicted intracellular proteins	Nucleoplasm (Enhanced)				0	1	0	0	0	0	0	0	0	0	1	0	0	0	0	0	0	0	0	0	1
29950	SERTAD1	0	0	1	0	29950	Gene_ID	H. sapiens	29950	H. sapiens	SERTAD1	SERTA domain containing 1	GO:0000079 regulation of cyclin-dependent protein serine/threonine kinase activity;GO:1904029 regulation of cyclin-dependent protein kinase activity;GO:0071900 regulation of protein serine/threonine kinase activity		Predicted intracellular proteins	Golgi apparatus (Approved); Additional: Nucleoplasm			(M5934)HALLMARK XENOBIOTIC METABOLISM	1	0	0	0	0	0	0	0	0	0	0	0	0	0	0	0	0	0	0	0	1
3069	HDLBP	1	0	0	0	3069	Gene_ID	H. sapiens	3069	H. sapiens	HDLBP	high density lipoprotein binding protein	GO:0008203 cholesterol metabolic process;GO:1902652 secondary alcohol metabolic process;GO:0016125 sterol metabolic process		Predicted intracellular proteins	Endoplasmic reticulum (Supported); Additional: Nuclear bodies			(M5891)HALLMARK HYPOXIA; (M5937)HALLMARK GLYCOLYSIS	1	0	1	0	0	0	0	0	0	0	0	0	0	0	0	0	0	0	0	0	1
7871	SLMAP	1	0	0	0	7871	Gene_ID	H. sapiens	7871	H. sapiens	SLMAP	sarcolemma associated protein	GO:1900825 regulation of membrane depolarization during cardiac muscle cell action potential;GO:0098902 regulation of membrane depolarization during action potential;GO:1905150 regulation of voltage-gated sodium channel activity		Predicted intracellular proteins	Endoplasmic reticulum (Approved)				1	0	0	0	0	0	0	0	0	0	0	0	0	0	0	0	0	0	0	0	1
6434	TRA2B	0	1	0	0	6434	Gene_ID	H. sapiens	6434	H. sapiens	TRA2B	transformer 2 beta homolog	GO:0021796 cerebral cortex regionalization;GO:0021978 telencephalon regionalization;GO:1990403 embryonic brain development		Predicted intracellular proteins	Nucleoplasm (Enhanced)			(M5901)HALLMARK G2M CHECKPOINT; (M5925)HALLMARK E2F TARGETS; (M5926)HALLMARK MYC TARGETS V1	1	1	0	0	0	0	0	0	0	0	0	0	0	0	0	0	0	0	0	0	1
5175	PECAM1	1	0	0	0	5175	Gene_ID	H. sapiens	5175	H. sapiens	PECAM1	platelet and endothelial cell adhesion molecule 1	GO:0150107 positive regulation of protein localization to cell-cell junction;GO:0150106 regulation of protein localization to cell-cell junction;GO:0035696 monocyte extravasation		Predicted intracellular proteins; CD markers; Cancer-related genes:Candidate cancer biomarkers; Candidate cardiovascular disease genes	Plasma membrane (Approved); Additional: Nucleoli		(M53)PID INTEGRIN3 PATHWAY	(M5946)HALLMARK COAGULATION; (M5915)HALLMARK APICAL JUNCTION; (M5953)HALLMARK KRAS SIGNALING UP	1	0	0	0	0	0	0	0	1	0	0	0	0	0	0	0	0	0	0	0	1
10436	EMG1	0	0	1	0	10436	Gene_ID	H. sapiens	10436	H. sapiens	EMG1	EMG1 N1-specific pseudouridine methyltransferase	GO:0017126 nucleologenesis;GO:0070475 rRNA base methylation;GO:0007000 nucleolus organization		Disease related genes; Human disease related genes:Other congenital disorders:Ribosomopathies; Predicted intracellular proteins	Nucleoli rim (Supported); Additional: Mitotic chromosome;Nucleoplasm				1	1	0	0	0	1	0	0	0	0	0	0	0	0	0	0	0	0	0	0	1
196074	METTL15	0	0	1	0	196074	Gene_ID	H. sapiens	196074	H. sapiens	METTL15	methyltransferase 15, mitochondrial 12S rRNA N4-cytidine	GO:0070475 rRNA base methylation;GO:0031167 rRNA methylation;GO:0000154 rRNA modification		Predicted intracellular proteins					1	0	0	0	0	1	0	0	0	0	0	0	0	0	0	0	0	0	0	0	1
7099	TLR4	1	0	0	0	7099	Gene_ID	H. sapiens	7099	H. sapiens	TLR4	toll like receptor 4	GO:0002537 nitric oxide production involved in inflammatory response;GO:0032707 negative regulation of interleukin-23 production;GO:0045342 MHC class II biosynthetic process		CD markers; FDA approved drug targets:Small molecule drugs; Predicted intracellular proteins; Human disease related genes:Nervous system diseases:Eye disease; Transporters:Accessory Factors Involved in Transport	Golgi apparatus;Plasma membrane (Approved)	Cyclobenzaprine; Naloxone; (R)-3-hydroxytetradecanoic acid; Lauric acid; Eritoran; Golotimod; E5531; Myristic acid; Papain; Mifamurtide	(M264)PID TOLL ENDOGENOUS PATHWAY		1	0	1	1	0	0	1	0	0	1	0	1	0	1	0	1	1	1	1	0	1
91893	FDXACB1	0	0	1	0	91893	Gene_ID	H. sapiens	91893	H. sapiens	FDXACB1	ferredoxin-fold anticodon binding domain containing 1	GO:0070475 rRNA base methylation;GO:0031167 rRNA methylation;GO:0000154 rRNA modification		Predicted intracellular proteins	Cytosol;Nucleoplasm (Uncertain)				1	0	0	0	0	1	0	0	0	0	0	0	0	0	0	0	0	0	0	0	1
5111	PCNA	0	1	0	0	5111	Gene_ID	H. sapiens	5111	H. sapiens	PCNA	proliferating cell nuclear antigen	GO:1902990 mitotic telomere maintenance via semi-conservative replication;GO:0006272 leading strand elongation;GO:0032077 positive regulation of deoxyribonuclease activity		Disease related genes; Human disease related genes:Nervous system diseases:Neurodegenerative diseases; Cancer-related genes:Candidate cancer biomarkers; Predicted intracellular proteins	Nucleoplasm (Enhanced)	Liothyronine; Acetylsalicylic acid	(M258)PID BARD1 PATHWAY; (M200)PID ERA GENOMIC PATHWAY; (M145)PID P53 DOWNSTREAM PATHWAY	(M5898)HALLMARK DNA REPAIR; (M5925)HALLMARK E2F TARGETS; (M5926)HALLMARK MYC TARGETS V1	1	0	1	0	0	0	0	0	0	1	0	0	0	0	1	0	0	0	0	0	1
7873	MANF	0	1	0	0	7873	Gene_ID	H. sapiens	7873	H. sapiens	MANF	mesencephalic astrocyte derived neurotrophic factor	GO:0002014 vasoconstriction of artery involved in ischemic response to lowering of systemic arterial blood pressure;GO:0001980 regulation of systemic arterial blood pressure by ischemic conditions;GO:0003084 positive regulation of systemic arterial blood pressure		Predicted secreted proteins	Endoplasmic reticulum (Supported)				0	0	0	0	0	0	0	0	0	1	0	0	0	0	0	0	0	0	0	0	1
10728	PTGES3	1	0	0	0	10728	Gene_ID	H. sapiens	10728	H. sapiens	PTGES3	prostaglandin E synthase 3	GO:1905323 telomerase holoenzyme complex assembly;GO:0042921 glucocorticoid receptor signaling pathway;GO:0031958 corticosteroid receptor signaling pathway		ENZYME proteins:Isomerase; Enzymes; Predicted intracellular proteins	Cytosol (Approved); Additional: Nucleoplasm	Acetaminophen; Grn163l; Copper	(M105)PID TELOMERASE PATHWAY	(M5926)HALLMARK MYC TARGETS V1; (M5934)HALLMARK XENOBIOTIC METABOLISM	1	0	0	1	0	1	1	1	0	0	0	0	0	0	1	0	0	0	0	1	1
5274	SERPINI1	0	1	0	0	5274	Gene_ID	H. sapiens	5274	H. sapiens	SERPINI1	serpin family I member 1	GO:0007422 peripheral nervous system development;GO:0010951 negative regulation of endopeptidase activity;GO:0010466 negative regulation of peptidase activity		Disease related genes; Human disease related genes:Nervous system diseases:Neurodegenerative diseases; Predicted secreted proteins; Predicted intracellular proteins	Cytosol (Uncertain)		(M66)PID MYC ACTIV PATHWAY; (M3468)NABA ECM REGULATORS; (M5885)NABA MATRISOME ASSOCIATED		0	0	0	0	0	0	0	0	0	0	0	0	1	0	0	0	0	0	0	0	1
6813	STXBP2	1	0	0	0	6813	Gene_ID	H. sapiens	6813	H. sapiens	STXBP2	syntaxin binding protein 2	GO:0043312 neutrophil degranulation;GO:0002283 neutrophil activation involved in immune response;GO:0002446 neutrophil mediated immunity		Disease related genes; Human disease related genes:Immune system diseases:Primary immunodeficiency; Predicted intracellular proteins	Cytosol (Enhanced)				1	0	1	0	0	0	0	0	0	0	1	0	0	0	0	1	0	0	0	0	1
56890	MDM1	0	1	0	0	56890	Gene_ID	H. sapiens	56890	H. sapiens	MDM1	Mdm1 nuclear protein	GO:0046600 negative regulation of centriole replication;GO:0010826 negative regulation of centrosome duplication;GO:0046606 negative regulation of centrosome cycle		Predicted intracellular proteins	Centriolar satellite (Supported); Additional: Cytosol				0	0	0	0	0	0	0	0	0	0	0	0	0	0	0	0	0	0	0	0	1
64083	GOLPH3	0	1	0	0	64083	Gene_ID	H. sapiens	64083	H. sapiens	GOLPH3	golgi phosphoprotein 3	GO:0072752 cellular response to rapamycin;GO:0090164 asymmetric Golgi ribbon formation;GO:0060352 cell adhesion molecule production		Predicted intracellular proteins	Golgi apparatus;Vesicles (Supported)				1	0	0	0	0	0	0	0	0	0	1	0	0	0	0	0	0	0	0	0	1
23001	WDFY3	1	0	0	0	23001	Gene_ID	H. sapiens	23001	H. sapiens	WDFY3	WD repeat and FYVE domain containing 3	GO:0035973 aggrephagy;GO:0016236 macroautophagy;GO:0006914 autophagy		Human disease related genes:Congenital malformations:Congenital malformations of the nervous system; Disease related genes; Predicted intracellular proteins	Cytosol (Approved); Additional: Nucleoli;Plasma membrane				0	0	0	0	0	0	0	0	0	0	0	0	0	0	0	0	0	0	0	0	1
832	CAPZB	1	0	0	0	832	Gene_ID	H. sapiens	832	H. sapiens	CAPZB	capping actin protein of muscle Z-line subunit beta	GO:0051490 negative regulation of filopodium assembly;GO:0051016 barbed-end actin filament capping;GO:0051693 actin filament capping		Predicted intracellular proteins	Cytosol;Nucleoplasm (Approved); Additional: Vesicles			(M5893)HALLMARK MITOTIC SPINDLE	1	0	1	0	0	0	1	0	0	0	0	0	0	0	0	0	0	0	0	0	1
202018	TAPT1	0	1	0	0	202018	Gene_ID	H. sapiens	202018	H. sapiens	TAPT1	transmembrane anterior posterior transformation 1	GO:1903012 positive regulation of bone development;GO:1903010 regulation of bone development;GO:0045724 positive regulation of cilium assembly		Human disease related genes:Congenital malformations:Other congenital malformations; Disease related genes	Centrosome (Supported); Additional: Cytosol;Nucleoplasm				0	0	0	0	0	0	0	0	0	0	0	0	0	0	0	0	0	0	0	0	1
9140	ATG12	0	1	0	0	9140	Gene_ID	H. sapiens	9140	H. sapiens	ATG12	autophagy related 12	GO:1904971 regulation of viral translation;GO:1904973 positive regulation of viral translation;GO:0061739 protein lipidation involved in autophagosome assembly		Transporters; Predicted intracellular proteins	Nucleoplasm;Vesicles (Approved)				0	0	0	0	1	0	0	0	0	0	0	0	0	0	0	0	0	0	0	0	1
84458	LCOR	1	0	0	0	84458	Gene_ID	H. sapiens	84458	H. sapiens	LCOR	ligand dependent nuclear receptor corepressor	GO:0071392 cellular response to estradiol stimulus;GO:0032355 response to estradiol;GO:0071407 cellular response to organic cyclic compound		Predicted intracellular proteins	Nucleoplasm (Enhanced)		(M200)PID ERA GENOMIC PATHWAY		0	0	0	1	0	0	0	0	0	0	0	0	0	0	0	0	0	0	0	0	1
8807	IL18RAP	0	0	1	0	8807	Gene_ID	H. sapiens	8807	H. sapiens	IL18RAP	interleukin 18 receptor accessory protein	GO:0035655 interleukin-18-mediated signaling pathway;GO:0071351 cellular response to interleukin-18;GO:0070673 response to interleukin-18		ENZYME proteins:Hydrolases; CD markers; Enzymes; Predicted intracellular proteins			(M290)PID IL12 STAT4 PATHWAY; (M196)PID IL23 PATHWAY; (M54)PID IL12 2PATHWAY	(M5932)HALLMARK INFLAMMATORY RESPONSE; (M5950)HALLMARK ALLOGRAFT REJECTION	1	0	1	0	0	0	0	0	0	0	0	0	0	1	0	1	0	0	0	0	1
6232	RPS27	0	0	1	0	6232	Gene_ID	H. sapiens	6232	H. sapiens	RPS27	ribosomal protein S27	GO:0000028 ribosomal small subunit assembly;GO:0042255 ribosome assembly;GO:0042274 ribosomal small subunit biogenesis		Human disease related genes:Cardiovascular diseases:Hematologic diseases; Disease related genes; Human disease related genes:Other congenital disorders:Ribosomopathies; Ribosomal proteins; Predicted intracellular proteins	Cytosol;Endoplasmic reticulum (Approved); Additional: Nucleoli				1	1	1	0	0	1	1	1	0	0	0	0	0	0	0	0	0	0	0	0	1
4170	MCL1	0	1	0	0	4170	Gene_ID	H. sapiens	4170	H. sapiens	MCL1	MCL1 apoptosis regulator, BCL2 family member	GO:1903378 positive regulation of oxidative stress-induced neuron intrinsic apoptotic signaling pathway;GO:1902177 positive regulation of oxidative stress-induced intrinsic apoptotic signaling pathway;GO:2000811 negative regulation of anoikis		Cancer-related genes:Candidate cancer biomarkers; Predicted intracellular proteins	Mitochondria (Enhanced)	Isosorbide	(M183)PID IL6 7 PATHWAY; (M255)PID HIF1 TFPATHWAY; (M40)PID E2F PATHWAY	(M5902)HALLMARK APOPTOSIS; (M5890)HALLMARK TNFA SIGNALING VIA NFKB	1	0	1	0	0	0	0	0	0	0	0	0	0	0	1	0	0	0	0	0	1
10632	ATP5MG	0	0	1	0	10632	Gene_ID	H. sapiens	10632	H. sapiens	ATP5MG	ATP synthase membrane subunit g	GO:0042776 proton motive force-driven mitochondrial ATP synthesis;GO:0015986 proton motive force-driven ATP synthesis;GO:0006754 ATP biosynthetic process		Predicted intracellular proteins; Transporters:Primary Active Transporters	Mitochondria (Supported)	Artenimol; Phenethyl Isothiocyanate		(M5936)HALLMARK OXIDATIVE PHOSPHORYLATION	1	0	0	0	0	0	0	0	0	0	0	0	0	0	0	0	0	0	0	0	1
23111	SPART	1	0	0	0	23111	Gene_ID	H. sapiens	23111	H. sapiens	SPART	spartin	GO:0048698 negative regulation of collateral sprouting in absence of injury;GO:0048669 collateral sprouting in absence of injury;GO:0048696 regulation of collateral sprouting in absence of injury		Human disease related genes:Nervous system diseases:Other nervous and sensory system diseases; Disease related genes; Predicted intracellular proteins	Cytosol (Supported)				1	0	0	0	0	0	0	0	0	0	0	0	0	0	0	0	0	0	0	0	1
3281	HSBP1	1	0	0	0	3281	Gene_ID	H. sapiens	3281	H. sapiens	HSBP1	heat shock factor binding protein 1	GO:0010286 heat acclimation;GO:0070370 cellular heat acclimation;GO:0019896 axonal transport of mitochondrion		Predicted intracellular proteins	Nucleoli (Supported)				1	0	0	0	0	0	1	0	0	0	0	0	0	0	0	0	0	0	0	1	1
149951	COMMD7	0	0	1	0	149951	Gene_ID	H. sapiens	149951	H. sapiens	COMMD7	COMM domain containing 7	GO:0033209 tumor necrosis factor-mediated signaling pathway;GO:0032088 negative regulation of NF-kappaB transcription factor activity;GO:0043433 negative regulation of DNA-binding transcription factor activity		Predicted intracellular proteins	Vesicles (Approved)				0	0	1	0	0	0	0	0	0	0	0	0	0	1	0	0	0	0	0	0	1
22	ABCB7	0	0	1	0	22	Gene_ID	H. sapiens	22	H. sapiens	ABCB7	ATP binding cassette subfamily B member 7	GO:0140466 iron-sulfur cluster export from the mitochondrion;GO:1902497 iron-sulfur cluster transmembrane transport;GO:1903329 regulation of iron-sulfur cluster assembly		Human disease related genes:Cardiovascular diseases:Hematologic diseases; Disease related genes; Potential drug targets; Predicted intracellular proteins; Transporters:Primary Active Transporters	Mitochondria (Approved)			(M5936)HALLMARK OXIDATIVE PHOSPHORYLATION	1	0	1	0	0	0	0	0	0	0	0	0	0	0	0	0	0	0	0	0	1
5708	PSMD2	1	0	0	0	5708	Gene_ID	H. sapiens	5708	H. sapiens	PSMD2	proteasome 26S subunit ubiquitin receptor, non-ATPase 2	GO:0043161 proteasome-mediated ubiquitin-dependent protein catabolic process;GO:0042176 regulation of protein catabolic process;GO:0010498 proteasomal protein catabolic process		Predicted intracellular proteins					0	1	1	0	0	0	1	1	1	0	0	0	0	0	0	0	0	0	0	0	1
55466	DNAJA4	1	0	0	0	55466	Gene_ID	H. sapiens	55466	H. sapiens	DNAJA4	DnaJ heat shock protein family (Hsp40) member A4	GO:0090084 negative regulation of inclusion body assembly;GO:0090083 regulation of inclusion body assembly;GO:0042026 protein refolding		Predicted intracellular proteins	Cytosol;Plasma membrane (Approved)			(M5922)HALLMARK UNFOLDED PROTEIN RESPONSE	1	0	0	0	0	0	1	0	0	0	0	0	0	0	0	0	0	0	0	1	1
64426	SUDS3	1	0	0	0	64426	Gene_ID	H. sapiens	64426	H. sapiens	SUDS3	SDS3 homolog, SIN3A corepressor complex component	GO:1902455 negative regulation of stem cell population maintenance;GO:0021762 substantia nigra development;GO:1902459 positive regulation of stem cell population maintenance		Predicted intracellular proteins	Cytosol;Nuclear bodies (Supported)				0	0	1	0	0	0	0	1	0	0	0	0	0	0	0	0	0	0	0	0	1
4074	M6PR	0	0	1	0	4074	Gene_ID	H. sapiens	4074	H. sapiens	M6PR	mannose-6-phosphate receptor, cation dependent	GO:0033299 secretion of lysosomal enzymes;GO:0006622 protein targeting to lysosome;GO:0006623 protein targeting to vacuole		Transporters; FDA approved drug targets:Biotech drugs; Predicted intracellular proteins		Alglucosidase alfa; 1-3 Sugar Ring of Pentamannosyl 6-Phosphate; alpha-D-mannose 6-phosphate		(M5910)HALLMARK PROTEIN SECRETION; (M5924)HALLMARK MTORC1 SIGNALING	1	0	0	0	0	0	0	0	0	0	1	0	0	0	0	0	0	0	0	0	1
2935	GSPT1	1	0	0	0	2935	Gene_ID	H. sapiens	2935	H. sapiens	GSPT1	G1 to S phase transition 1	GO:0006449 regulation of translational termination;GO:0006415 translational termination;GO:0000184 nuclear-transcribed mRNA catabolic process, nonsense-mediated decay		Predicted intracellular proteins	Cytosol (Approved); Additional: Vesicles	Guanosine-5'-Diphosphate		(M5901)HALLMARK G2M CHECKPOINT; (M5925)HALLMARK E2F TARGETS; (M5926)HALLMARK MYC TARGETS V1	1	1	1	0	0	0	0	0	0	0	0	0	0	0	0	0	0	0	0	0	1
5717	PSMD11	0	1	0	0	5717	Gene_ID	H. sapiens	5717	H. sapiens	PSMD11	proteasome 26S subunit, non-ATPase 11	GO:0043248 proteasome assembly;GO:0048863 stem cell differentiation;GO:0043161 proteasome-mediated ubiquitin-dependent protein catabolic process		Predicted intracellular proteins	Golgi apparatus;Nucleoplasm (Approved)				0	1	1	0	0	0	1	1	1	0	0	0	0	0	0	0	0	0	0	0	1
107105264	RNU1-70P	0	0	1	0	107105264	Gene_ID	H. sapiens	107105264	H. sapiens	RNU1-70P	RNA, U1 small nuclear 70, pseudogene								0	0	0	0	0	0	0	0	0	0	0	0	0	0	0	0	0	0	0	0	1
83460	EMC6	0	1	0	0	83460	Gene_ID	H. sapiens	83460	H. sapiens	EMC6	ER membrane protein complex subunit 6	GO:0045050 protein insertion into ER membrane by stop-transfer membrane-anchor sequence;GO:0071816 tail-anchored membrane protein insertion into ER membrane;GO:0045048 protein insertion into ER membrane		Transporters:Primary Active Transporters	Centrosome (Approved); Additional: Nucleoplasm				0	0	0	0	0	0	0	0	0	0	1	0	0	0	0	0	0	0	0	0	1
3308	HSPA4	1	0	0	0	3308	Gene_ID	H. sapiens	3308	H. sapiens	HSPA4	heat shock protein family A (Hsp70) member 4	GO:0007008 outer mitochondrial membrane organization;GO:0045040 protein insertion into mitochondrial outer membrane;GO:0051131 chaperone-mediated protein complex assembly		Cancer-related genes:Candidate cancer biomarkers; Predicted intracellular proteins	Cytosol;Nucleoplasm (Approved)	Phenethyl Isothiocyanate	(M66)PID MYC ACTIV PATHWAY	(M5924)HALLMARK MTORC1 SIGNALING	1	0	0	0	0	0	1	0	0	0	1	0	0	0	0	0	0	1	0	1	1
221692	PHACTR1	1	0	0	0	221692	Gene_ID	H. sapiens	221692	H. sapiens	PHACTR1	phosphatase and actin regulator 1	GO:0140059 dendrite arborization;GO:0140058 neuron projection arborization;GO:0030038 contractile actin filament bundle assembly		Disease related genes; Human disease related genes:Nervous system diseases:Epilepsy; Predicted intracellular proteins	Plasma membrane (Uncertain)				1	0	0	0	0	0	0	0	0	0	0	0	0	0	0	0	0	0	0	0	1
109616976	SNORA79B	0	0	1	0	109616976	Gene_ID	H. sapiens	109616976	H. sapiens	SNORA79B	small nucleolar RNA, H/ACA box 79B	GO:0006396 RNA processing;GO:0016070 RNA metabolic process;GO:0090304 nucleic acid metabolic process							0	0	0	0	0	0	0	0	0	0	0	0	0	0	0	0	0	0	0	0	1
51569	UFM1	0	1	0	0	51569	Gene_ID	H. sapiens	51569	H. sapiens	UFM1	ubiquitin fold modifier 1	GO:1990564 protein polyufmylation;GO:1990592 protein K69-linked ufmylation;GO:0071569 protein ufmylation		Disease related genes; Human disease related genes:Congenital disorders of metabolism:Congenital disorders of lipid/glycolipid metabolism; Predicted intracellular proteins				(M5924)HALLMARK MTORC1 SIGNALING	1	0	0	0	0	0	0	0	0	0	0	0	0	0	0	0	0	0	0	0	1
9847	C2CD5	0	0	1	0	9847	Gene_ID	H. sapiens	9847	H. sapiens	C2CD5	C2 calcium dependent domain containing 5	GO:0031340 positive regulation of vesicle fusion;GO:0031338 regulation of vesicle fusion;GO:0090314 positive regulation of protein targeting to membrane		Predicted intracellular proteins	Cytosol (Supported); Additional: Centriolar satellite				1	0	0	0	0	0	0	0	0	0	1	0	0	0	0	0	0	0	0	0	1
4351	MPI	0	1	0	0	4351	Gene_ID	H. sapiens	4351	H. sapiens	MPI	mannose phosphate isomerase	GO:0061611 mannose to fructose-6-phosphate metabolic process;GO:0009298 GDP-mannose biosynthetic process;GO:0019673 GDP-mannose metabolic process		Enzymes; ENZYME proteins:Isomerase; Disease related genes; Potential drug targets; Human disease related genes:Congenital disorders of metabolism:Congenital disorders of glycan/glycoprotein metabolism; Predicted intracellular proteins	Cytosol (Approved); Additional: Plasma membrane			(M5937)HALLMARK GLYCOLYSIS	1	0	0	0	0	0	0	0	0	0	0	0	0	0	0	0	0	0	0	0	1
93343	MVB12A	0	1	0	0	93343	Gene_ID	H. sapiens	93343	H. sapiens	MVB12A	multivesicular body subunit 12A	GO:0019075 virus maturation;GO:0043328 protein transport to vacuole involved in ubiquitin-dependent protein catabolic process via the multivesicular body sorting pathway;GO:0032510 endosome to lysosome transport via multivesicular body sorting pathway		Predicted intracellular proteins	Vesicles (Supported)			(M5911)HALLMARK INTERFERON ALPHA RESPONSE	1	0	1	0	0	0	0	1	0	0	1	0	0	0	0	0	0	0	0	0	1
7076	TIMP1	0	0	1	0	7076	Gene_ID	H. sapiens	7076	H. sapiens	TIMP1	TIMP metallopeptidase inhibitor 1	GO:0002248 connective tissue replacement involved in inflammatory response wound healing;GO:0002246 wound healing involved in inflammatory response;GO:0097709 connective tissue replacement		Predicted intracellular proteins; Predicted secreted proteins; Cancer-related genes:Candidate cancer biomarkers; Candidate cardiovascular disease genes	Golgi apparatus;Vesicles (Approved)		(M183)PID IL6 7 PATHWAY; (M167)PID AP1 PATHWAY; (M3468)NABA ECM REGULATORS	(M5944)HALLMARK ANGIOGENESIS; (M5946)HALLMARK COAGULATION; (M5902)HALLMARK APOPTOSIS	1	0	1	0	0	0	0	0	0	0	0	0	1	0	0	0	0	0	0	0	1
57599	WDR48	1	0	0	0	57599	Gene_ID	H. sapiens	57599	H. sapiens	WDR48	WD repeat domain 48	GO:1902525 regulation of protein monoubiquitination;GO:0072520 seminiferous tubule development;GO:1905168 positive regulation of double-strand break repair via homologous recombination		Predicted intracellular proteins	Vesicles (Supported)		(M1)PID FANCONI PATHWAY		1	0	1	0	0	0	0	0	0	1	0	0	0	0	1	0	0	0	0	0	1
3561	IL2RG	0	1	0	0	3561	Gene_ID	H. sapiens	3561	H. sapiens	IL2RG	interleukin 2 receptor subunit gamma	GO:0038111 interleukin-7-mediated signaling pathway;GO:0002361 CD4-positive, CD25-positive, alpha-beta regulatory T cell differentiation;GO:0032829 regulation of CD4-positive, CD25-positive, alpha-beta regulatory T cell differentiation		Human disease related genes:Immune system diseases:Primary immunodeficiency; CD markers; Disease related genes; FDA approved drug targets:Biotech drugs; Cancer-related genes:Candidate cancer biomarkers; Predicted intracellular proteins	Nucleoplasm;Plasma membrane (Approved); Additional: Endoplasmic reticulum	Denileukin diftitox; Aldesleukin; Resatorvid	(M234)PID IL2 STAT5 PATHWAY; (M143)PID IL2 PI3K PATHWAY; (M122)PID IL2 1PATHWAY	(M5916)HALLMARK APICAL SURFACE; (M5897)HALLMARK IL6 JAK STAT3 SIGNALING; (M5923)HALLMARK PI3K AKT MTOR SIGNALING	1	0	1	0	0	0	0	0	0	0	0	0	0	1	0	1	0	0	1	0	1
29980	DONSON	1	0	0	0	29980	Gene_ID	H. sapiens	29980	H. sapiens	DONSON	DNA replication fork stabilization factor DONSON	GO:0033314 mitotic DNA replication checkpoint signaling;GO:0000076 DNA replication checkpoint signaling;GO:0033260 nuclear DNA replication		Human disease related genes:Congenital malformations:Congenital malformations of the nervous system; Disease related genes; Predicted intracellular proteins	Cell Junctions;Nucleoplasm (Approved); Additional: Cytosol			(M5925)HALLMARK E2F TARGETS	1	0	0	0	0	0	0	0	0	0	0	0	0	0	1	0	0	0	0	0	1
219402	MTIF3	0	1	0	0	219402	Gene_ID	H. sapiens	219402	H. sapiens	MTIF3	mitochondrial translational initiation factor 3	GO:0070124 mitochondrial translational initiation;GO:0032790 ribosome disassembly;GO:0006413 translational initiation		Predicted intracellular proteins	Mitochondria (Supported); Additional: Nucleoplasm				0	0	0	0	0	0	0	0	0	0	0	0	0	0	0	0	0	0	0	0	1
2617	GARS1	1	0	0	0	2617	Gene_ID	H. sapiens	2617	H. sapiens	GARS1	glycyl-tRNA synthetase 1	GO:0006426 glycyl-tRNA aminoacylation;GO:0070150 mitochondrial glycyl-tRNA aminoacylation;GO:0015960 diadenosine polyphosphate biosynthetic process		Enzymes; ENZYME proteins:Ligase; Disease related genes; Potential drug targets; Predicted intracellular proteins; Human disease related genes:Nervous system diseases:Neurodegenerative diseases	Cytosol (Supported)	Glycine			1	0	0	0	0	1	0	0	0	0	0	0	0	0	0	0	0	0	0	0	1
3475	IFRD1	0	1	0	0	3475	Gene_ID	H. sapiens	3475	H. sapiens	IFRD1	interferon related developmental regulator 1	GO:0007518 myoblast fate determination;GO:0048625 myoblast fate commitment;GO:0048671 negative regulation of collateral sprouting		Predicted intracellular proteins	Cytosol;Plasma membrane (Approved)			(M5909)HALLMARK MYOGENESIS; (M5924)HALLMARK MTORC1 SIGNALING; (M5926)HALLMARK MYC TARGETS V1	1	0	0	0	0	0	0	0	0	0	0	0	0	0	0	0	0	0	0	0	1
23002	DAAM1	0	0	1	0	23002	Gene_ID	H. sapiens	23002	H. sapiens	DAAM1	dishevelled associated activator of morphogenesis 1	GO:0060071 Wnt signaling pathway, planar cell polarity pathway;GO:0035567 non-canonical Wnt signaling pathway;GO:0016055 Wnt signaling pathway		Predicted intracellular proteins	Cytosol (Supported); Additional: Plasma membrane		(M23)PID WNT NONCANONICAL PATHWAY; (M5493)WNT SIGNALING	(M5945)HALLMARK HEME METABOLISM	0	0	1	0	0	0	0	0	0	0	0	0	0	0	0	0	0	0	0	0	1
4489	MT1A	0	0	1	0	4489	Gene_ID	H. sapiens	4489	H. sapiens	MT1A	metallothionein 1A	GO:0010273 detoxification of copper ion;GO:1990169 stress response to copper ion;GO:0097501 stress response to metal ion		Cancer-related genes:Candidate cancer biomarkers; Predicted intracellular proteins		Nitric Oxide; Zinc; Zinc acetate; Zinc chloride; Zinc sulfate, unspecified form			0	0	0	0	0	0	0	0	0	0	0	0	0	0	0	0	0	0	0	0	1
331	XIAP	1	0	0	0	331	Gene_ID	H. sapiens	331	H. sapiens	XIAP	X-linked inhibitor of apoptosis	GO:0060785 regulation of apoptosis involved in tissue homeostasis;GO:1902528 regulation of protein linear polyubiquitination;GO:1902530 positive regulation of protein linear polyubiquitination		Human disease related genes:Immune system diseases:Primary immunodeficiency; Enzymes; Disease related genes; ENZYME proteins:Transferases; FDA approved drug targets:Small molecule drugs; Cancer-related genes:Candidate cancer biomarkers; Predicted intracellular proteins	Cytosol;Nucleoplasm (Supported); Additional: Plasma membrane	1-[3,3-Dimethyl-2-(2-Methylamino-Propionylamino)-Butyryl]-Pyrrolidine-2-Carboxylic Acid(1,2,3,4-Tetrahydro-Naphthalen-1-Yl)-Amide; Dequalinium; N-METHYLALANYL-3-METHYLVALYL-4-PHENOXY-N-(1,2,3,4-TETRAHYDRONAPHTHALEN-1-YL)PROLINAMIDE; AEG35156	(M7997)SA CASPASE CASCADE; (M181)PID BMP PATHWAY; (M220)PID CASPASE PATHWAY	(M5896)HALLMARK TGF BETA SIGNALING; (M5902)HALLMARK APOPTOSIS	1	0	1	1	0	0	0	0	0	1	0	0	1	0	1	0	1	1	1	0	1
51138	COPS4	0	0	1	0	51138	Gene_ID	H. sapiens	51138	H. sapiens	COPS4	COP9 signalosome subunit 4	GO:0000338 protein deneddylation;GO:2000434 regulation of protein neddylation;GO:0045116 protein neddylation		Predicted intracellular proteins	Nuclear speckles (Supported)				0	0	1	0	0	0	0	0	0	0	0	0	0	0	0	0	0	0	0	0	1
100128731	OST4	0	0	1	0	100128731	Gene_ID	H. sapiens	100128731	H. sapiens	OST4	oligosaccharyltransferase complex subunit 4, non-catalytic	GO:0018279 protein N-linked glycosylation via asparagine;GO:0006487 protein N-linked glycosylation;GO:0006486 protein glycosylation		Transporters					0	0	0	0	0	0	0	0	0	0	0	0	0	0	0	0	0	0	0	0	1
6500	SKP1	1	0	0	0	6500	Gene_ID	H. sapiens	6500	H. sapiens	SKP1	S-phase kinase associated protein 1	GO:1904668 positive regulation of ubiquitin protein ligase activity;GO:1904666 regulation of ubiquitin protein ligase activity;GO:0051443 positive regulation of ubiquitin-protein transferase activity		Predicted intracellular proteins	Nucleoplasm (Approved); Additional: Cytosol	1-naphthaleneacetic acid; (2S)-2-(1H-indol-3-yl)hexanoic acid; (2S)-2-(1H-indol-3-yl)pentanoic acid; (2S)-8-[(tert-butoxycarbonyl)amino]-2-(1H-indol-3-yl)octanoic acid; Indoleacetic acid	(M31)PID BETA CATENIN DEG PATHWAY; (M17)PID NOTCH PATHWAY; (M223)PID BETA CATENIN NUC PATHWAY	(M5903)HALLMARK NOTCH SIGNALING	1	0	1	0	0	0	1	1	0	0	1	0	0	0	0	0	0	1	0	0	1
5922	RASA2	1	0	0	0	5922	Gene_ID	H. sapiens	5922	H. sapiens	RASA2	RAS p21 protein activator 2	GO:0046580 negative regulation of Ras protein signal transduction;GO:0051058 negative regulation of small GTPase mediated signal transduction;GO:0046578 regulation of Ras protein signal transduction		Predicted intracellular proteins; RAS pathway related proteins	Vesicles (Approved)		(M269)PID RAS PATHWAY	(M5942)HALLMARK UV RESPONSE DN; (M5893)HALLMARK MITOTIC SPINDLE	1	0	1	0	0	0	0	0	0	0	0	1	0	0	0	0	0	0	0	0	1
7264	GFUS	0	1	0	0	7264	Gene_ID	H. sapiens	7264	H. sapiens	GFUS	GDP-L-fucose synthase	GO:0042351 'de novo' GDP-L-fucose biosynthetic process;GO:0042350 GDP-L-fucose biosynthetic process;GO:0046368 GDP-L-fucose metabolic process		ENZYME proteins:Oxidoreductases; Enzymes; Predicted intracellular proteins	Cytosol (Approved); Additional: Nucleoplasm	NADH		(M5907)HALLMARK ESTROGEN RESPONSE LATE; (M5937)HALLMARK GLYCOLYSIS	1	0	0	0	0	0	0	0	0	0	0	0	0	0	0	1	0	0	0	0	1
387	RHOA	1	0	0	0	387	Gene_ID	H. sapiens	387	H. sapiens	RHOA	ras homolog family member A	GO:0001998 angiotensin-mediated vasoconstriction involved in regulation of systemic arterial blood pressure;GO:1903673 mitotic cleavage furrow formation;GO:0003189 aortic valve formation		Enzymes; Human disease related genes:Congenital malformations:Congenital malformations of skin; Disease related genes; Potential drug targets; ENZYME proteins:Hydrolases; Cancer-related genes:Candidate cancer biomarkers; RAS pathway related proteins; Predicted intracellular proteins; Cancer-related genes:Mutational cancer driver genes; Cancer-related genes:Mutated cancer genes	Cytosol;Plasma membrane (Supported)	Guanosine-5'-Diphosphate	(M64)PID S1P S1P4 PATHWAY; (M120)PID ARF6 DOWNSTREAM PATHWAY; (M138)PID THROMBIN PAR4 PATHWAY	(M5896)HALLMARK TGF BETA SIGNALING	1	0	1	1	0	0	0	0	1	0	0	0	1	1	0	1	0	1	0	0	1
150275	CCDC117	1	0	0	0	150275	Gene_ID	H. sapiens	150275	H. sapiens	CCDC117	coiled-coil domain containing 117	GO:0045739 positive regulation of DNA repair;GO:0006282 regulation of DNA repair;GO:0051054 positive regulation of DNA metabolic process		Predicted intracellular proteins	Nucleoplasm (Approved); Additional: Cytosol;Microtubules				0	0	0	0	0	0	0	0	0	1	0	0	0	0	0	0	0	0	0	0	1
7042	TGFB2	0	0	1	0	7042	Gene_ID	H. sapiens	7042	H. sapiens	TGFB2	transforming growth factor beta 2	GO:1905006 negative regulation of epithelial to mesenchymal transition involved in endocardial cushion formation;GO:1903701 substantia propria of cornea development;GO:0042704 uterine wall breakdown		Human disease related genes:Immune system diseases:Allergies and autoimmune diseases; Disease related genes; Human disease related genes:Congenital malformations:Congenital malformations of the circulatory system; Cancer-related genes:Candidate cancer biomarkers; Predicted secreted proteins	Vesicles (Approved)		(M11736)SA MMP CYTOKINE CONNECTION; (M211)PID HEDGEHOG 2PATHWAY; (M33)PID GLYPICAN 1PATHWAY	(M5902)HALLMARK APOPTOSIS; (M5934)HALLMARK XENOBIOTIC METABOLISM; (M5950)HALLMARK ALLOGRAFT REJECTION	1	0	0	0	0	0	0	0	0	1	0	0	0	0	0	1	0	0	0	0	1
54499	TMCO1	0	1	0	0	54499	Gene_ID	H. sapiens	54499	H. sapiens	TMCO1	transmembrane and coiled-coil domains 1	GO:0160063 multi-pass transmembrane protein insertion into ER membrane;GO:0006983 ER overload response;GO:0032469 endoplasmic reticulum calcium ion homeostasis		Potential drug targets; Transporters:Transporter channels and pores; Disease related genes; Human disease related genes:Congenital malformations:Congenital malformations of the musculoskeletal system	Endoplasmic reticulum (Supported)				1	0	0	0	0	0	0	0	0	0	1	0	0	0	0	0	0	0	0	0	1
2648	KAT2A	0	1	0	0	2648	Gene_ID	H. sapiens	2648	H. sapiens	KAT2A	lysine acetyltransferase 2A	GO:0106227 peptidyl-lysine glutarylation;GO:0043966 histone H3 acetylation;GO:0018335 protein succinylation		ENZYME proteins:Transferases; Enzymes; Predicted intracellular proteins		Coenzyme A	(M139)PID MYC PATHWAY; (M40)PID E2F PATHWAY; (M66)PID MYC ACTIV PATHWAY	(M5903)HALLMARK NOTCH SIGNALING; (M5895)HALLMARK WNT BETA CATENIN SIGNALING	1	0	1	0	0	0	0	0	0	1	0	0	0	1	0	1	0	0	0	0	1
221079	ARL5B	1	0	0	0	221079	Gene_ID	H. sapiens	221079	H. sapiens	ARL5B	ADP ribosylation factor like GTPase 5B	GO:1903292 protein localization to Golgi membrane;GO:0034067 protein localization to Golgi apparatus;GO:0072657 protein localization to membrane		Predicted intracellular proteins		Guanosine-5'-Diphosphate			0	0	0	0	0	0	0	0	0	0	1	0	0	0	0	0	0	0	0	0	1
5516	PPP2CB	0	0	1	0	5516	Gene_ID	H. sapiens	5516	H. sapiens	PPP2CB	protein phosphatase 2 catalytic subunit beta	GO:1904528 positive regulation of microtubule binding;GO:1904526 regulation of microtubule binding;GO:0070262 peptidyl-serine dephosphorylation		ENZYME proteins:Hydrolases; Enzymes; Predicted intracellular proteins	Nucleoplasm (Supported)	Vitamin E	(M286)PID TGFBR PATHWAY	(M5921)HALLMARK COMPLEMENT; (M5937)HALLMARK GLYCOLYSIS	1	0	1	0	0	0	0	1	0	0	0	0	0	0	0	0	0	0	0	0	1
7403	KDM6A	0	0	1	0	7403	Gene_ID	H. sapiens	7403	H. sapiens	KDM6A	lysine demethylase 6A	GO:0016577 histone demethylation;GO:0070076 histone lysine demethylation;GO:0071557 histone H3-K27 demethylation		Human disease related genes:Congenital malformations:Other congenital malformations; Enzymes; Human disease related genes:Cancers:Cancers of eye, brain, and central nervous system; Disease related genes; Potential drug targets; Predicted intracellular proteins; ENZYME proteins:Oxidoreductases; Cancer-related genes:Mutational cancer driver genes; Cancer-related genes:Mutated cancer genes	Nucleoli;Nucleoli rim (Approved); Additional: Nucleoplasm				1	0	0	0	0	0	0	0	0	0	0	0	0	0	0	0	0	0	0	0	1
54762	GRAMD1C	0	1	0	0	54762	Gene_ID	H. sapiens	54762	H. sapiens	GRAMD1C	GRAM domain containing 1C	GO:0071397 cellular response to cholesterol;GO:0036315 cellular response to sterol;GO:0032366 intracellular sterol transport		Transporters; Predicted intracellular proteins	Cytosol;Plasma membrane (Uncertain)				1	0	0	0	0	0	0	0	0	0	0	0	0	0	0	0	0	0	0	0	1
11047	ADRM1	1	0	0	0	11047	Gene_ID	H. sapiens	11047	H. sapiens	ADRM1	ADRM1 26S proteasome ubiquitin receptor	GO:0043248 proteasome assembly;GO:0006368 transcription elongation by RNA polymerase II;GO:0006354 DNA-templated transcription elongation		Predicted intracellular proteins	Cytosol;Nucleoplasm;Plasma membrane (Supported)		(M236)PID DELTA NP63 PATHWAY	(M5908)HALLMARK ANDROGEN RESPONSE; (M5898)HALLMARK DNA REPAIR; (M5932)HALLMARK INFLAMMATORY RESPONSE	0	0	1	0	0	0	0	0	0	0	0	0	0	0	0	0	0	0	0	0	1
1876	E2F6	0	0	0	1	1876	Gene_ID	H. sapiens	1876	H. sapiens	E2F6	E2F transcription factor 6	GO:0000122 negative regulation of transcription by RNA polymerase II;GO:0045892 negative regulation of DNA-templated transcription;GO:1902679 negative regulation of RNA biosynthetic process		Transcription factors:Helix-turn-helix domains; Predicted intracellular proteins	Nucleoplasm (Supported)		(M40)PID E2F PATHWAY		0	0	1	0	0	0	0	0	0	0	0	0	0	0	0	0	0	0	0	0	1
192111	PGAM5	0	1	0	0	192111	Gene_ID	H. sapiens	192111	H. sapiens	PGAM5	PGAM family member 5, mitochondrial serine/threonine protein phosphatase	GO:0035970 peptidyl-threonine dephosphorylation;GO:0070266 necroptotic process;GO:0090141 positive regulation of mitochondrial fission		ENZYME proteins:Hydrolases; Enzymes; Predicted intracellular proteins	Mitochondria (Supported)				1	0	0	0	0	0	0	0	0	0	0	0	0	0	0	0	0	0	0	0	1
5685	PSMA4	0	1	0	0	5685	Gene_ID	H. sapiens	5685	H. sapiens	PSMA4	proteasome 20S subunit alpha 4	GO:0043161 proteasome-mediated ubiquitin-dependent protein catabolic process;GO:0010498 proteasomal protein catabolic process;GO:0006511 ubiquitin-dependent protein catabolic process		Peptidases:Threonine-type peptidases; Enzymes; Predicted intracellular proteins	Cytosol;Nucleoplasm (Supported); Additional: Vesicles	(3AR,6R,6AS)-6-((S)-((S)-CYCLOHEX-2-ENYL)(HYDROXY)METHYL)-6A-METHYL-4-OXO-HEXAHYDRO-2H-FURO[3,2-C]PYRROLE-6-CARBALDEHYDE		(M5924)HALLMARK MTORC1 SIGNALING; (M5926)HALLMARK MYC TARGETS V1	0	1	1	0	0	0	1	1	0	0	0	0	0	0	0	0	0	0	0	0	1
10010	TANK	1	0	0	0	10010	Gene_ID	H. sapiens	10010	H. sapiens	TANK	TRAF family member associated NFKB activator	GO:2000158 positive regulation of ubiquitin-specific protease activity;GO:2000152 regulation of ubiquitin-specific protease activity;GO:1903003 positive regulation of protein deubiquitination		Predicted intracellular proteins	Cytosol (Supported); Additional: Nucleoli			(M5890)HALLMARK TNFA SIGNALING VIA NFKB; (M5905)HALLMARK ADIPOGENESIS	1	0	1	1	1	0	0	0	0	0	0	1	1	1	1	0	0	1	1	0	1
5770	PTPN1	1	0	0	0	5770	Gene_ID	H. sapiens	5770	H. sapiens	PTPN1	protein tyrosine phosphatase non-receptor type 1	GO:0038020 insulin receptor recycling;GO:1902202 regulation of hepatocyte growth factor receptor signaling pathway;GO:1903898 negative regulation of PERK-mediated unfolded protein response		ENZYME proteins:Hydrolases; Enzymes	Endoplasmic reticulum (Supported)	3-(Oxalyl-Amino)-Naphthalene-2-Carboxylic Acid; 2-{[4-(2-Acetylamino-2-pentylcarbamoyl-ethyl)-naphthalen-1-YL]-oxalyl-amino}-benzoic acid; 5-(2-Fluoro-5-{(1E)-3-[3-hydroxy-2-(methoxycarbonyl)phenoxy]-1-propen-1-yl}phenyl)-1,2-oxazole-3-carboxylic acid; 2-(Oxalyl-Amino)-4,7-Dihydro-5h-Thieno[2,3-C]Thiopyran-3-Carboxylic Acid; 3-(3,5-Dibromo-4-Hydroxy-Benzoyl)-2-Ethyl-Benzofuran-6-Sulfonic Acid (4-…	(M125)PID IGF1 PATHWAY; (M266)PID NCADHERIN PATHWAY; (M127)PID ERBB1 RECEPTOR PROXIMAL PATHWAY	(M5897)HALLMARK IL6 JAK STAT3 SIGNALING; (M5913)HALLMARK INTERFERON GAMMA RESPONSE	1	0	1	1	1	0	0	0	0	1	0	1	0	0	0	0	0	0	0	0	1
9678	PHF14	0	1	0	0	9678	Gene_ID	H. sapiens	9678	H. sapiens	PHF14	PHD finger protein 14	GO:2000790 regulation of mesenchymal cell proliferation involved in lung development;GO:2000791 negative regulation of mesenchymal cell proliferation involved in lung development;GO:2000584 negative regulation of platelet-derived growth factor receptor-alpha signaling pathway		Predicted intracellular proteins	Vesicles (Approved); Additional: Cytosol;Nucleoplasm				1	0	0	0	0	0	0	0	0	0	0	0	0	0	0	1	0	0	0	0	1
51699	VPS29	0	1	0	0	51699	Gene_ID	H. sapiens	51699	H. sapiens	VPS29	VPS29 retromer complex component	GO:0032456 endocytic recycling;GO:0042147 retrograde transport, endosome to Golgi;GO:0016482 cytosolic transport		Transporters; Predicted intracellular proteins	Cytosol;Vesicles (Supported)				0	0	1	0	0	0	0	0	0	0	1	0	0	0	0	0	0	0	0	0	1
55729	ATF7IP	0	0	1	0	55729	Gene_ID	H. sapiens	55729	H. sapiens	ATF7IP	activating transcription factor 7 interacting protein	GO:0045898 regulation of RNA polymerase II transcription preinitiation complex assembly;GO:0090309 positive regulation of DNA methylation-dependent heterochromatin formation;GO:0031453 positive regulation of heterochromatin formation		Predicted intracellular proteins	Nuclear bodies;Nucleoplasm (Enhanced)				1	0	0	0	0	0	0	0	0	0	0	0	0	0	1	0	0	0	0	0	1
7453	WARS1	1	0	0	0	7453	Gene_ID	H. sapiens	7453	H. sapiens	WARS1	tryptophanyl-tRNA synthetase 1	GO:0006436 tryptophanyl-tRNA aminoacylation;GO:0006418 tRNA aminoacylation for protein translation;GO:0043039 tRNA aminoacylation		Enzymes; ENZYME proteins:Ligase; Disease related genes; Potential drug targets; Predicted intracellular proteins; Human disease related genes:Nervous system diseases:Neurodegenerative diseases	Cytosol (Enhanced)	Tryptophan; Tryptophanyl-5'amp; Tryptophanamide		(M5911)HALLMARK INTERFERON ALPHA RESPONSE; (M5913)HALLMARK INTERFERON GAMMA RESPONSE; (M5924)HALLMARK MTORC1 SIGNALING	1	0	0	0	0	1	0	0	0	0	0	0	0	0	0	0	0	0	0	0	1
26092	TOR1AIP1	1	0	0	0	26092	Gene_ID	H. sapiens	26092	H. sapiens	TOR1AIP1	torsin 1A interacting protein 1	GO:0090435 protein localization to nuclear envelope;GO:0032781 positive regulation of ATP-dependent activity;GO:0071763 nuclear membrane organization		Disease related genes; Human disease related genes:Musculoskeletal diseases:Muscular diseases; Predicted intracellular proteins	Nuclear membrane (Supported)				1	0	0	0	0	0	0	0	0	0	1	0	0	0	0	0	0	0	0	0	1
4712	NDUFB6	0	1	0	0	4712	Gene_ID	H. sapiens	4712	H. sapiens	NDUFB6	NADH:ubiquinone oxidoreductase subunit B6	GO:0006120 mitochondrial electron transport, NADH to ubiquinone;GO:0010257 NADH dehydrogenase complex assembly;GO:0032981 mitochondrial respiratory chain complex I assembly		Predicted intracellular proteins	Mitochondria (Enhanced)	NADH		(M5936)HALLMARK OXIDATIVE PHOSPHORYLATION	1	0	1	0	0	0	0	0	0	0	0	0	0	0	0	0	0	0	0	0	1
1211	CLTA	1	0	0	0	1211	Gene_ID	H. sapiens	1211	H. sapiens	CLTA	clathrin light chain A	GO:0048268 clathrin coat assembly;GO:0072583 clathrin-dependent endocytosis;GO:0006898 receptor-mediated endocytosis		Transporters:Accessory Factors Involved in Transport; Predicted intracellular proteins	Endosomes;Lysosomes;Vesicles (Supported)		(M243)PID ARF 3PATHWAY; (M195)PID CMYB PATHWAY	(M5910)HALLMARK PROTEIN SECRETION	1	0	1	0	0	0	0	1	0	0	1	0	0	0	0	0	0	0	0	0	1
5932	RBBP8	1	0	0	0	5932	Gene_ID	H. sapiens	5932	H. sapiens	RBBP8	RB binding protein 8, endonuclease	GO:0110025 DNA strand resection involved in replication fork processing;GO:0010792 DNA double-strand break processing involved in repair via single-strand annealing;GO:0045002 double-strand break repair via single-strand annealing		Human disease related genes:Congenital malformations:Other congenital malformations; Disease related genes; Predicted intracellular proteins	Nucleoplasm (Supported)		(M258)PID BARD1 PATHWAY; (M84)PID ATM PATHWAY; (M288)PID HES HEY PATHWAY	(M5906)HALLMARK ESTROGEN RESPONSE EARLY; (M5907)HALLMARK ESTROGEN RESPONSE LATE	1	0	1	0	0	0	0	0	0	0	0	0	0	0	1	0	0	0	0	0	1
54103	GSAP	1	0	0	0	54103	Gene_ID	H. sapiens	54103	H. sapiens	GSAP	gamma-secretase activating protein	GO:1902004 positive regulation of amyloid-beta formation;GO:1902993 positive regulation of amyloid precursor protein catabolic process;GO:1902003 regulation of amyloid-beta formation		Predicted intracellular proteins	Vesicles (Approved)				0	0	0	0	0	0	0	0	0	0	0	0	1	0	0	0	0	0	0	0	1
23279	NUP160	0	0	1	0	23279	Gene_ID	H. sapiens	23279	H. sapiens	NUP160	nucleoporin 160	GO:0006406 mRNA export from nucleus;GO:0006405 RNA export from nucleus;GO:0051028 mRNA transport		Transporters:Transporter channels and pores; Disease related genes; Potential drug targets; Predicted intracellular proteins; Human disease related genes:Urinary system diseases:Kidney diseases					1	1	1	0	0	0	1	1	0	0	1	0	0	0	0	0	0	0	0	1	1
57418	WDR18	0	1	0	0	57418	Gene_ID	H. sapiens	57418	H. sapiens	WDR18	WD repeat domain 18	GO:0006261 DNA-templated DNA replication;GO:0006260 DNA replication;GO:0006364 rRNA processing		Predicted intracellular proteins	Nucleoplasm (Supported)				0	1	0	0	0	1	0	0	0	0	0	0	0	0	1	0	0	0	0	0	1
79871	RPAP2	0	0	1	0	79871	Gene_ID	H. sapiens	79871	H. sapiens	RPAP2	RNA polymerase II associated protein 2	GO:0036499 PERK-mediated unfolded protein response;GO:0009301 snRNA transcription;GO:0006984 ER-nucleus signaling pathway		ENZYME proteins:Hydrolases; Enzymes	Cytosol;Nucleoli (Supported)				0	0	0	0	0	1	0	0	0	0	0	0	0	0	0	0	0	0	0	0	1
8467	SMARCA5	1	0	0	0	8467	Gene_ID	H. sapiens	8467	H. sapiens	SMARCA5	SWI/SNF related, matrix associated, actin dependent regulator of chromatin, subfamily a, member 5	GO:1902340 negative regulation of chromosome condensation;GO:1903379 regulation of mitotic chromosome condensation;GO:1905213 negative regulation of mitotic chromosome condensation		Transcription factors:Helix-turn-helix domains; Predicted intracellular proteins	Nucleoli fibrillar center;Nucleoplasm (Supported)	Beta-D-Glucose; 4-Deoxy-Alpha-D-Glucose			1	0	1	0	0	0	0	0	0	0	0	0	0	1	1	0	0	0	0	0	1
64430	PCNX4	0	1	0	0	64430	Gene_ID	H. sapiens	64430	H. sapiens	PCNX4	pecanex 4			Predicted intracellular proteins	Cytosol (Approved)				0	0	0	0	0	0	0	0	0	0	0	0	0	0	0	0	0	0	0	0	1
7408	VASP	1	0	0	0	7408	Gene_ID	H. sapiens	7408	H. sapiens	VASP	vasodilator stimulated phosphoprotein	GO:0030838 positive regulation of actin filament polymerization;GO:0051289 protein homotetramerization;GO:0008154 actin polymerization or depolymerization		Predicted intracellular proteins	Cell Junctions;Focal adhesion sites;Plasma membrane (Supported)		(M184)PID ECADHERIN KERATINOCYTE PATHWAY; (M210)PID IL8 CXCR2 PATHWAY; (M16801)SIG REGULATION OF THE ACTIN CYTOSKELETON BY RHO GTPASES	(M5915)HALLMARK APICAL JUNCTION	1	0	1	0	0	0	0	0	0	0	0	0	0	0	0	0	0	0	0	0	1
10847	SRCAP	1	0	0	0	10847	Gene_ID	H. sapiens	10847	H. sapiens	SRCAP	Snf2 related CREBBP activator protein	GO:0006338 chromatin remodeling;GO:0006325 chromatin organization;GO:0071824 protein-DNA complex organization		Human disease related genes:Congenital malformations:Other congenital malformations; Disease related genes; Predicted intracellular proteins	Nucleoplasm (Supported); Additional: Golgi apparatus;Nuclear bodies				0	0	0	0	0	0	0	0	0	0	0	0	0	0	0	0	0	0	0	0	1
26249	KLHL3	0	0	1	0	26249	Gene_ID	H. sapiens	26249	H. sapiens	KLHL3	kelch like family member 3	GO:0072156 distal tubule morphogenesis;GO:0072017 distal tubule development;GO:0070294 renal sodium ion absorption		Disease related genes; Potential drug targets; Predicted intracellular proteins; Human disease related genes:Urinary system diseases:Kidney diseases; Transporters:Accessory Factors Involved in Transport					1	0	1	0	0	0	0	0	0	0	0	0	0	0	0	0	0	0	0	0	1
28996	HIPK2	1	0	0	0	28996	Gene_ID	H. sapiens	28996	H. sapiens	HIPK2	homeodomain interacting protein kinase 2	GO:0060235 lens induction in camera-type eye;GO:0030578 PML body organization;GO:0060059 embryonic retina morphogenesis in camera-type eye	yes	Kinases:CMGC Ser/Thr protein kinases; ENZYME proteins:Transferases; Enzymes	Nucleoplasm (Supported)	Fostamatinib	(M261)PID P53 REGULATION PATHWAY; (M195)PID CMYB PATHWAY	(M5896)HALLMARK TGF BETA SIGNALING; (M5947)HALLMARK IL2 STAT5 SIGNALING	1	0	1	0	0	0	0	0	0	1	0	0	1	0	1	0	0	0	0	0	1
57551	TAOK1	1	0	0	0	57551	Gene_ID	H. sapiens	57551	H. sapiens	TAOK1	TAO kinase 1	GO:1901985 positive regulation of protein acetylation;GO:0007026 negative regulation of microtubule depolymerization;GO:0031114 regulation of microtubule depolymerization	yes	Enzymes; Kinases:STE Ser/Thr protein kinases; Disease related genes; ENZYME proteins:Transferases; Potential drug targets; Human disease related genes:Other diseases:Mental and behavioural disorders; Predicted intracellular proteins	Vesicles (Approved)	Fostamatinib	(M20)PID P38 MKK3 6PATHWAY		1	0	1	0	0	0	0	0	0	1	0	0	0	0	1	0	0	0	0	0	1
6241	RRM2	0	1	0	0	6241	Gene_ID	H. sapiens	6241	H. sapiens	RRM2	ribonucleotide reductase regulatory subunit M2	GO:0009263 deoxyribonucleotide biosynthetic process;GO:0009265 2'-deoxyribonucleotide biosynthetic process;GO:0046385 deoxyribose phosphate biosynthetic process		ENZYME proteins:Oxidoreductases; Enzymes; FDA approved drug targets:Small molecule drugs	Cytosol (Supported)	Cladribine; Imexon; Gallium nitrate; Motexafin gadolinium; GTI 2040	(M40)PID E2F PATHWAY	(M5924)HALLMARK MTORC1 SIGNALING; (M5925)HALLMARK E2F TARGETS	1	0	1	0	0	0	0	0	0	0	0	0	0	0	1	0	0	0	0	0	1
7314	UBB	1	0	0	0	7314	Gene_ID	H. sapiens	7314	H. sapiens	UBB	ubiquitin B	GO:1902527 positive regulation of protein monoubiquitination;GO:1902525 regulation of protein monoubiquitination;GO:1902255 positive regulation of intrinsic apoptotic signaling pathway by p53 class mediator		Predicted intracellular proteins		(4s)-5-Fluoro-L-Leucine			1	1	1	0	1	0	1	1	0	0	0	1	1	0	0	0	0	1	0	0	1
7389	UROD	1	0	0	0	7389	Gene_ID	H. sapiens	7389	H. sapiens	UROD	uroporphyrinogen decarboxylase	GO:0006782 protoporphyrinogen IX biosynthetic process;GO:0046501 protoporphyrinogen IX metabolic process;GO:0006787 porphyrin-containing compound catabolic process		ENZYME proteins:Lyases; Human disease related genes:Congenital disorders of metabolism:Congenital disorders of cofactor/vitamin metabolism; Enzymes; Disease related genes; Potential drug targets; Predicted intracellular proteins	Cytosol;Nucleoplasm (Supported)	Coproporphyrin I; Coproporphyrinogen III		(M5935)HALLMARK FATTY ACID METABOLISM; (M5941)HALLMARK UV RESPONSE UP; (M5945)HALLMARK HEME METABOLISM	0	0	0	0	0	0	0	0	0	0	0	0	0	0	0	0	0	0	0	0	1
7422	VEGFA	1	0	0	0	7422	Gene_ID	H. sapiens	7422	H. sapiens	VEGFA	vascular endothelial growth factor A	GO:1901551 negative regulation of endothelial cell development;GO:1903141 negative regulation of establishment of endothelial barrier;GO:0003169 coronary vein morphogenesis		Human disease related genes:Musculoskeletal diseases:Skeletal diseases; Human disease related genes:Nervous system diseases:Other nervous and sensory system diseases; Disease related genes; FDA approved drug targets:Small molecule drugs; RAS pathway related proteins; FDA approved drug targets:Biotech drugs; Cancer-related genes:Candidate cancer biomarkers; Candidate cardiovascular disease genes; …		Bevacizumab; Minocycline; Gliclazide; Carvedilol; Ranibizumab; Pidolic acid; Vandetanib; ABT-510; Veglin; Denibulin; SNS-032; Bevasiranib; Dalteparin; Aflibercept; Chondroitin sulfate; Foreskin keratinocyte (neonatal); Brolucizumab	(M137)PID VEGF VEGFR PATHWAY; (M103)PID S1P S1P1 PATHWAY; (M118)PID INTEGRIN A9B1 PATHWAY	(M5919)HALLMARK HEDGEHOG SIGNALING; (M5944)HALLMARK ANGIOGENESIS; (M5922)HALLMARK UNFOLDED PROTEIN RESPONSE	1	0	1	1	0	0	1	1	0	1	0	0	1	0	0	1	0	0	0	0	1
908	CCT6A	1	0	0	0	908	Gene_ID	H. sapiens	908	H. sapiens	CCT6A	chaperonin containing TCP1 subunit 6A	GO:1904851 positive regulation of establishment of protein localization to telomere;GO:0070203 regulation of establishment of protein localization to telomere;GO:1904869 regulation of protein localization to Cajal body		Predicted intracellular proteins	Cytosol (Approved)			(M5924)HALLMARK MTORC1 SIGNALING	0	0	0	0	0	0	0	0	0	0	0	0	0	0	0	0	0	0	0	1	1
7532	YWHAG	1	0	0	0	7532	Gene_ID	H. sapiens	7532	H. sapiens	YWHAG	tyrosine 3-monooxygenase/tryptophan 5-monooxygenase activation protein gamma	GO:0042149 cellular response to glucose starvation;GO:1904262 negative regulation of TORC1 signaling;GO:0032007 negative regulation of TOR signaling		Disease related genes; Human disease related genes:Nervous system diseases:Epilepsy; Predicted intracellular proteins	Cytosol (Approved)		(M199)PID P38 MK2 PATHWAY; (M182)PID IL3 PATHWAY; (M247)PID INSULIN GLUCOSE PATHWAY	(M5905)HALLMARK ADIPOGENESIS	1	0	1	0	0	0	0	1	0	0	0	1	0	0	0	0	0	0	0	0	1
55870	ASH1L	1	0	0	0	55870	Gene_ID	H. sapiens	55870	H. sapiens	ASH1L	ASH1 like histone lysine methyltransferase	GO:1903699 tarsal gland development;GO:1903709 uterine gland development;GO:0061038 uterus morphogenesis		Enzymes; Disease related genes; ENZYME proteins:Transferases; Potential drug targets; Human disease related genes:Other diseases:Mental and behavioural disorders; Predicted intracellular proteins	Golgi apparatus;Nucleoplasm (Supported)				1	0	0	1	0	0	0	0	0	0	0	1	0	0	0	0	0	0	0	0	1
6729	SRP54	0	1	0	0	6729	Gene_ID	H. sapiens	6729	H. sapiens	SRP54	signal recognition particle 54	GO:0031017 exocrine pancreas development;GO:0006616 SRP-dependent cotranslational protein targeting to membrane, translocation;GO:0006617 SRP-dependent cotranslational protein targeting to membrane, signal sequence recognition		Human disease related genes:Immune system diseases:Primary immunodeficiency; Disease related genes; Potential drug targets; Predicted intracellular proteins; Transporters:Primary Active Transporters	Cytosol (Approved)				1	1	0	0	0	0	0	0	0	0	1	0	0	0	0	1	0	0	0	0	1
29066	ZC3H7A	1	0	0	0	29066	Gene_ID	H. sapiens	29066	H. sapiens	ZC3H7A	zinc finger CCCH-type containing 7A	GO:0035196 miRNA processing;GO:0070918 regulatory ncRNA processing;GO:0034470 ncRNA processing		Predicted intracellular proteins	Cytosol (Supported)				1	0	0	0	0	1	0	0	0	0	0	0	0	0	0	0	0	0	0	0	1
2271	FH	0	1	0	0	2271	Gene_ID	H. sapiens	2271	H. sapiens	FH	fumarate hydratase	GO:0006106 fumarate metabolic process;GO:0006108 malate metabolic process;GO:0006099 tricarboxylic acid cycle		Cancer-related genes; ENZYME proteins:Lyases; Human disease related genes:Cancers:Cancers of the urinary system; Human disease related genes:Reproductive system diseases:Reproductive system diseases; Enzymes; Citric acid cycle related proteins; Disease related genes; Human disease related genes:Other diseases:Others; Potential drug targets; Human disease related genes:Endocrine and metabolic dise…	Mitochondria (Supported)			(M5935)HALLMARK FATTY ACID METABOLISM; (M5936)HALLMARK OXIDATIVE PHOSPHORYLATION	1	0	0	0	0	0	0	0	0	0	0	0	0	0	1	0	0	0	0	0	1
27249	MMADHC	0	1	0	0	27249	Gene_ID	H. sapiens	27249	H. sapiens	MMADHC	metabolism of cobalamin associated D	GO:0009235 cobalamin metabolic process;GO:0033013 tetrapyrrole metabolic process;GO:0006767 water-soluble vitamin metabolic process		Human disease related genes:Congenital disorders of metabolism:Congenital disorders of amino acid metabolism; Disease related genes; Human disease related genes:Congenital disorders of metabolism:Congenital disorders of cofactor/vitamin metabolism; Predicted intracellular proteins					1	0	0	0	0	0	0	0	0	0	0	0	0	0	0	0	0	0	0	0	1
23435	TARDBP	0	1	0	0	23435	Gene_ID	H. sapiens	23435	H. sapiens	TARDBP	TAR DNA binding protein	GO:0071765 nuclear inner membrane organization;GO:0043922 negative regulation by host of viral transcription;GO:0061158 3'-UTR-mediated mRNA destabilization		Disease related genes; Human disease related genes:Nervous system diseases:Neurodegenerative diseases; Predicted intracellular proteins	Nucleoplasm (Enhanced)			(M5926)HALLMARK MYC TARGETS V1	1	1	1	0	0	0	0	0	0	0	0	0	0	0	0	0	0	0	0	0	1
85465	SELENOI	0	0	1	0	85465	Gene_ID	H. sapiens	85465	H. sapiens	SELENOI	selenoprotein I	GO:0006646 phosphatidylethanolamine biosynthetic process;GO:0046337 phosphatidylethanolamine metabolic process;GO:0046474 glycerophospholipid biosynthetic process		Enzymes; Human disease related genes:Nervous system diseases:Other nervous and sensory system diseases; Disease related genes; ENZYME proteins:Transferases; Potential drug targets					0	0	0	0	0	0	0	0	0	0	0	0	0	0	0	0	0	0	0	0	1
11342	RNF13	0	0	1	0	11342	Gene_ID	H. sapiens	11342	H. sapiens	RNF13	ring finger protein 13	GO:0051865 protein autoubiquitination;GO:0070304 positive regulation of stress-activated protein kinase signaling cascade;GO:0070302 regulation of stress-activated protein kinase signaling cascade		Enzymes; Disease related genes; ENZYME proteins:Transferases; Potential drug targets; Human disease related genes:Nervous system diseases:Epilepsy; Predicted intracellular proteins	Nucleoplasm;Vesicles (Supported); Additional: Cytosol				0	0	1	0	0	0	0	0	0	1	0	0	0	0	0	0	0	0	0	0	1
8329	H2AC13	0	0	1	0	8329	Gene_ID	H. sapiens	8329	H. sapiens	H2AC13	H2A clustered histone 13	GO:0070828 heterochromatin organization;GO:0006338 chromatin remodeling;GO:0006325 chromatin organization		Predicted intracellular proteins	Nucleoplasm (Supported)				1	0	1	0	0	0	0	1	0	0	0	0	0	0	0	0	0	0	0	0	1
6744	ITPRID2	1	0	0	0	6744	Gene_ID	H. sapiens	6744	H. sapiens	ITPRID2	ITPR interacting domain containing 2			Predicted intracellular proteins	Cytosol;Plasma membrane (Supported); Additional: Nucleoplasm				0	0	0	0	0	0	0	0	0	0	0	0	0	0	0	0	0	0	0	0	1
1445	CSK	0	1	0	0	1445	Gene_ID	H. sapiens	1445	H. sapiens	CSK	C-terminal Src kinase	GO:0042997 negative regulation of Golgi to plasma membrane protein transport;GO:0042996 regulation of Golgi to plasma membrane protein transport;GO:0060368 regulation of Fc receptor mediated stimulatory signaling pathway	yes	Kinases:Tyr protein kinases; ENZYME proteins:Transferases; Enzymes; Predicted intracellular proteins	Cytosol;Vesicles (Enhanced)	Dasatinib; Staurosporine; TG-100801; Fostamatinib	(M8626)SIG BCR SIGNALING PATHWAY; (M50)PID PTP1B PATHWAY; (M88)PID CD8 TCR PATHWAY	(M5950)HALLMARK ALLOGRAFT REJECTION	1	0	1	0	0	0	0	0	0	0	0	0	0	0	0	1	1	0	0	0	1
2149	F2R	0	1	0	0	2149	Gene_ID	H. sapiens	2149	H. sapiens	F2R	coagulation factor II thrombin receptor	GO:1900134 negative regulation of renin secretion into blood stream;GO:0036145 dendritic cell homeostasis;GO:0007529 establishment of synaptic specificity at neuromuscular junction		G-protein coupled receptors:GPCRs excl olfactory receptors; Transporters; FDA approved drug targets:Small molecule drugs; Predicted intracellular proteins		Streptokinase; SR-123781A; Vorapaxar; Thrombin	(M238)PID THROMBIN PAR1 PATHWAY	(M5902)HALLMARK APOPTOSIS; (M5939)HALLMARK P53 PATHWAY; (M5950)HALLMARK ALLOGRAFT REJECTION	1	0	0	0	0	0	0	0	0	0	0	0	1	0	0	1	0	0	0	0	1
23049	SMG1	1	0	0	0	23049	Gene_ID	H. sapiens	23049	H. sapiens	SMG1	SMG1 nonsense mediated mRNA decay associated PI3K related kinase	GO:0000184 nuclear-transcribed mRNA catabolic process, nonsense-mediated decay;GO:0046854 phosphatidylinositol phosphate biosynthetic process;GO:0006406 mRNA export from nucleus	yes	Kinases:Atypical kinases; ENZYME proteins:Transferases; Enzymes; Predicted intracellular proteins	Nucleoplasm (Supported)				0	1	0	0	0	0	0	0	0	0	1	0	0	0	1	0	0	0	0	0	1
79135	APOO	0	0	1	0	79135	Gene_ID	H. sapiens	79135	H. sapiens	APOO	apolipoprotein O	GO:0042407 cristae formation;GO:0007007 inner mitochondrial membrane organization;GO:0007006 mitochondrial membrane organization		Predicted secreted proteins; Transporters:Accessory Factors Involved in Transport; Predicted intracellular proteins	Mitochondria (Approved); Additional: Cytosol				1	0	0	0	0	0	0	0	0	0	0	0	0	0	0	0	0	0	0	0	1
145788	C15orf65	1	0	0	0	145788	Gene_ID	H. sapiens	145788	H. sapiens	PIERCE2	piercer of microtubule wall 2	GO:0035082 axoneme assembly;GO:0001578 microtubule bundle formation;GO:0007368 determination of left/right symmetry		Predicted intracellular proteins	Nucleoplasm (Approved); Additional: Cytosol				0	0	0	0	0	0	0	0	0	0	0	0	0	0	0	0	0	0	0	0	1
4171	MCM2	0	1	0	0	4171	Gene_ID	H. sapiens	4171	H. sapiens	MCM2	minichromosome maintenance complex component 2	GO:1902292 cell cycle DNA replication initiation;GO:1902315 nuclear cell cycle DNA replication initiation;GO:1902975 mitotic DNA replication initiation		Enzymes; Disease related genes; Human disease related genes:Nervous system diseases:Ear disease; Potential drug targets; ENZYME proteins:Hydrolases; Cancer-related genes:Candidate cancer biomarkers; Predicted intracellular proteins	Nucleoplasm (Enhanced)		(M46)PID ATR PATHWAY	(M5901)HALLMARK G2M CHECKPOINT; (M5924)HALLMARK MTORC1 SIGNALING; (M5925)HALLMARK E2F TARGETS	1	0	1	0	0	0	0	0	0	0	0	0	0	1	1	0	0	0	0	0	1
7170	TPM3	1	0	0	0	7170	Gene_ID	H. sapiens	7170	H. sapiens	TPM3	tropomyosin 3	GO:0006936 muscle contraction;GO:0007015 actin filament organization;GO:0003012 muscle system process		Cancer-related genes; Disease related genes; Human disease related genes:Musculoskeletal diseases:Muscular diseases; Predicted intracellular proteins; Human disease related genes:Cancers:Cancers of endocrine organs	Actin filaments (Approved); Additional: Cytosol	Phenethyl Isothiocyanate		(M5909)HALLMARK MYOGENESIS	1	0	1	0	0	0	0	0	0	0	0	0	0	0	0	0	0	0	0	0	1
9765	ZFYVE16	1	0	0	0	9765	Gene_ID	H. sapiens	9765	H. sapiens	ZFYVE16	zinc finger FYVE-type containing 16	GO:0006622 protein targeting to lysosome;GO:0006623 protein targeting to vacuole;GO:0061462 protein localization to lysosome		Transporters:Accessory Factors Involved in Transport; Predicted intracellular proteins	Cytosol;Vesicles (Enhanced)		(M181)PID BMP PATHWAY; (M286)PID TGFBR PATHWAY		1	0	0	0	0	0	0	0	0	0	1	0	0	0	0	0	0	0	0	0	1
84868	HAVCR2	1	0	0	0	84868	Gene_ID	H. sapiens	84868	H. sapiens	HAVCR2	hepatitis A virus cellular receptor 2	GO:0032712 negative regulation of interleukin-3 production;GO:0071656 negative regulation of granulocyte colony-stimulating factor production;GO:2000521 negative regulation of immunological synapse formation		Disease related genes; CD markers; Predicted intracellular proteins					1	0	1	1	0	0	0	0	0	0	0	0	0	0	0	1	1	0	1	0	1
1778	DYNC1H1	1	0	0	0	1778	Gene_ID	H. sapiens	1778	H. sapiens	DYNC1H1	dynein cytoplasmic 1 heavy chain 1	GO:1905832 positive regulation of spindle assembly;GO:0090235 regulation of metaphase plate congression;GO:0033962 P-body assembly		Disease related genes; Human disease related genes:Nervous system diseases:Neurodegenerative diseases; Human disease related genes:Other diseases:Mental and behavioural disorders; Predicted intracellular proteins	Centrosome;Cytosol (Supported)		(M163)PID LIS1 PATHWAY	(M5893)HALLMARK MITOTIC SPINDLE	1	0	1	0	0	0	1	1	1	0	0	0	0	0	0	0	0	1	0	0	1
7516	XRCC2	0	1	0	0	7516	Gene_ID	H. sapiens	7516	H. sapiens	XRCC2	X-ray repair cross complementing 2	GO:0042148 DNA strand invasion;GO:2000269 regulation of fibroblast apoptotic process;GO:0010165 response to X-ray		Human disease related genes:Reproductive system diseases:Reproductive system diseases; Human disease related genes:Cardiovascular diseases:Hematologic diseases; Disease related genes; Cancer-related genes:Candidate cancer biomarkers; Predicted intracellular proteins	Nucleoplasm;Vesicles (Approved)				1	0	0	0	0	0	0	0	0	0	0	0	0	0	1	0	0	0	0	0	1
25923	ATL3	0	0	0	1	25923	Gene_ID	H. sapiens	25923	H. sapiens	ATL3	atlastin GTPase 3	GO:1903373 positive regulation of endoplasmic reticulum tubular network organization;GO:1903371 regulation of endoplasmic reticulum tubular network organization;GO:0007029 endoplasmic reticulum organization		Human disease related genes:Nervous system diseases:Other nervous and sensory system diseases; Disease related genes; Potential drug targets; Predicted intracellular proteins; Transporters	Endoplasmic reticulum (Enhanced)				0	0	0	0	0	0	0	0	0	0	0	0	0	0	0	0	0	0	0	0	1
54107	POLE3	0	0	1	0	54107	Gene_ID	H. sapiens	54107	H. sapiens	POLE3	DNA polymerase epsilon 3, accessory subunit	GO:0006272 leading strand elongation;GO:0006271 DNA strand elongation involved in DNA replication;GO:0022616 DNA strand elongation		FDA approved drug targets:Small molecule drugs; Predicted intracellular proteins	Nucleoplasm (Approved); Additional: Cytosol;Nucleoli	Cladribine		(M5941)HALLMARK UV RESPONSE UP; (M5926)HALLMARK MYC TARGETS V1	1	0	1	0	0	0	0	0	0	0	0	0	0	0	1	0	0	0	0	0	1
5199	CFP	1	0	0	0	5199	Gene_ID	H. sapiens	5199	H. sapiens	CFP	complement factor properdin	GO:1903028 positive regulation of opsonization;GO:1903027 regulation of opsonization;GO:0006957 complement activation, alternative pathway		Disease related genes; Human disease related genes:Immune system diseases:Primary immunodeficiency; Predicted secreted proteins; Predicted intracellular proteins	Vesicles (Approved)			(M5924)HALLMARK MTORC1 SIGNALING; (M5950)HALLMARK ALLOGRAFT REJECTION	0	0	0	1	0	0	0	0	1	0	0	0	0	0	0	0	0	0	0	0	1
1520	CTSS	1	0	0	0	1520	Gene_ID	H. sapiens	1520	H. sapiens	CTSS	cathepsin S	GO:0034769 basement membrane disassembly;GO:0097067 cellular response to thyroid hormone stimulus;GO:0097066 response to thyroid hormone		Peptidases:Cysteine-type peptidases; ENZYME proteins:Hydrolases; Enzymes; Predicted intracellular proteins	Vesicles (Approved)	Morpholine-4-Carboxylic Acid [1s-(2-Benzyloxy-1r-Cyano-Ethylcarbamoyl)-3-Methyl-Butyl]Amide; Morpholine-4-Carboxylic Acid (1-(3-Benzenesulfonyl-1-Phenethylallylcarbamoyl)-3-Methylbutyl)-Amide; Morpholine-4-Carboxylic Acid [1-(2-Benzylsulfanyl-1-Formyl-Ethylcarbamoyl)-2-Phenyl-Ethyl]-Amide; N-[1-(AMINOMETHYL)CYCLOPROPYL]-3-(MORPHOLIN-4-YLSULFONYL)-N~2~-[(1S)-2,2,2-TRIFLUORO-1-(4-FLUOROPHENYL)ETHYL…	(M3468)NABA ECM REGULATORS; (M5885)NABA MATRISOME ASSOCIATED; (M5889)NABA MATRISOME	(M5921)HALLMARK COMPLEMENT; (M5950)HALLMARK ALLOGRAFT REJECTION; (M5953)HALLMARK KRAS SIGNALING UP	1	0	1	1	0	0	0	0	1	0	0	1	1	0	0	0	1	0	0	1	1
79896	THNSL1	1	0	0	0	79896	Gene_ID	H. sapiens	79896	H. sapiens	THNSL1	threonine synthase like 1	GO:0008150 biological_process		Predicted intracellular proteins	Cytosol;Nuclear bodies (Approved); Additional: Mitochondria				0	0	0	0	0	0	0	0	0	0	0	0	0	0	0	0	0	0	0	0	1
4057	LTF	1	0	0	0	4057	Gene_ID	H. sapiens	4057	H. sapiens	LTF	lactotransferrin	GO:2000308 negative regulation of tumor necrosis factor (ligand) superfamily member 11 production;GO:1900190 regulation of single-species biofilm formation;GO:1900191 negative regulation of single-species biofilm formation		Predicted secreted proteins; Cancer-related genes:Candidate cancer biomarkers; Predicted intracellular proteins		3h-Indole-5,6-Diol; Lauric acid; Nitrilotriacetic acid; alpha-D-Fucopyranose; Nimesulide; (R)-Atenolol; Parecoxib		(M5907)HALLMARK ESTROGEN RESPONSE LATE; (M5921)HALLMARK COMPLEMENT	1	0	0	1	1	0	0	0	1	0	0	0	1	0	0	1	0	0	0	0	1
55165	CEP55	1	0	0	0	55165	Gene_ID	H. sapiens	55165	H. sapiens	CEP55	centrosomal protein 55	GO:0061952 midbody abscission;GO:1902410 mitotic cytokinetic process;GO:0032506 cytokinetic process		Human disease related genes:Congenital malformations:Congenital malformations of the nervous system; Disease related genes; Predicted intracellular proteins	Centriolar satellite;Plasma membrane (Approved); Additional: Midbody				0	0	0	0	0	0	0	0	0	0	0	0	0	0	0	0	0	0	0	0	1
83939	EIF2A	0	1	0	0	83939	Gene_ID	H. sapiens	83939	H. sapiens	EIF2A	eukaryotic translation initiation factor 2A	GO:0032933 SREBP signaling pathway;GO:0071501 cellular response to sterol depletion;GO:0006991 response to sterol depletion		Predicted intracellular proteins	Cytosol (Approved); Additional: Mitochondria		(M286)PID TGFBR PATHWAY		1	0	0	0	0	1	0	0	0	0	0	0	0	0	0	0	0	0	0	0	1
79621	RNASEH2B	0	1	0	0	79621	Gene_ID	H. sapiens	79621	H. sapiens	RNASEH2B	ribonuclease H2 subunit B	GO:2000001 regulation of DNA damage checkpoint;GO:0006298 mismatch repair;GO:0048144 fibroblast proliferation		Predicted intracellular proteins; Disease related genes; Human disease related genes:Immune system diseases:Other immune system diseases	Nucleoplasm (Enhanced)				1	0	0	0	0	0	0	0	0	1	0	0	0	0	1	0	0	0	0	0	1
84328	LZIC	1	0	0	0	84328	Gene_ID	H. sapiens	84328	H. sapiens	LZIC	leucine zipper and CTNNBIP1 domain containing	GO:0030178 negative regulation of Wnt signaling pathway;GO:0030111 regulation of Wnt signaling pathway;GO:0009968 negative regulation of signal transduction		Predicted intracellular proteins	Nucleoplasm (Approved); Additional: Cytosol				1	0	0	0	0	0	0	0	0	0	0	0	0	0	0	0	0	0	0	0	1
50628	GEMIN4	0	0	1	0	50628	Gene_ID	H. sapiens	50628	H. sapiens	GEMIN4	gem nuclear organelle associated protein 4	GO:0000387 spliceosomal snRNP assembly;GO:0006364 rRNA processing;GO:0022618 protein-RNA complex assembly		Human disease related genes:Congenital malformations:Congenital malformations of the nervous system; Disease related genes; Predicted intracellular proteins	Cytosol;Nuclear bodies (Supported)			(M5922)HALLMARK UNFOLDED PROTEIN RESPONSE; (M5893)HALLMARK MITOTIC SPINDLE	1	1	0	0	0	1	0	1	0	0	0	0	0	0	0	0	0	0	0	0	1
84946	LTV1	0	1	0	0	84946	Gene_ID	H. sapiens	84946	H. sapiens	LTV1	LTV1 ribosome biogenesis factor	GO:0000056 ribosomal small subunit export from nucleus;GO:0000054 ribosomal subunit export from nucleus;GO:0033750 ribosome localization		Predicted intracellular proteins	Cytosol (Enhanced); Additional: Nucleoplasm				1	1	0	0	0	1	0	0	0	0	1	0	0	0	0	0	0	0	0	0	1
63933	MCUR1	0	1	0	0	63933	Gene_ID	H. sapiens	63933	H. sapiens	MCUR1	mitochondrial calcium uniporter regulator 1	GO:0036444 calcium import into the mitochondrion;GO:0051561 positive regulation of mitochondrial calcium ion concentration;GO:0006851 mitochondrial calcium ion transmembrane transport		Predicted intracellular proteins					1	0	0	0	0	0	0	0	0	0	0	0	0	0	0	0	0	0	0	0	1
3117	HLA-DQA1	0	0	1	0	3117	Gene_ID	H. sapiens	3117	H. sapiens	HLA-DQA1	major histocompatibility complex, class II, DQ alpha 1	GO:0002399 MHC class II protein complex assembly;GO:0002503 peptide antigen assembly with MHC class II protein complex;GO:0002396 MHC protein complex assembly		Human disease related genes:Cardiovascular diseases:Cardiac diseases; Human disease related genes:Skin diseases:Skin and soft tissue diseases; Human disease related genes:Immune system diseases:Allergies and autoimmune diseases; Human disease related genes:Digestive system diseases:Gastrointestinal diseases; Predicted intracellular proteins; Transporters; Human disease related genes:Endocrine and…				(M5913)HALLMARK INTERFERON GAMMA RESPONSE; (M5950)HALLMARK ALLOGRAFT REJECTION	1	0	1	0	0	0	0	0	0	0	0	0	0	0	0	1	0	0	0	0	1
56986	DTWD1	0	1	0	0	56986	Gene_ID	H. sapiens	56986	H. sapiens	DTWD1	DTW domain containing 1	GO:0006400 tRNA modification;GO:0008033 tRNA processing;GO:0009451 RNA modification		ENZYME proteins:Transferases; Enzymes; Predicted intracellular proteins	Nucleoli rim (Approved); Additional: Mitotic chromosome;Nucleoplasm;Vesicles				1	0	0	0	0	1	0	0	0	0	0	0	0	0	0	0	0	0	0	0	1
28985	MCTS1	0	1	0	0	28985	Gene_ID	H. sapiens	28985	H. sapiens	MCTS1	MCTS1 re-initiation and release factor	GO:0001731 formation of translation preinitiation complex;GO:0075522 IRES-dependent viral translational initiation;GO:0019081 viral translation		Predicted intracellular proteins	Cytosol (Supported); Additional: Plasma membrane				1	0	0	0	0	1	0	0	0	0	0	0	0	0	1	0	0	0	0	0	1
23390	ZDHHC17	0	0	1	0	23390	Gene_ID	H. sapiens	23390	H. sapiens	ZDHHC17	zinc finger DHHC-type palmitoyltransferase 17	GO:0051386 regulation of neurotrophin TRK receptor signaling pathway;GO:0042953 lipoprotein transport;GO:0044872 lipoprotein localization		Transporters:Accessory Factors Involved in Transport; ENZYME proteins:Transferases; Enzymes; Predicted intracellular proteins	Golgi apparatus (Supported); Additional: Vesicles				0	0	0	0	0	0	0	0	0	0	0	0	0	0	0	0	0	0	0	0	1
28956	LAMTOR2	1	0	0	0	28956	Gene_ID	H. sapiens	28956	H. sapiens	LAMTOR2	late endosomal/lysosomal adaptor, MAPK and MTOR activator 2	GO:0038202 TORC1 signaling;GO:0010761 fibroblast migration;GO:0031929 TOR signaling		Disease related genes; Human disease related genes:Immune system diseases:Primary immunodeficiency; Predicted intracellular proteins	Nucleoplasm;Vesicles (Approved)				1	0	1	0	0	0	1	0	1	0	0	0	0	0	0	0	0	0	0	0	1
55740	ENAH	1	0	0	0	55740	Gene_ID	H. sapiens	55740	H. sapiens	ENAH	ENAH actin regulator	GO:0070358 actin polymerization-dependent cell motility;GO:0008154 actin polymerization or depolymerization;GO:0007411 axon guidance		Predicted intracellular proteins	Cytosol;Focal adhesion sites;Plasma membrane (Enhanced)		(M156)PID ECADHERIN NASCENT AJ PATHWAY; (M232)PID ECADHERIN STABILIZATION PATHWAY; (M81)PID CDC42 PATHWAY		1	0	1	0	0	0	0	0	0	0	0	0	0	0	0	0	0	0	0	0	1
91607	SLFN11	1	0	0	0	91607	Gene_ID	H. sapiens	91607	H. sapiens	SLFN11	schlafen family member 11	GO:0043111 replication fork arrest;GO:2000104 negative regulation of DNA-templated DNA replication;GO:0008156 negative regulation of DNA replication		Predicted intracellular proteins	Nucleoplasm (Supported); Additional: Cytosol				1	0	0	0	1	0	0	0	0	0	0	0	0	0	1	0	0	0	0	0	1
23063	WAPL	1	0	0	0	23063	Gene_ID	H. sapiens	23063	H. sapiens	WAPL	WAPL cohesin release factor	GO:0035562 negative regulation of chromatin binding;GO:0045875 negative regulation of sister chromatid cohesion;GO:0035561 regulation of chromatin binding		Predicted intracellular proteins	Nucleoplasm (Supported)				0	0	1	0	0	0	0	0	0	0	1	0	0	0	0	0	0	0	0	0	1
79832	QSER1	1	0	0	0	79832	Gene_ID	H. sapiens	79832	H. sapiens	QSER1	glutamine and serine rich 1			Predicted intracellular proteins	Nucleoplasm (Approved); Additional: Cytosol				0	0	0	0	0	0	0	0	0	0	0	0	0	0	0	0	0	0	0	0	1
9789	SPCS2	0	0	1	0	9789	Gene_ID	H. sapiens	9789	H. sapiens	SPCS2	signal peptidase complex subunit 2	GO:0006465 signal peptide processing;GO:0045047 protein targeting to ER;GO:0072599 establishment of protein localization to endoplasmic reticulum		Predicted intracellular proteins	Vesicles (Approved)				1	0	0	0	0	0	0	0	0	0	1	0	0	0	0	0	0	0	0	1	1
4616	GADD45B	1	0	0	0	4616	Gene_ID	H. sapiens	4616	H. sapiens	GADD45B	growth arrest and DNA damage inducible beta	GO:1900745 positive regulation of p38MAPK cascade;GO:1900744 regulation of p38MAPK cascade;GO:0046330 positive regulation of JNK cascade		Predicted intracellular proteins	Nucleoplasm (Approved); Additional: Cytosol;Nucleoli		(M20)PID P38 MKK3 6PATHWAY; (M54)PID IL12 2PATHWAY	(M5902)HALLMARK APOPTOSIS; (M5947)HALLMARK IL2 STAT5 SIGNALING; (M5890)HALLMARK TNFA SIGNALING VIA NFKB	1	0	0	0	0	0	0	0	0	1	0	0	0	0	0	0	0	0	0	0	1
5771	PTPN2	1	0	0	0	5771	Gene_ID	H. sapiens	5771	H. sapiens	PTPN2	protein tyrosine phosphatase non-receptor type 2	GO:1902205 regulation of interleukin-2-mediated signaling pathway;GO:1902206 negative regulation of interleukin-2-mediated signaling pathway;GO:1902215 negative regulation of interleukin-4-mediated signaling pathway		Enzymes; Human disease related genes:Endocrine and metabolic diseases:Diabetes; ENZYME proteins:Hydrolases; Predicted intracellular proteins; Transporters:Accessory Factors Involved in Transport	Nucleoplasm (Supported); Additional: Cytosol		(M161)PID IFNG PATHWAY; (M91)PID TCPTP PATHWAY; (M237)PID VEGFR1 2 PATHWAY	(M5897)HALLMARK IL6 JAK STAT3 SIGNALING; (M5913)HALLMARK INTERFERON GAMMA RESPONSE	1	0	1	1	1	0	0	1	0	1	0	1	0	0	0	1	0	0	0	0	1
8650	NUMB	1	0	0	0	8650	Gene_ID	H. sapiens	8650	H. sapiens	NUMB	NUMB endocytic adaptor protein	GO:0021849 neuroblast division in subventricular zone;GO:0021670 lateral ventricle development;GO:0055057 neuroblast division		Cancer-related genes:Candidate cancer biomarkers; Predicted intracellular proteins	Cell Junctions (Enhanced)		(M17)PID NOTCH PATHWAY; (M48)PID MET PATHWAY	(M5895)HALLMARK WNT BETA CATENIN SIGNALING	1	0	1	0	0	0	0	0	0	0	0	0	0	0	0	0	0	0	0	0	1
56850	GRIPAP1	1	0	0	0	56850	Gene_ID	H. sapiens	56850	H. sapiens	GRIPAP1	GRIP1 associated protein 1	GO:0099158 regulation of recycling endosome localization within postsynapse;GO:1903910 negative regulation of receptor clustering;GO:0099152 regulation of neurotransmitter receptor transport, endosome to postsynaptic membrane		Predicted intracellular proteins	Cytosol;Vesicles (Approved)				1	0	0	0	0	0	0	0	0	0	1	0	0	0	0	0	0	0	0	0	1
5861	RAB1A	1	0	0	0	5861	Gene_ID	H. sapiens	5861	H. sapiens	RAB1A	RAB1A, member RAS oncogene family	GO:0030252 growth hormone secretion;GO:0090110 COPII-coated vesicle cargo loading;GO:0032402 melanosome transport		ENZYME proteins:Hydrolases; Enzymes; Predicted intracellular proteins	Cytosol;Endoplasmic reticulum (Supported)		(M129)PID PLK1 PATHWAY	(M5924)HALLMARK MTORC1 SIGNALING	1	0	1	1	0	0	0	0	0	0	1	0	0	0	0	0	0	1	0	0	1
55500	ETNK1	0	1	0	0	55500	Gene_ID	H. sapiens	55500	H. sapiens	ETNK1	ethanolamine kinase 1	GO:0006646 phosphatidylethanolamine biosynthetic process;GO:0046337 phosphatidylethanolamine metabolic process;GO:0046474 glycerophospholipid biosynthetic process	yes	Cancer-related genes; Enzymes; ENZYME proteins:Transferases; Predicted intracellular proteins; Human disease related genes:Cancers:Cancers of haematopoietic and lymphoid tissues	Cytosol;Nucleoplasm;Plasma membrane (Approved)				1	0	0	0	0	0	0	0	0	0	0	0	0	0	0	0	0	0	0	0	1
283537	SLC46A3	1	0	0	0	283537	Gene_ID	H. sapiens	283537	H. sapiens	SLC46A3	solute carrier family 46 member 3	GO:1904613 cellular response to 2,3,7,8-tetrachlorodibenzodioxine;GO:1904612 response to 2,3,7,8-tetrachlorodibenzodioxine;GO:0034486 vacuolar transmembrane transport		Transporters:Electrochemical Potential-driven transporters	Cytosol;Plasma membrane (Approved); Additional: Actin filaments			(M5934)HALLMARK XENOBIOTIC METABOLISM	0	0	0	0	0	0	0	0	0	0	0	0	0	0	0	0	0	0	0	0	1
8999	CDKL2	1	0	0	0	8999	Gene_ID	H. sapiens	8999	H. sapiens	CDKL2	cyclin dependent kinase like 2	GO:0007548 sex differentiation;GO:0006468 protein phosphorylation;GO:0016310 phosphorylation	yes	Kinases:CMGC Ser/Thr protein kinases; ENZYME proteins:Transferases; Enzymes; Predicted intracellular proteins	Centrosome;Nucleoplasm (Approved)	Fostamatinib			0	0	0	0	0	0	0	0	0	0	0	0	0	0	0	0	0	0	0	0	1
151987	PPP4R2	1	0	0	0	151987	Gene_ID	H. sapiens	151987	H. sapiens	PPP4R2	protein phosphatase 4 regulatory subunit 2	GO:0010569 regulation of double-strand break repair via homologous recombination;GO:2000779 regulation of double-strand break repair;GO:0000018 regulation of DNA recombination		Predicted intracellular proteins	Nucleoplasm (Enhanced)			(M5893)HALLMARK MITOTIC SPINDLE	1	1	0	0	0	0	0	0	0	1	0	0	0	0	0	0	0	0	0	0	1
64770	CCDC14	0	0	1	0	64770	Gene_ID	H. sapiens	64770	H. sapiens	CCDC14	coiled-coil domain containing 14	GO:0071539 protein localization to centrosome;GO:1905508 protein localization to microtubule organizing center;GO:0072698 protein localization to microtubule cytoskeleton		Predicted intracellular proteins	Centriolar satellite (Supported)				0	0	0	0	0	0	0	0	0	0	1	0	0	0	0	0	0	0	0	0	1
79836	LONRF3	1	0	0	0	79836	Gene_ID	H. sapiens	79836	H. sapiens	LONRF3	LON peptidase N-terminal domain and ring finger 3			Predicted intracellular proteins	Nucleoplasm (Approved); Additional: Plasma membrane				0	0	0	0	0	0	0	0	0	0	0	0	0	0	0	0	0	0	0	0	1
55299	BRIX1	0	1	0	0	55299	Gene_ID	H. sapiens	55299	H. sapiens	BRIX1	biogenesis of ribosomes BRX1	GO:0000027 ribosomal large subunit assembly;GO:0042255 ribosome assembly;GO:0042273 ribosomal large subunit biogenesis		Predicted intracellular proteins	Mitotic chromosome;Nucleoli (Enhanced)				1	0	0	0	0	1	0	0	0	0	0	0	0	0	0	0	0	0	0	0	1
11179	ZNF277	0	1	0	0	11179	Gene_ID	H. sapiens	11179	H. sapiens	ZNF277	zinc finger protein 277	GO:2000772 regulation of cellular senescence;GO:0070301 cellular response to hydrogen peroxide;GO:0042542 response to hydrogen peroxide		Transcription factors:Zinc-coordinating DNA-binding domains; Predicted intracellular proteins	Nucleoplasm (Approved); Additional: Plasma membrane			(M5953)HALLMARK KRAS SIGNALING UP	0	0	0	0	0	0	0	0	0	0	0	0	0	0	0	0	0	0	0	0	1
117177	RAB3IP	1	0	0	0	117177	Gene_ID	H. sapiens	117177	H. sapiens	RAB3IP	RAB3A interacting protein	GO:0097711 ciliary basal body-plasma membrane docking;GO:0051490 negative regulation of filopodium assembly;GO:0120033 negative regulation of plasma membrane bounded cell projection assembly		Predicted intracellular proteins	Intermediate filaments (Approved)				1	0	0	0	0	0	0	0	0	0	0	0	0	0	0	0	0	0	0	0	1
3419	IDH3A	0	1	0	0	3419	Gene_ID	H. sapiens	3419	H. sapiens	IDH3A	isocitrate dehydrogenase (NAD(+)) 3 catalytic subunit alpha	GO:0006102 isocitrate metabolic process;GO:0072350 tricarboxylic acid metabolic process;GO:0006099 tricarboxylic acid cycle		Enzymes; Citric acid cycle related proteins; Disease related genes; FDA approved drug targets:Small molecule drugs; Predicted intracellular proteins; ENZYME proteins:Oxidoreductases; Human disease related genes:Nervous system diseases:Eye disease	Mitochondria (Enhanced)	NADH; Manganese; Xanthinol; Copper		(M5905)HALLMARK ADIPOGENESIS; (M5936)HALLMARK OXIDATIVE PHOSPHORYLATION	1	0	0	0	0	0	0	0	0	0	0	0	0	0	0	0	0	0	0	0	1
55055	ZWILCH	1	0	0	0	55055	Gene_ID	H. sapiens	55055	H. sapiens	ZWILCH	zwilch kinetochore protein	GO:0034501 protein localization to kinetochore;GO:1903083 protein localization to condensed chromosome;GO:0051988 regulation of attachment of spindle microtubules to kinetochore		Predicted intracellular proteins					1	0	1	0	0	0	0	0	0	0	1	0	0	0	0	0	0	0	0	0	1
84707	BEX2	0	1	0	0	84707	Gene_ID	H. sapiens	84707	H. sapiens	BEX2	brain expressed X-linked 2	GO:0031397 negative regulation of protein ubiquitination;GO:1903321 negative regulation of protein modification by small protein conjugation or removal;GO:1901874 negative regulation of post-translational protein modification		Predicted intracellular proteins	Cytosol (Uncertain)				1	0	0	0	0	0	0	0	0	0	0	0	0	0	0	0	0	0	0	0	1
84542	KIAA1841	0	1	0	0	84542	Gene_ID	H. sapiens	84542	H. sapiens	SANBR	SANT and BTB domain regulator of CSR	GO:0002204 somatic recombination of immunoglobulin genes involved in immune response;GO:0045190 isotype switching;GO:0002208 somatic diversification of immunoglobulins involved in immune response		Predicted intracellular proteins	Nucleoli;Nucleoplasm (Approved)				0	0	0	0	0	0	0	0	0	0	0	0	0	0	1	1	0	0	0	0	1
1982	EIF4G2	1	0	0	0	1982	Gene_ID	H. sapiens	1982	H. sapiens	EIF4G2	eukaryotic translation initiation factor 4 gamma 2	GO:0045773 positive regulation of axon extension;GO:0060999 positive regulation of dendritic spine development;GO:0060998 regulation of dendritic spine development		Predicted intracellular proteins	Cytosol (Enhanced)			(M5926)HALLMARK MYC TARGETS V1	1	0	1	0	1	0	0	1	0	0	0	0	0	0	0	0	0	0	0	0	1
79576	NKAP	0	1	0	0	79576	Gene_ID	H. sapiens	79576	H. sapiens	NKAP	NFKB activating protein	GO:0071425 hematopoietic stem cell proliferation;GO:0030851 granulocyte differentiation;GO:0046638 positive regulation of alpha-beta T cell differentiation		Disease related genes; Human disease related genes:Other diseases:Mental and behavioural disorders; Predicted intracellular proteins	Nucleoplasm (Supported); Additional: Cytosol				1	1	0	0	0	0	0	0	0	0	0	0	0	0	0	1	0	0	0	0	1
5693	PSMB5	0	0	1	0	5693	Gene_ID	H. sapiens	5693	H. sapiens	PSMB5	proteasome 20S subunit beta 5	GO:0043161 proteasome-mediated ubiquitin-dependent protein catabolic process;GO:0006979 response to oxidative stress;GO:0010498 proteasomal protein catabolic process		Enzymes; FDA approved drug targets:Small molecule drugs; ENZYME proteins:Hydrolases; Predicted intracellular proteins; Peptidases:Threonine-type peptidases	Centrosome;Nucleoplasm (Supported)	Bortezomib; (3AR,6R,6AS)-6-((S)-((S)-CYCLOHEX-2-ENYL)(HYDROXY)METHYL)-6A-METHYL-4-OXO-HEXAHYDRO-2H-FURO[3,2-C]PYRROLE-6-CARBALDEHYDE; Carfilzomib		(M5924)HALLMARK MTORC1 SIGNALING	0	1	1	0	0	0	1	1	0	0	0	0	0	0	0	0	0	0	0	0	1
81831	NETO2	0	0	1	0	81831	Gene_ID	H. sapiens	81831	H. sapiens	NETO2	neuropilin and tolloid like 2	GO:0098696 regulation of neurotransmitter receptor localization to postsynaptic specialization membrane;GO:0099633 protein localization to postsynaptic specialization membrane;GO:0099645 neurotransmitter receptor localization to postsynaptic specialization membrane		Transporters:Accessory Factors Involved in Transport	Golgi apparatus (Approved)				1	0	0	0	0	0	0	0	0	0	1	0	0	0	0	0	0	0	0	0	1
5931	RBBP7	0	1	0	0	5931	Gene_ID	H. sapiens	5931	H. sapiens	RBBP7	RB binding protein 7, chromatin remodeling factor	GO:0010286 heat acclimation;GO:0070370 cellular heat acclimation;GO:0042659 regulation of cell fate specification		Predicted intracellular proteins	Nucleoplasm (Enhanced)		(M219)PID HEDGEHOG GLI PATHWAY; (M101)PID HDAC CLASSI PATHWAY; (M105)PID TELOMERASE PATHWAY	(M5925)HALLMARK E2F TARGETS	1	0	1	0	0	0	1	1	0	0	0	0	0	0	1	0	0	0	0	0	1
5691	PSMB3	0	1	0	0	5691	Gene_ID	H. sapiens	5691	H. sapiens	PSMB3	proteasome 20S subunit beta 3	GO:0043161 proteasome-mediated ubiquitin-dependent protein catabolic process;GO:0010498 proteasomal protein catabolic process;GO:0006511 ubiquitin-dependent protein catabolic process		Peptidases:Threonine-type peptidases; Enzymes; Predicted intracellular proteins		(3AR,6R,6AS)-6-((S)-((S)-CYCLOHEX-2-ENYL)(HYDROXY)METHYL)-6A-METHYL-4-OXO-HEXAHYDRO-2H-FURO[3,2-C]PYRROLE-6-CARBALDEHYDE		(M5926)HALLMARK MYC TARGETS V1	0	1	1	0	0	0	1	1	0	0	0	0	0	0	0	0	0	0	0	0	1
11103	KRR1	0	1	0	0	11103	Gene_ID	H. sapiens	11103	H. sapiens	KRR1	KRR1 small subunit processome component homolog	GO:0042274 ribosomal small subunit biogenesis;GO:0006364 rRNA processing;GO:0016072 rRNA metabolic process		Predicted intracellular proteins	Nucleoli;Nucleoli rim (Enhanced); Additional: Mitotic chromosome;Nucleoplasm				0	1	0	0	0	1	0	0	0	0	0	0	0	0	0	0	0	0	0	0	1
9221	NOLC1	1	0	0	0	9221	Gene_ID	H. sapiens	9221	H. sapiens	NOLC1	nucleolar and coiled-body phosphoprotein 1	GO:0014029 neural crest formation;GO:0007000 nucleolus organization;GO:0014032 neural crest cell development		Predicted intracellular proteins	Nucleoli fibrillar center (Enhanced)	Doxorubicin	(M295)SIG PIP3 SIGNALING IN CARDIAC MYOCTES	(M5928)HALLMARK MYC TARGETS V2; (M5922)HALLMARK UNFOLDED PROTEIN RESPONSE; (M5901)HALLMARK G2M CHECKPOINT	1	0	0	0	0	1	0	0	0	0	0	0	0	0	0	0	0	0	0	0	1
9354	UBE4A	1	0	0	0	9354	Gene_ID	H. sapiens	9354	H. sapiens	UBE4A	ubiquitination factor E4A	GO:0030433 ubiquitin-dependent ERAD pathway;GO:0036503 ERAD pathway;GO:0034976 response to endoplasmic reticulum stress		Enzymes; Disease related genes; ENZYME proteins:Transferases; Potential drug targets; Predicted intracellular proteins	Nuclear speckles (Approved)				0	0	1	0	0	0	0	0	0	0	0	0	0	0	0	0	0	0	0	0	1
51649	MRPS23	0	1	0	0	51649	Gene_ID	H. sapiens	51649	H. sapiens	MRPS23	mitochondrial ribosomal protein S23	GO:0032543 mitochondrial translation;GO:0140053 mitochondrial gene expression;GO:0006412 translation		Ribosomal proteins; Disease related genes; Human disease related genes:Congenital disorders of metabolism:Mitochondrial diseases; Predicted intracellular proteins	Mitochondria (Supported); Additional: Nuclear membrane				0	0	0	0	0	0	0	0	0	0	0	0	0	0	0	0	0	0	0	0	1
811	CALR	1	0	0	0	811	Gene_ID	H. sapiens	811	H. sapiens	CALR	calreticulin	GO:1903416 response to glycoside;GO:0002397 MHC class I protein complex assembly;GO:0002502 peptide antigen assembly with MHC class I protein complex		Disease related genes; Potential drug targets; Cancer-related genes:Candidate cancer biomarkers; Predicted intracellular proteins; Human disease related genes:Cancers:Cancers of haematopoietic and lymphoid tissues; Transporters:Accessory Factors Involved in Transport	Endoplasmic reticulum (Supported)	Antihemophilic factor, human recombinant; Tenecteplase; Melatonin; Lanoteplase; Copper; Calcium citrate; Calcium Phosphate; Lonoctocog alfa; Moroctocog alfa; Calcium phosphate dihydrate		(M5923)HALLMARK PI3K AKT MTOR SIGNALING; (M5922)HALLMARK UNFOLDED PROTEIN RESPONSE; (M5924)HALLMARK MTORC1 SIGNALING	1	0	1	1	1	0	1	1	0	0	1	0	0	0	0	1	0	0	0	1	1
140885	SIRPA	1	0	0	0	140885	Gene_ID	H. sapiens	140885	H. sapiens	SIRPA	signal regulatory protein alpha	GO:1903720 negative regulation of I-kappaB phosphorylation;GO:0071641 negative regulation of macrophage inflammatory protein 1 alpha production;GO:0035696 monocyte extravasation		CD markers				(M5915)HALLMARK APICAL JUNCTION	1	0	0	1	0	0	0	0	1	1	0	1	0	1	0	1	0	0	1	0	1
23519	ANP32D	0	0	1	0	23519	Gene_ID	H. sapiens	23519	H. sapiens	ANP32D	acidic nuclear phosphoprotein 32 family member D			Predicted intracellular proteins	Nucleoplasm (Approved); Additional: Centrosome				0	0	0	0	0	0	0	0	0	0	0	0	0	0	0	0	0	0	0	0	1
10254	STAM2	1	0	0	0	10254	Gene_ID	H. sapiens	10254	H. sapiens	STAM2	signal transducing adaptor molecule 2	GO:0043328 protein transport to vacuole involved in ubiquitin-dependent protein catabolic process via the multivesicular body sorting pathway;GO:0032511 late endosome to vacuole transport via multivesicular body sorting pathway;GO:0036258 multivesicular body assembly		Predicted intracellular proteins	Vesicles (Supported); Additional: Cytosol;Nucleoplasm		(M122)PID IL2 1PATHWAY	(M5897)HALLMARK IL6 JAK STAT3 SIGNALING; (M5951)HALLMARK SPERMATOGENESIS	1	0	1	0	0	0	0	0	0	0	1	0	0	0	0	0	0	0	0	0	1
54112	GPR88	1	0	0	0	54112	Gene_ID	H. sapiens	54112	H. sapiens	GPR88	G protein-coupled receptor 88	GO:0061743 motor learning;GO:0019228 neuronal action potential;GO:0007602 phototransduction		G-protein coupled receptors:GPCRs excl olfactory receptors; Human disease related genes:Nervous system diseases:Other nervous and sensory system diseases; Potential drug targets; Disease related genes					1	0	0	0	0	0	0	0	0	0	0	0	0	0	0	0	0	0	0	0	1
10478	SLC25A17	0	0	1	0	10478	Gene_ID	H. sapiens	10478	H. sapiens	SLC25A17	solute carrier family 25 member 17	GO:0015883 FAD transport;GO:0035350 FAD transmembrane transport;GO:0080121 AMP transport		Predicted intracellular proteins; Transporters:Electrochemical Potential-driven transporters	Peroxisomes (Supported)			(M5949)HALLMARK PEROXISOME	1	0	0	0	0	0	0	0	0	0	0	0	0	0	0	0	0	0	0	0	1
51011	FAHD2A	0	1	0	0	51011	Gene_ID	H. sapiens	51011	H. sapiens	FAHD2A	fumarylacetoacetate hydrolase domain containing 2A			Predicted intracellular proteins					0	0	0	0	0	0	0	0	0	0	0	0	0	0	0	0	0	0	0	0	1
23102	TBC1D2B	1	0	0	0	23102	Gene_ID	H. sapiens	23102	H. sapiens	TBC1D2B	TBC1 domain family member 2B	GO:0090630 activation of GTPase activity;GO:0043547 positive regulation of GTPase activity;GO:0043087 regulation of GTPase activity		Human disease related genes:Congenital malformations:Congenital malformations of the nervous system; Disease related genes; Predicted intracellular proteins	Cytosol (Enhanced)				1	0	0	0	0	0	0	0	0	0	0	0	1	0	0	0	0	0	0	0	1
822	CAPG	1	0	0	0	822	Gene_ID	H. sapiens	822	H. sapiens	CAPG	capping actin protein, gelsolin like	GO:0051014 actin filament severing;GO:0051016 barbed-end actin filament capping;GO:0051693 actin filament capping		Predicted intracellular proteins	Nucleoplasm (Supported)			(M5947)HALLMARK IL2 STAT5 SIGNALING; (M5930)HALLMARK EPITHELIAL MESENCHYMAL TRANSITION; (M5950)HALLMARK ALLOGRAFT REJECTION	1	0	0	0	0	0	0	0	0	0	0	0	0	0	0	0	0	0	0	0	1
6303	SAT1	1	0	0	0	6303	Gene_ID	H. sapiens	6303	H. sapiens	SAT1	spermidine/spermine N1-acetyltransferase 1	GO:0009447 putrescine catabolic process;GO:0032917 polyamine acetylation;GO:0032918 spermidine acetylation		Enzymes; Human disease related genes:Congenital malformations:Congenital malformations of skin; Disease related genes; ENZYME proteins:Transferases; Potential drug targets; Predicted intracellular proteins		N-ethyl-N-[3-(propylamino)propyl]propane-1,3-diamine	(M118)PID INTEGRIN A9B1 PATHWAY	(M5908)HALLMARK ANDROGEN RESPONSE; (M5902)HALLMARK APOPTOSIS; (M5890)HALLMARK TNFA SIGNALING VIA NFKB	1	0	1	0	0	0	0	0	0	0	0	0	0	0	0	0	0	0	0	0	1
4076	CAPRIN1	1	0	0	0	4076	Gene_ID	H. sapiens	4076	H. sapiens	CAPRIN1	cell cycle associated protein 1	GO:0106288 regulation of deadenylation-dependent decapping of nuclear-transcribed mRNA;GO:0062029 positive regulation of stress granule assembly;GO:0062028 regulation of stress granule assembly		Predicted intracellular proteins	Cytosol (Enhanced)				1	0	0	0	0	0	0	0	0	0	0	0	0	0	0	0	0	0	0	0	1
9560	CCL4L2	1	0	0	0	9560	Gene_ID	H. sapiens	9560	H. sapiens	CCL4L2	C-C motif chemokine ligand 4 like 2			Predicted secreted proteins			(M5883)NABA SECRETED FACTORS; (M5885)NABA MATRISOME ASSOCIATED; (M5889)NABA MATRISOME		0	0	0	0	0	0	0	0	0	0	0	0	0	0	0	0	0	0	0	0	1
1026	CDKN1A	1	0	0	0	1026	Gene_ID	H. sapiens	1026	H. sapiens	CDKN1A	cyclin dependent kinase inhibitor 1A	GO:1905179 negative regulation of cardiac muscle tissue regeneration;GO:1905178 regulation of cardiac muscle tissue regeneration;GO:0060574 intestinal epithelial cell maturation		Human disease related genes:Cancers:Cancers of the breast and female genital organs; Cancer-related genes:Candidate cancer biomarkers; Predicted intracellular proteins; Cancer-related genes:Mutational cancer driver genes; Cancer-related genes:Mutated cancer genes	Nuclear bodies;Nucleoplasm (Supported)	Arsenic trioxide	(M10154)SA G2 AND M PHASES; (M1529)SA G1 AND S PHASES; (M18895)SA TRKA RECEPTOR	(M5923)HALLMARK PI3K AKT MTOR SIGNALING; (M5902)HALLMARK APOPTOSIS; (M5890)HALLMARK TNFA SIGNALING VIA NFKB	1	0	1	0	0	0	1	0	0	0	1	0	0	0	1	1	0	0	0	0	1
4234	METTL1	1	0	0	0	4234	Gene_ID	H. sapiens	4234	H. sapiens	METTL1	methyltransferase 1, tRNA methylguanosine	GO:0106004 tRNA (guanine-N7)-methylation;GO:0036415 regulation of tRNA stability;GO:0036416 tRNA stabilization		ENZYME proteins:Transferases; Enzymes; Predicted intracellular proteins	Nucleoplasm (Supported)				0	1	0	0	0	1	0	0	0	0	0	0	0	0	0	0	0	0	0	0	1
4236	MFAP1	1	0	0	0	4236	Gene_ID	H. sapiens	4236	H. sapiens	MFAP1	microfibril associated protein 1	GO:0000377 RNA splicing, via transesterification reactions with bulged adenosine as nucleophile;GO:0000398 mRNA splicing, via spliceosome;GO:0000375 RNA splicing, via transesterification reactions		Predicted intracellular proteins	Nucleoplasm (Supported); Additional: Centrosome		(M3008)NABA ECM GLYCOPROTEINS; (M5884)NABA CORE MATRISOME; (M5889)NABA MATRISOME		0	1	0	0	0	0	0	0	0	0	0	0	0	0	0	0	0	0	0	0	1
23545	ATP6V0A2	0	1	0	0	23545	Gene_ID	H. sapiens	23545	H. sapiens	ATP6V0A2	ATPase H+ transporting V0 subunit a2	GO:0061795 Golgi lumen acidification;GO:0036295 cellular response to increased oxygen levels;GO:0036296 response to increased oxygen levels		Human disease related genes:Congenital malformations:Congenital malformations of skin; Disease related genes; Predicted intracellular proteins	Plasma membrane (Supported); Additional: Focal adhesion sites;Vesicles				0	0	1	0	0	0	0	0	0	0	0	0	0	0	0	0	0	0	0	0	1
64786	TBC1D15	1	0	0	0	64786	Gene_ID	H. sapiens	64786	H. sapiens	TBC1D15	TBC1 domain family member 15	GO:0090630 activation of GTPase activity;GO:0043547 positive regulation of GTPase activity;GO:0043087 regulation of GTPase activity		Predicted intracellular proteins	Cytosol;Mitochondria (Supported)				1	0	0	0	0	0	0	0	0	0	0	0	1	0	0	0	0	0	0	0	1
53829	P2RY13	1	0	0	0	53829	Gene_ID	H. sapiens	53829	H. sapiens	P2RY13	purinergic receptor P2Y13	GO:0035589 G protein-coupled purinergic nucleotide receptor signaling pathway;GO:0035590 purinergic nucleotide receptor signaling pathway;GO:0071407 cellular response to organic cyclic compound		G-protein coupled receptors:GPCRs excl olfactory receptors; G-protein coupled receptors:Adenosine and adenine nucleotide receptors					0	0	0	0	0	0	0	0	0	0	0	0	0	0	0	0	0	0	0	0	1
9528	TMEM59	0	1	0	0	9528	Gene_ID	H. sapiens	9528	H. sapiens	TMEM59	transmembrane protein 59	GO:1903077 negative regulation of protein localization to plasma membrane;GO:1904376 negative regulation of protein localization to cell periphery;GO:1905476 negative regulation of protein localization to membrane		Transporters:Accessory Factors Involved in Transport; Predicted intracellular proteins					1	0	0	0	0	0	0	0	0	0	0	0	0	0	0	0	0	0	0	0	1
220988	HNRNPA3	0	1	0	0	220988	Gene_ID	H. sapiens	220988	H. sapiens	HNRNPA3	heterogeneous nuclear ribonucleoprotein A3	GO:0000377 RNA splicing, via transesterification reactions with bulged adenosine as nucleophile;GO:0000398 mRNA splicing, via spliceosome;GO:0000375 RNA splicing, via transesterification reactions		Predicted intracellular proteins	Nucleoplasm (Approved)			(M5926)HALLMARK MYC TARGETS V1	0	1	1	0	0	0	0	0	0	0	0	0	0	0	0	0	0	0	0	0	1
4691	NCL	1	0	0	0	4691	Gene_ID	H. sapiens	4691	H. sapiens	NCL	nucleolin	GO:1901838 positive regulation of transcription of nucleolar large rRNA by RNA polymerase I;GO:1901836 regulation of transcription of nucleolar large rRNA by RNA polymerase I;GO:0045943 positive regulation of transcription by RNA polymerase I		Predicted intracellular proteins	Nucleoli;Nucleoli rim;Nucleoplasm (Enhanced); Additional: Mitotic chromosome		(M14)PID AURORA B PATHWAY; (M174)PID UPA UPAR PATHWAY; (M105)PID TELOMERASE PATHWAY	(M5901)HALLMARK G2M CHECKPOINT	1	1	0	0	0	1	0	0	0	0	0	0	0	1	0	0	0	1	0	0	1
64924	SLC30A5	1	0	0	0	64924	Gene_ID	H. sapiens	64924	H. sapiens	SLC30A5	solute carrier family 30 member 5	GO:1904257 zinc ion import into Golgi lumen;GO:0140820 cytosol to Golgi apparatus transport;GO:0030070 insulin processing		Predicted intracellular proteins; Transporters:Electrochemical Potential-driven transporters	Golgi apparatus (Supported); Additional: Nucleoplasm			(M5922)HALLMARK UNFOLDED PROTEIN RESPONSE	0	0	1	0	0	0	0	0	0	0	0	0	0	0	0	0	0	0	0	1	1
284252	KCTD1	0	1	0	0	284252	Gene_ID	H. sapiens	284252	H. sapiens	KCTD1	potassium channel tetramerization domain containing 1	GO:0051260 protein homooligomerization;GO:0051259 protein complex oligomerization;GO:0045892 negative regulation of DNA-templated transcription		Disease related genes; Predicted intracellular proteins	Nucleoplasm (Approved); Additional: Centriolar satellite;Cytokinetic bridge;Nucleoli				1	0	0	0	0	0	0	0	0	0	0	0	0	0	0	0	0	0	0	0	1
55746	NUP133	0	1	0	0	55746	Gene_ID	H. sapiens	55746	H. sapiens	NUP133	nucleoporin 133	GO:0000972 transcription-dependent tethering of RNA polymerase II gene DNA at nuclear periphery;GO:0006999 nuclear pore organization;GO:0048339 paraxial mesoderm development		Human disease related genes:Congenital malformations:Congenital malformations of the nervous system; Transporters:Transporter channels and pores; Disease related genes; Potential drug targets; Predicted intracellular proteins; Human disease related genes:Urinary system diseases:Kidney diseases	Nuclear membrane (Supported)				0	1	1	0	0	0	1	1	0	0	1	0	0	0	0	0	0	0	0	1	1
11315	PARK7	1	0	0	0	11315	Gene_ID	H. sapiens	11315	H. sapiens	PARK7	Parkinsonism associated deglycase	GO:0036471 cellular response to glyoxal;GO:0036526 peptidyl-cysteine deglycation;GO:0036527 peptidyl-arginine deglycation		Enzymes; Disease related genes; Potential drug targets; ENZYME proteins:Hydrolases; Predicted intracellular proteins; Peptidases:Cysteine-type peptidases; Human disease related genes:Nervous system diseases:Neurodegenerative diseases	Cytosol;Nucleoplasm (Supported)	Copper	(M275)PID ALPHA SYNUCLEIN PATHWAY		1	0	1	1	0	0	0	0	0	1	1	1	1	0	1	0	0	0	0	0	1
171024	SYNPO2	1	0	0	0	171024	Gene_ID	H. sapiens	171024	H. sapiens	SYNPO2	synaptopodin 2	GO:0032233 positive regulation of actin filament bundle assembly;GO:0032231 regulation of actin filament bundle assembly;GO:1902905 positive regulation of supramolecular fiber organization		Predicted intracellular proteins	Actin filaments;Vesicles (Enhanced)				0	0	0	0	0	0	0	0	0	0	0	0	0	0	0	0	0	0	0	0	1
9444	QKI	1	0	0	0	9444	Gene_ID	H. sapiens	9444	H. sapiens	QKI	QKI, KH domain containing RNA binding	GO:1905869 negative regulation of 3'-UTR-mediated mRNA stabilization;GO:1990764 myofibroblast contraction;GO:1905868 regulation of 3'-UTR-mediated mRNA stabilization		Predicted intracellular proteins; Cancer-related genes:Mutated cancer genes	Nucleoplasm (Supported)				1	1	1	0	0	0	0	0	0	0	0	0	0	0	0	1	0	0	0	0	1
3042	HBM	0	0	1	0	3042	Gene_ID	H. sapiens	3042	H. sapiens	HBM	hemoglobin subunit mu	GO:0015671 oxygen transport;GO:0015669 gas transport;GO:0042744 hydrogen peroxide catabolic process		Predicted intracellular proteins					0	0	0	0	0	0	0	0	0	0	0	0	0	0	0	0	0	0	0	0	1
57002	YAE1	0	1	0	0	57002	Gene_ID	H. sapiens	57002	H. sapiens	YAE1	YAE1 maturation factor of ABCE1	GO:0106035 protein maturation by [4Fe-4S] cluster transfer;GO:0097428 protein maturation by iron-sulfur cluster transfer;GO:0051604 protein maturation		Predicted intracellular proteins	Cytosol (Approved)				0	0	0	0	0	0	0	0	0	0	0	0	0	0	0	0	0	0	0	1	1
6717	SRI	0	1	0	0	6717	Gene_ID	H. sapiens	6717	H. sapiens	SRI	sorcin	GO:0055118 negative regulation of cardiac muscle contraction;GO:0006880 intracellular sequestering of iron ion;GO:0097577 sequestering of iron ion		Predicted intracellular proteins	Cytosol;Nucleoplasm (Approved)	Calcium citrate; Calcium Phosphate; Calcium phosphate dihydrate		(M5942)HALLMARK UV RESPONSE DN; (M5913)HALLMARK INTERFERON GAMMA RESPONSE; (M5932)HALLMARK INFLAMMATORY RESPONSE	1	0	1	0	0	0	0	0	0	0	0	0	0	0	0	0	0	0	0	0	1
1390	CREM	0	0	1	0	1390	Gene_ID	H. sapiens	1390	H. sapiens	CREM	cAMP responsive element modulator	GO:0006687 glycosphingolipid metabolic process;GO:0006664 glycolipid metabolic process;GO:1903509 liposaccharide metabolic process		Transcription factors:Basic domains; Predicted intracellular proteins	Nucleoplasm (Supported); Additional: Vesicles				0	0	0	0	0	0	0	0	0	0	0	0	0	0	0	0	0	0	0	0	1
22928	SEPHS2	0	0	1	0	22928	Gene_ID	H. sapiens	22928	H. sapiens	SEPHS2	selenophosphate synthetase 2	GO:0001887 selenium compound metabolic process;GO:0016260 selenocysteine biosynthetic process;GO:0016259 selenocysteine metabolic process	yes	ENZYME proteins:Transferases; Enzymes; Predicted intracellular proteins	Nucleoplasm (Approved)				1	0	1	0	0	0	0	0	0	0	0	0	0	0	0	0	0	0	0	0	1
10181	RBM5	1	0	0	0	10181	Gene_ID	H. sapiens	10181	H. sapiens	RBM5	RNA binding motif protein 5	GO:0000381 regulation of alternative mRNA splicing, via spliceosome;GO:0000245 spliceosomal complex assembly;GO:0048024 regulation of mRNA splicing, via spliceosome		Predicted intracellular proteins	Nucleoplasm (Enhanced)			(M5945)HALLMARK HEME METABOLISM	0	1	0	0	0	1	0	0	0	0	0	0	0	0	0	0	0	0	0	0	1
6472	SHMT2	0	1	0	0	6472	Gene_ID	H. sapiens	6472	H. sapiens	SHMT2	serine hydroxymethyltransferase 2	GO:0019264 glycine biosynthetic process from serine;GO:0006564 L-serine biosynthetic process;GO:0006545 glycine biosynthetic process		Enzymes; Human disease related genes:Congenital malformations:Congenital malformations of the nervous system; Disease related genes; ENZYME proteins:Transferases; Potential drug targets; Predicted intracellular proteins	Mitochondria (Supported); Additional: Microtubules	Pyridoxal phosphate; Tetrahydrofolic acid; Glycine; Artenimol		(M5924)HALLMARK MTORC1 SIGNALING; (M5934)HALLMARK XENOBIOTIC METABOLISM	1	0	0	0	0	0	0	0	0	0	0	0	0	0	0	0	0	0	0	0	1
10450	PPIE	0	1	0	0	10450	Gene_ID	H. sapiens	10450	H. sapiens	PPIE	peptidylprolyl isomerase E	GO:0000413 protein peptidyl-prolyl isomerization;GO:0045070 positive regulation of viral genome replication;GO:0018208 peptidyl-proline modification		ENZYME proteins:Isomerase; Enzymes; Predicted intracellular proteins	Nuclear speckles (Supported)				0	1	0	0	1	0	0	0	1	0	0	0	0	0	0	0	0	0	0	1	1
[truncated: 448 more rows]

## Sheet: Enrichment
GroupID	Category	Term	Description	LogP	Log(q-value)	Genes	Symbols	InTerm_InList
[truncated: 986 more rows]
